# Supplementary material for: A Combination of Histological, Physiological, and Proteomic Approaches Shed Light on Seed Desiccation Tolerance of the Basal Angiosperm Amborella trichopoda
Source: Proteomes. 2017 Jul 28;5(3):19. doi: 10.3390/proteomes5030019 (PMC5620536; doi:10.3390/proteomes5030019)
Supplement: Supplementary file 1 [file proteomes-05-00019-s001.zip]

Archive with 9 entries (6 files):
- proteomes-210655-supp tables proofs-/
- proteomes-210655-supp tables proofs-/.DS_Store
- __MACOSX/
- __MACOSX/proteomes-210655-supp tables proofs-/
- __MACOSX/proteomes-210655-supp tables proofs-/._.DS_Store
- proteomes-210655-supp tables proofs-/proteomes-210655-supplementary table 1 (endosperm)-proof.xlsx
- __MACOSX/proteomes-210655-supp tables proofs-/._proteomes-210655-supplementary table 1 (endosperm)-proof.xlsx
- proteomes-210655-supp tables proofs-/proteomes-210655-supplementary table 2 (embryo)-proof.xlsx
- __MACOSX/proteomes-210655-supp tables proofs-/._proteomes-210655-supplementary table 2 (embryo)-proof.xlsx
