# Supplementary material for: A Combination of Histological, Physiological, and Proteomic Approaches Shed Light on Seed Desiccation Tolerance of the Basal Angiosperm Amborella trichopoda
Source: Proteomes. 2017 Jul 28;5(3):19. doi: 10.3390/proteomes5030019 (PMC5620536; doi:10.3390/proteomes5030019)
Supplement: Supplementary file 1 [file proteomes-05-00019-s001.zip › proteomes-210655-supp tables proofs-/proteomes-210655-supplementary table 1 (endosperm)-proof.xlsx]

## Sheet: Proteins
			Group	Groups gather proteins sharing at least one identified peptide
			Sub-group	Subgroups gather proteins that are not distinguishable according to the identified peptides
			Description	Description of the identified protein
			log(E value)	E-value of the protein, expressed in log
				Calculated by the product of the E-values of the unique peptides identified in the sample
			PAI	Protein Abundance Index
				It represents the relative abundance of the protein. It is calculated by dividing the number of spectra observed for the protein by the number of peptides expected in this protein
			Abundance	Number of observed spectra divided by the total number of spectra obtained for the sample
			Embryo and endosperm	Emb-Enrotein: the identified protein is detected in both the embryo and the endoqperm. Endo: the identified protein is detected only in the endosper. Compare supplentary tables 1 and 2
			MW	Molecular weight of the identified protein expressed in kDa
			Coverage	Coverage of the identified protein expressed in %
			Spectra	Number of spectra that allowed the identification of the protein
			Specific	Number of specific spectra of this protein, compared to the other proteins of the group
				If there is only one subgroup of proteins, the number is replaced by a '-'
			Unique	Number of unique peptides that allowed the identification of the protein
	Group	Sub-group	Description	Protein name	Function category	Function description	log (Evalue) identification	PAI	Abundance (spectra protein/total spectra)	Embryo and endosperm	MW	Evalue (from mass spec)	Coverage	Spectra	Specific	Unique
	1	1.01	evm_27.model.AmTr_v1.0_scaffold00067.7	11S Globulin	06 Protein destination and storage	06.20 Storage proteins	7e-70	24	0.276418	Emb-Endo	54.5	-921.983	81	497	389	126
	1	1.02	evm_27.model.AmTr_v1.0_scaffold00067.11	11S Globulin	06 Protein destination and storage	06.20 Storage proteins	2e-64	15.4737	0.162959	Emb-Endo	49.1	-623.074	71	293	185	77
	2	2.01	evm_27.model.AmTr_v1.0_scaffold00002.657	Vicilin-like antimicrobial peptides 2-3	06 Protein destination and storage	06.20 Storage proteins	4e-53	10.75	0.16574	Emb-Endo	59.8	-650.151	68	298	-	83
	3	3.01	evm_27.model.AmTr_v1.0_scaffold00067.12	11S Globulin	06 Protein destination and storage	06.20 Storage proteins	1e-70	18.0588	0.163515	Emb-Endo	53	-758.486	80	294	-	84
	4	4.01	evm_27.model.AmTr_v1.0_scaffold00005.212	2S albumin (Alpha-Amylase Inhibitor)	06 Protein destination and storage	06.20 Storage proteins	2.7	7.14286	0.0278087	Emb-Endo	16.8	-88.3134	40	50	44	10
	4	4.02	evm_27.model.AmTr_v1.0_scaffold00005.215	2S albumin (Alpha-Amylase Inhibitor)	06 Protein destination and storage	06.20 Storage proteins	0.045	2.14286	0.0083426	Emb-Endo	17.2	-50.426	35	15	9	6
	5	5.01	evm_27.model.AmTr_v1.0_scaffold00019.58	MutT/nudix family protein	20 Secondary metabolism	20.2 Terpenoids	0	1.02778	0.0200222	Emb-Endo	86	-205.302	40	36	-	26
	6	6.01	evm_27.model.AmTr_v1.0_scaffold00080.82	Vicilin-like seed storage protein At2g28490	06 Protein destination and storage	06.20 Storage proteins	e-118	1.44444	0.0139043	Emb-Endo	50.4	-87.1941	36	25	-	14
	7	7.01	evm_27.model.AmTr_v1.0_scaffold00016.315	Dessication-related protein	11 Desease/Defense	11.05 Stress responses	e-109	1.38462	0.0100111	Emb-Endo	33.4	-82.6345	30	18	-	9
	8	8.01	evm_27.model.AmTr_v1.0_scaffold00045.37	1-Cys peroxiredoxin	11 Desease/Defense	11.05 Stress responses	1e-88	1.36364	0.0083426	Emb-Endo	24.2	-68.9265	47	15	-	9
	9	9.01	evm_27.model.AmTr_v1.0_scaffold00162.9	Uncharacterized protein	13 Unclassified	13 Unclassified	1e-74	0.882353	0.0083426	Emb-Endo	28.9	-80.9853	58	15	-	11
	10	10.01	evm_27.model.AmTr_v1.0_scaffold00059.64	Vicilin-like seed storage protein At2g18540	06 Protein destination and storage	06.20 Storage proteins	8e-82	0.823529	0.00723026	Emb-Endo	44.1	-52.2094	24	13	-	8
	11	11.01	evm_27.model.AmTr_v1.0_scaffold00092.81	Glutathione S-transferase	11 Desease/Defense	11.06 Detoxification	4e-74	1.44444	0.00723026	Emb-Endo	24.5	-83.5209	40	13	-	11
	12	12.01	evm_27.model.AmTr_v1.0_scaffold00177.24	Glyceraldehyde-3-phosphate dehydrogenase	02 Energy	02.01 Glycolysis	8e-95	1.42857	0.00556174	Emb-Endo	24.7	-29.9604	24	10	9	5
	12	12.02	evm_27.model.AmTr_v1.0_scaffold00177.21	Glyceraldehyde-3-phosphate dehydrogenase	02 Energy	02.01 Glycolysis	3e-51	0.5	0.00111235	Emb-Endo	15.5	-9.42251	16	2	1	2
	13	13.01	evm_27.model.AmTr_v1.0_scaffold00014.132	Oleosin type 2	09 Cell structure	09.99 Others	1e-22	2.25	0.00500556	Emb-Endo	15.5	-30.9208	19	9	-	3
	14	14.01	evm_27.model.AmTr_v1.0_scaffold00037.106	Lactoylglutathione lyase-like protein	11 Desease/Defense	11.06 Detoxification	e-130	0.6	0.00500556	Emb-Endo	37.2	-34.2485	18	9	-	6
	15	15.01	evm_27.model.AmTr_v1.0_scaffold00136.4	HSP18.1 (small heat shock protein family)	06 Protein destination and storage	06.01 Folding and stability	1e-46	2	0.00444939	Emb-Endo	17.8	-29.6071	39	8	-	5
	16	16.01	evm_27.model.AmTr_v1.0_scaffold00047.149	UDP-L-arabinose mutase	09 Cell structure	09.01 Cell wall	0	0.272727	0.00333704	Emb-Endo	40.9	-26.9454	14	6	3	4
	52	52.01	evm_27.model.AmTr_v1.0_scaffold00003.16	Dihydrolipoamide dehydrogenase	01 Metabolism	01.06 Lipid and sterol	0	0.0909091	0.00111235	Endo	59.3	-13.9136	4	2	-	2
	17	17.01	evm_27.model.AmTr_v1.0_scaffold00165.36	HSP17.4 (class I small heat shock protein)	11 Desease/Defense	11.05 Stress responses	2e-48	1.75	0.00389321	Emb-Endo	18.1	-49.5972	41	7	-	5
	18	18.01	evm_27.model.AmTr_v1.0_scaffold00071.65	Alcohol dehydrogenase	02 Energy	02.16 Fermentation	e-162	0.4375	0.00389321	Emb-Endo	41.1	-37.9972	22	7	-	6
	19	19.01	evm_27.model.AmTr_v1.0_scaffold00003.261	Chaperonin (Chaperonin-60kD, ch60, CPN60)	06 Protein destination and storage	06.01 Folding and stability	0	0.266667	0.00389321	Emb-Endo	61.2	-27.6427	18	7	-	6
	20	20.01	evm_27.model.AmTr_v1.0_scaffold00062.199	Phosphoglycerate kinase	02 Energy	02.01 Glycolysis	0	0.363636	0.00389321	Emb-Endo	42.4	-36.9708	27	7	-	6
	21	21.01	evm_27.model.AmTr_v1.0_scaffold00068.122	Pollen Ole e 1 (Putative proline-rich glycoprotein)	12 Unclear classification	12 Unclear classification	4e-29	0.666667	0.00333704	Emb-Endo	18.6	-32.6998	22	6	-	4
	22	22.01	evm_27.model.AmTr_v1.0_scaffold00041.34	Enolase	02 Energy	02.01 Glycolysis	0	0.285714	0.00333704	Emb-Endo	47.9	-32.8345	19	6	-	6
	23	23.01	evm_27.model.AmTr_v1.0_scaffold00001.7	Catalase 2	11 Desease/Defense	11.06 Detoxification	0	0.3	0.00333704	Emb-Endo	56.7	-34.2346	14	6	-	5
	24	24.01	evm_27.model.AmTr_v1.0_scaffold00099.13	Hydroxysteroid dehydrogenase (Steroleosin-B)	01 Metabolism	01.06 Lipid and sterol	7e-88	0.833333	0.00278087	Emb-Endo	24.8	-16.9409	18	5	-	5
	25	25.01	evm_27.model.AmTr_v1.0_scaffold00007.142	Pyruvate decarboxylase-like protein	02 Energy	02.16 Fermentation	0	0.333333	0.00278087	Emb-Endo	65.3	-20.4623	8	5	-	4
	26	26.01	evm_27.model.AmTr_v1.0_scaffold00077.26	Superoxide dismutase (Mn)	11 Desease/Defense	11.06 Detoxification	8e-76	0.625	0.00278087	Emb-Endo	22.4	-43.131	48	5	-	5
	27	27.01	evm_27.model.AmTr_v1.0_scaffold00002.54	HSP70 (Luminal binding protein 1)	06 Protein destination and storage	06.01 Folding and stability	0	0.185185	0.00278087	Emb-Endo	74.2	-28.5409	4	5	-	3
	28	28.01	evm_27.model.AmTr_v1.0_scaffold00009.258	Subtilase family protein	06 Protein destination and storage	06.13 Proteolysis	0	0.0655738	0.00222469	Emb-Endo	143.8	-22.3475	3	4	-	4
	29	29.01	evm_27.model.AmTr_v1.0_scaffold00044.42	UDP-glucose pyrophosphorylase	01 Metabolism	01.05 Sugars and polysaccharides	0	0.153846	0.00222469	Emb-Endo	52.2	-23.4709	10	4	-	4
	30	30.01	evm_27.model.AmTr_v1.0_scaffold00023.236	Ascorbate peroxidase	11 Desease/Defense	11.06 Detoxification	3e-99	0.333333	0.00222469	Emb-Endo	27.8	-18.7941	12	4	-	3
	31	31.01	evm_27.model.AmTr_v1.0_scaffold00041.179	Rotamase cyclophilin-3	06 Protein destination and storage	06.01 Folding and stability	4e-74	0.571429	0.00222469	Emb-Endo	18.1	-21.5114	25	4	-	3
	32	32.01	evm_27.model.AmTr_v1.0_scaffold00021.87	Malate dehydrogenase	02 Energy	02.10 TCA pathway	e-143	0.666667	0.00222469	Emb-Endo	36.1	-23.1677	17	4	-	4
	33	33.01	evm_27.model.AmTr_v1.0_scaffold00004.99	5-methyltetrahydropteroyltriglutamate-homocysteine methyltransferase	01 Metabolism	01.01 Amino Acid	0	0.121212	0.00222469	Emb-Endo	84.5	-23.5901	7	4	-	4
	34	34.01	evm_27.model.AmTr_v1.0_scaffold00065.204	Leucine aminopeptidase	06 Protein destination and storage	06.13 Proteolysis	0	0.137931	0.00222469	Emb-Endo	54.8	-31.8112	16	4	-	4
	35	35.01	evm_27.model.AmTr_v1.0_scaffold00039.123	AWPM-19-like family protein	06 Protein destination and storage	06.01 Folding and stability	5e-50	1	0.00166852	Emb-Endo	18.6	-24.0177	12	3	-	2
	36	36.01	evm_27.model.AmTr_v1.0_scaffold00040.204	Fructose-bisphosphate aldolase	02 Energy	02.01 Glycolysis	e-178	0.1875	0.00166852	Emb-Endo	38.2	-16.585	7	3	-	2
	37	37.01	evm_27.model.AmTr_v1.0_scaffold00018.104	Actin 7	09 Cell structure	09.04 Cytoskeleton	0	0.2	0.00166852	Emb-Endo	41.6	-21.2676	10	3	-	3
	40	40.01	evm_27.model.AmTr_v1.0_scaffold00158.17	Peroxygenase	01 Metabolism	01.06 Lipid and sterol	2e-91	0.3	0.00166852	Endo	27	-20.0757	19	3	-	3
	58	58.01	evm_27.model.AmTr_v1.0_scaffold00085.112	Isocitrate dehydrogenase	02 Energy	02.10 TCA pathway	0	0.0833333	0.00111235	Endo	55.8	-5.44953	5	2	-	2
	55	55.01	evm_27.model.AmTr_v1.0_scaffold00061.25	Regulator of ribonuclease-like protein	04 Transcription	04.19 mRNA synthesis	2e-72	0.222222	0.00111235	Endo	17.7	-6.54516	13	2	-	2
	38	38.01	evm_27.model.AmTr_v1.0_scaffold00001.87	HSP90	06 Protein destination and storage	06.01 Folding and stability	0	0.0967742	0.00166852	Emb-Endo	81	-11.8192	4	3	-	3
	39	39.01	evm_27.model.AmTr_v1.0_scaffold00111.63	Phosphoglucose isomerase	02 Energy	02.01 Glycolysis	0	0.107143	0.00166852	Emb-Endo	63	-17.425	6	3	-	3
	59	59.01	evm_27.model.AmTr_v1.0_scaffold00048.22	HSP17.6 (class I heat shock protein)	06 Protein destination and storage	06.01 Folding and stability	1e-52	0.285714	0.00111235	Endo	17.4	-7.01233	14	2	-	2
	41	41.01	evm_27.model.AmTr_v1.0_scaffold00177.22	Glyceraldehyde-3-phosphate dehydrogenase	02 Energy	02.01 Glycolysis	5e-48	0.5	0.00166852	Emb-Endo	11.8	-19.8292	25	3	-	2
	42	42.01	evm_27.model.AmTr_v1.0_scaffold00106.48	Aspartic proteinase	06 Protein destination and storage	06.13 Proteolysis	0	0.176471	0.00166852	Emb-Endo	55	-16.9406	7	3	-	3
	43	43.01	evm_27.model.AmTr_v1.0_scaffold00022.182	Late embryogenesis abundant protein (LEA)	11 Desease/Defense	11.05 Stress responses	4e-09	0.333333	0.00111235	Emb-Endo	14.8	-17.8539	20	2	-	2
	16	16.02	evm_27.model.AmTr_v1.0_scaffold00013.86	UDP-L-arabinose mutase	09 Cell structure	09.01 Cell wall	0	0.263158	0.00278087	Endo	41.3	-17.2903	11	5	2	4
	37	37.01	evm_27.model.AmTr_v1.0_scaffold00030.17	Actin 7	09 Cell structure	09.04 Cytoskeleton	0	0.2	0.00166852	Endo	41.5	-21.2676	10	3	-	3
	46	46.01	evm_27.model.AmTr_v1.0_scaffold00010.123	Phosphoglucomutase	02 Energy	02.01 Glycolysis	0	0.0689655	0.00111235	Emb-Endo	63.7	-11.5114	4	2	-	2
	47	47.01	evm_27.model.AmTr_v1.0_scaffold00001.161	Fructose-bisphosphate aldolase (chloroplastic)	02 Energy	02.01 Glycolysis	0	0.142857	0.00111235	Emb-Endo	42.4	-12.8052	6	2	-	2
	48	48.01	evm_27.model.AmTr_v1.0_scaffold00004.191	MD-2-related lipid recognition domain-containing protein	11 Desease/Defense	11.02 Defence-related	4e-46	0.333333	0.00111235	Emb-Endo	16.4	-16.9172	19	2	-	2
	37	37.01	evm_27.model.AmTr_v1.0_scaffold00044.61	Actin 11	09 Cell structure	09.04 Cytoskeleton	0	0.1875	0.00166852	Endo	43.9	-21.2676	9	3	-	3
	50	50.01	evm_27.model.AmTr_v1.0_scaffold00012.94	Thaumatin putative	11 Desease/Defense	11.01 Resistance genes	6e-91	0.2	0.00111235	Emb-Endo	26.5	-12.1152	10	2	-	2
	51	51.01	evm_27.model.AmTr_v1.0_scaffold00069.193	Monodehydroascorbate reductase	11 Desease/Defense	11.06 Detoxification	e-175	0.105263	0.00111235	Emb-Endo	47.1	-9.66555	5	2	-	2
	37	37.01	evm_27.model.AmTr_v1.0_scaffold00062.182	Actin 11	09 Cell structure	09.04 Cytoskeleton	0	0.2	0.00166852	Endo	41.5	-21.2676	10	3	-	3
	53	53.01	evm_27.model.AmTr_v1.0_scaffold00101.77	Cysteine proteinase inhibitor	11 Desease/Defense	11.02 Defence-related	2e-75	0.2	0.00111235	Emb-Endo	23.2	-12.4078	13	2	-	2
	54	54.01	evm_27.model.AmTr_v1.0_scaffold00071.199	Uncharacterized protein	13 Unclassified	13 Unclassified	2e-50	0.285714	0.00111235	Emb-Endo	21.4	-13.2464	15	2	-	2
	49	49.01	evm_27.model.AmTr_v1.0_scaffold00142.4	Coatomer	09 Cell structure	09.07 ER/Golgi	0	0.05	0.00111235	Endo	104.4	-5.35458	2	2	-	2
	56	56.01	evm_27.model.AmTr_v1.0_scaffold00012.164	Triosephosphate isomerase	02 Energy	02.01 Glycolysis	e-114	0.25	0.00111235	Emb-Endo	27.3	-22.5317	16	2	-	2
	57	57.01	evm_27.model.AmTr_v1.0_scaffold00022.391	Cysteine protease (papain)	06 Protein destination and storage	06.13 Proteolysis	e-130	0.153846	0.00111235	Emb-Endo	38.4	-12.9245	6	2	-	2
	44	44.01	evm_27.model.AmTr_v1.0_scaffold00001.493	Late embryogenesis abundant protein (LEA)	11 Desease/Defense	11.05 Stress responses	6e-49	0.285714	0.00111235	Endo	23.8	-12.7025	16	2	-	2
	45	45.01	evm_27.model.AmTr_v1.0_scaffold00003.119	MLP-like protein	11 Desease/Defense	11.02 Defence-related	2e-05	0.181818	0.00111235	Endo	17.9	-6.46143	12	2	-	2
	60	60.01	evm_27.model.AmTr_v1.0_scaffold00012.318	Short chain alcohol dehydrogenase	02 Energy	02.16 Fermentation	9e-99	0.222222	0.00111235	Emb-Endo	28.9	-11.0605	10	2	-	2
	61	61.01	evm_27.model.AmTr_v1.0_scaffold00135.20	Phosphoglucose isomerase	02 Energy	02.01 Glycolysis	0	0.05	0.00111235	Emb-Endo	68.4	-16.8416	4	2	-	2
	62	62.01	evm_27.model.AmTr_v1.0_scaffold00003.24	GTP-binding protein	08 Intracellular traffic	08.07 Vesicular	1e-85	0.153846	0.00111235	Emb-Endo	21.8	-12.5436	13	2	-	2

## Sheet: Peptides
						Each line corresponds to one peptide identifying one or several proteins
					Group	Groups gather proteins sharing at least one identified peptide
					Description	Description of the identified protein
					Sample	Nom de l'échantillon analysé
					Scan	N° of the scan
					Rt	Retention time of the peptide
					Sequence	Sequence of the identified peptide
					Modifs	Modifications of the identified peptide
					Valid	Indicates if the peptide has been statistically validated
					Used	Number of times where the peptide is used by the sub-groups of the protein with a group
					on a total of	Number de sub-groups for this protein within this group
						Nb:"-" means that the peptide is specific
					Sub-groups	Subgroups gather proteins that are not distinguishable according to the identified peptides
					E-value	E-value of the peptide, as calculated by X!tandem
					Charge	Charge level (z) of the precursor that gave the MS/MS spectrum
					MH+ Obs	Observed monoisotopic mass for the identified peptide plus one proton (MH+)
					MH+ theo	Theoretical monoisotopic mass for the identified peptide plus one proton (MH+)(MH+)
					DeltaMH+	Mass difference between the observed and theoretical MH+ (Da)
					Delta-ppm	Mass difference between the observed and theoretical MH+ values (ppm)
	Group	Description	Scan	Rt	Sequence	Modifs	Used	on a total of	Sub-groups	E-value	Charge	MH+ Obs	MH+ theo	DeltaMH+	Delta-ppm
	1	evm_27.model.AmTr_v1.0_scaffold00067.7	2017	11.26	GEYGEEEQRGEQGKEK		-	-	1.01	0.018	3	1852.84	1852.83	0.0083	4.47963
	1	evm_27.model.AmTr_v1.0_scaffold00067.7	2055	11.41	GRQEGEYGEEEQRGEQGKEK		-	-	1.01	6.3E-11	3	2323.06	2323.05	0.0022	0.947029
	1	evm_27.model.AmTr_v1.0_scaffold00067.7	2077	11.51	GRQEGEYGEEEQRGEQGKEK		-	-	1.01	2.4E-5	2	2323.06	2323.05	0.0072	3.09937
	1	evm_27.model.AmTr_v1.0_scaffold00067.7	2168	11.93	SFHSGESGSIQHR		-	-	1.01	6.8E-4	3	1428.66	1428.66	0.0013	0.909942
	1	evm_27.model.AmTr_v1.0_scaffold00067.7	2203	12.08	GRQEGEYGEEEQRGEQGKEK		-	-	1.01	1.2E-10	3	2323.05	2323.05	-8.0E-4	-0.344374
	1	evm_27.model.AmTr_v1.0_scaffold00067.7	2248	12.28	QEGEYGEEEQRGEQGKEK		-	-	1.01	1.7E-5	3	2109.93	2109.93	0.001	0.473949
	1	evm_27.model.AmTr_v1.0_scaffold00067.7	2260	12.33	QEGEYGEEEQRGEQGKEK		-	-	1.01	2.4E-6	2	2109.94	2109.93	0.0042	1.99059
	1	evm_27.model.AmTr_v1.0_scaffold00067.7	2265	12.35	GRQEGEYGEEEQRGEQGK		-	-	1.01	1.8E-8	3	2065.92	2065.92	-0.002	-0.968093
	1	evm_27.model.AmTr_v1.0_scaffold00067.7	2281	12.41	GRQEGEYGEEEQR		-	-	1.01	4.2E-13	2	1566.68	1566.68	0	0
	1	evm_27.model.AmTr_v1.0_scaffold00067.7	2287	12.43	GRQEGEYGEEEQR		-	-	1.01	5.6E-9	3	1566.68	1566.68	0.0018	1.14893
	1	evm_27.model.AmTr_v1.0_scaffold00067.7	2292	12.45	GRQEGEYGEEEQRGEQGK		-	-	1.01	2.2E-10	2	2065.92	2065.92	0.0039	1.88778
	1	evm_27.model.AmTr_v1.0_scaffold00067.7	2366	12.76	GRQEGEYGEEEQRGEQGKEK		-	-	1.01	2.0E-7	3	2323.06	2323.05	9.0E-4	0.387421
	1	evm_27.model.AmTr_v1.0_scaffold00067.7	2405	12.96	QEGEYGEEEQRGEQGKEK		-	-	1.01	0.0069	3	2109.93	2109.93	0.0013	0.616134
	1	evm_27.model.AmTr_v1.0_scaffold00067.7	2419	13.02	GRQEGEYGEEEQRGEQGK		-	-	1.01	3.1E-11	3	2065.91	2065.92	-0.0028	-1.35533
	1	evm_27.model.AmTr_v1.0_scaffold00067.7	2439	13.1	GRQEGEYGEEEQR		-	-	1.01	2.4E-8	2	1566.68	1566.68	-0.001	-0.638293
	1	evm_27.model.AmTr_v1.0_scaffold00067.7	2441	13.1	GRQEGEYGEEEQR		-	-	1.01	1.2E-7	3	1566.68	1566.68	-1.0E-4	-0.0638293
	1	evm_27.model.AmTr_v1.0_scaffold00067.7	2461	13.19	GRQEGEYGEEEQRGEQ		-	-	1.01	1.2E-5	3	1880.8	1880.8	-0.002	-1.06338
	1	evm_27.model.AmTr_v1.0_scaffold00067.7	2471	13.23	GQEGRQEEEGYEGEQR		-	-	1.01	0.0011	2	1880.8	1880.8	0.0024	1.27605
	1	evm_27.model.AmTr_v1.0_scaffold00067.7	2484	13.28	QEGEYGEEEQRGEQGK		-	-	1.01	1.7E-7	3	1852.79	1852.79	-0.0013	-0.701643
	1	evm_27.model.AmTr_v1.0_scaffold00067.7	2495	13.32	QEGEYGEEEQRGEQGK		-	-	1.01	7.9E-13	2	1852.79	1852.79	-0.0014	-0.755615
	1	evm_27.model.AmTr_v1.0_scaffold00067.7	2520	13.43	GRQEGEYGEEEQRGEQGKEK		-	-	1.01	1.2E-9	3	2323.06	2323.05	0.0053	2.28148
	1		2532	13.48	ISNQQAQDIK		2	2	1.01 1.02	2.0E-5	2	1144.6	1144.6	-8.0E-4	-0.698936
	1	evm_27.model.AmTr_v1.0_scaffold00067.7	2540	13.52	GRQEGEYGEEEQRGEQG		-	-	1.01	0.0019	3	1937.82	1937.82	0.0014	0.72246
	1	evm_27.model.AmTr_v1.0_scaffold00067.7	2567	13.63	QEGEYGEEEQR		-	-	1.01	9.4E-4	2	1353.55	1353.56	-9.0E-4	-0.664915
	1	evm_27.model.AmTr_v1.0_scaffold00067.7	2582	13.71	GRQEGEYGEEEQRGEQGK		-	-	1.01	2.6E-9	3	2065.92	2065.92	1.0E-4	0.0484046
	1	evm_27.model.AmTr_v1.0_scaffold00067.7	2665	14.08	GRQEGEYGEEEQR		-	-	1.01	1.2E-6	3	1566.68	1566.68	7.0E-4	0.446805
	1	evm_27.model.AmTr_v1.0_scaffold00067.7	2683	14.16	GRQEGEYGEEEQRGEQGKEK		-	-	1.01	1.2E-4	3	2323.06	2323.05	0.0034	1.46359
	1	evm_27.model.AmTr_v1.0_scaffold00067.7	2706	14.26	QEGEYGEEEQRGEQGKEK	Q1:-17.02655	-	-	1.01	1.1E-4	3	2092.9	2092.91	-0.0023	-1.09895
	1	evm_27.model.AmTr_v1.0_scaffold00067.7	2716	14.3	QEGEYGEEEQRGEQGKEK	Q1:-17.02655	-	-	1.01	3.7E-12	2	2092.91	2092.91	5.0E-4	0.238902
	1	evm_27.model.AmTr_v1.0_scaffold00067.7	2748	14.41	APGCSESFHSGESGSIQHR	C4:+57.02146	-	-	1.01	3.9E-6	3	2030.88	2029.88	1.003	494.118
	1	evm_27.model.AmTr_v1.0_scaffold00067.7	2753	14.43	SAPGCSESFHSGESGSIQHR	C5:+57.02146	-	-	1.01	3.2E-8	3	2116.91	2116.91	-0.0026	-1.22821
	1	evm_27.model.AmTr_v1.0_scaffold00067.7	2756	14.44	GRQEGEYGEEEQRGEQGK		-	-	1.01	1.3E-5	3	2065.91	2065.92	-0.0038	-1.83938
	1	evm_27.model.AmTr_v1.0_scaffold00067.7	2769	14.48	RILSPEGEEREEERER		-	-	1.01	5.4E-8	3	2014	2014	5.0E-4	0.248263
	1	evm_27.model.AmTr_v1.0_scaffold00067.7	2774	14.5	SAPGCSESFHSGESGSIQHR	C5:+57.02146	-	-	1.01	1.0E-15	2	2116.91	2116.91	-0.0018	-0.850296
	1		2797	14.56	ISNQQAQDIKYNR		2	2	1.01 1.02	1.2E-11	3	1577.8	1577.8	-7.0E-4	-0.443655
	1		2800	14.57	ISNQQAQDIKYNR		2	2	1.01 1.02	7.9E-11	2	1577.8	1577.8	-0.0018	-1.14083
	1	evm_27.model.AmTr_v1.0_scaffold00067.7	2823	14.65	ILSPEGEEREEERER		-	-	1.01	6.5E-6	3	1857.89	1857.89	-2.0E-4	-0.107649
	1	evm_27.model.AmTr_v1.0_scaffold00067.7	2830	14.67	ILSPEGEEREEERER		-	-	1.01	2.7E-9	2	1857.9	1857.89	0.005	2.69122
	1	evm_27.model.AmTr_v1.0_scaffold00067.7	2846	14.72	ISNQQAQDIKYNREDQ		-	-	1.01	1.6E-7	3	1949.93	1949.93	0.0022	1.12824
	1	evm_27.model.AmTr_v1.0_scaffold00067.7	2857	14.75	LSPEGEEREEERER		-	-	1.01	8.8E-7	3	1744.8	1744.81	-0.0077	-4.41309
	1	evm_27.model.AmTr_v1.0_scaffold00067.7	2865	14.78	SPEGEEREEERER		-	-	1.01	6.6E-7	3	1631.73	1631.73	-4.0E-4	-0.245139
	1	evm_27.model.AmTr_v1.0_scaffold00067.7	2883	14.85	PEGEEREEERER		-	-	1.01	0.005	3	1544.69	1544.69	-0.006	-3.88426
	1	evm_27.model.AmTr_v1.0_scaffold00067.7	2914	14.98	ILSPEGEEREEER		-	-	1.01	1.5E-5	3	1572.74	1572.75	-0.0072	-4.57797
	1	evm_27.model.AmTr_v1.0_scaffold00067.7	2931	15.07	ILSPEGEEREEER		-	-	1.01	3.5E-6	2	1572.75	1572.75	-0.0039	-2.47973
	1	evm_27.model.AmTr_v1.0_scaffold00067.7	2981	15.32	ILSPEGEEREEERER		-	-	1.01	1.1E-7	3	1857.89	1857.89	-0.0014	-0.753541
	1	evm_27.model.AmTr_v1.0_scaffold00067.7	2985	15.33	QEGEYGEEEQRGEQGK	Q1:-17.02655	-	-	1.01	1.1E-14	2	1835.76	1835.77	-0.0044	-2.39682
	1	evm_27.model.AmTr_v1.0_scaffold00067.7	2989	15.35	ILSPEGEEREEERER		-	-	1.01	8.5E-9	2	1857.89	1857.89	-0.0043	-2.31445
	1	evm_27.model.AmTr_v1.0_scaffold00067.7	3005	15.43	LSPEGEEREEERER		-	-	1.01	3.8E-6	3	1744.8	1744.81	-0.0075	-4.29846
	1	evm_27.model.AmTr_v1.0_scaffold00067.7	3010	15.45	SPEGEEREEERER		-	-	1.01	3.9E-6	3	1631.72	1631.73	-0.0038	-2.32882
	1	evm_27.model.AmTr_v1.0_scaffold00067.7	3047	15.61	PEGEEREEERER		-	-	1.01	1.2E-6	3	1544.7	1544.69	0.0023	1.48897
	1		3048	15.61	ISNQQAQDIK		2	2	1.01 1.02	1.1E-4	2	1144.59	1144.6	-0.0029	-2.53364
	1	evm_27.model.AmTr_v1.0_scaffold00067.7	3060	15.66	ILSPEGEEREEER		-	-	1.01	3.7E-6	3	1572.75	1572.75	-0.0023	-1.46241
	1	evm_27.model.AmTr_v1.0_scaffold00067.7	3077	15.75	ILSPEGEEREEER		-	-	1.01	1.6E-8	2	1572.75	1572.75	-0.0021	-1.33524
	1	evm_27.model.AmTr_v1.0_scaffold00067.7	3104	15.88	ILSPEGEEREEERERE		-	-	1.01	1.4E-6	3	1986.94	1986.94	-3.0E-4	-0.150986
	1	evm_27.model.AmTr_v1.0_scaffold00067.7	3130	15.99	ILSPEGEEREEERER		-	-	1.01	1.1E-9	3	1857.89	1857.89	8.0E-4	0.430595
	1	evm_27.model.AmTr_v1.0_scaffold00067.7	3138	16.01	ILSPEGEEREEERERE		-	-	1.01	4.2E-6	2	1986.94	1986.94	0.0024	1.20789
	1	evm_27.model.AmTr_v1.0_scaffold00067.7	3145	16.03	ILSPEGEEREEERERET		-	-	1.01	8.2E-5	3	2087.98	2087.98	2.0E-4	0.0957862
	1	evm_27.model.AmTr_v1.0_scaffold00067.7	3147	16.03	ILSPEGEEREEERER		-	-	1.01	1.5E-8	2	1857.88	1857.89	-0.012	-6.45893
	1	evm_27.model.AmTr_v1.0_scaffold00067.7	3163	16.08	QNIESLR		-	-	1.01	0.03	2	859.461	859.464	-0.0027	-3.14149
	1	evm_27.model.AmTr_v1.0_scaffold00067.7	3172	16.12	ILSPEGEEREEERERETGPR		-	-	1.01	6.9E-8	3	2398.18	2398.16	0.016	6.67178
	1	evm_27.model.AmTr_v1.0_scaffold00067.7	3198	16.22	ILSPEGEEREEERERET		-	-	1.01	2.8E-10	2	2087.99	2087.98	0.0041	1.96362
	1	evm_27.model.AmTr_v1.0_scaffold00067.7	3234	16.36	ILSPEGEEREEERERETG		-	-	1.01	1.4E-5	3	2145	2145.01	-0.0036	-1.67832
	1	evm_27.model.AmTr_v1.0_scaffold00067.7	3235	16.36	ILSPEGEEREEERE		-	-	1.01	3.7E-7	2	1701.79	1701.79	-0.003	-1.76285
	1	evm_27.model.AmTr_v1.0_scaffold00067.7	3236	16.37	ILSPEGEEREEERERETGPR		-	-	1.01	3.8E-11	2	2398.16	2398.16	0.0033	1.37606
	1	evm_27.model.AmTr_v1.0_scaffold00067.7	3246	16.42	ILSPEGEEREEERE		-	-	1.01	2.0E-4	3	1701.79	1701.79	-0.0017	-0.998946
	1	evm_27.model.AmTr_v1.0_scaffold00067.7	3281	16.57	ILSPEGEEREEERERE		-	-	1.01	4.7E-6	3	1986.93	1986.94	-0.0022	-1.10723
	1	evm_27.model.AmTr_v1.0_scaffold00067.7	3296	16.63	ILSPEGEEREEERERETG		-	-	1.01	6.2E-7	2	2145.01	2145.01	-3.0E-4	-0.13986
	1	evm_27.model.AmTr_v1.0_scaffold00067.7	3297	16.64	QEGEYGEEEQR	Q1:-17.02655	-	-	1.01	0.0061	2	1336.53	1336.53	-0.0029	-2.1698
	1	evm_27.model.AmTr_v1.0_scaffold00067.7	3309	16.69	ILSPEGEEREEERERETGPRA		-	-	1.01	2.2E-4	3	2469.2	2469.2	-8.0E-4	-0.323992
	1	evm_27.model.AmTr_v1.0_scaffold00067.7	3313	16.71	ILSPEGEEREEERERET		-	-	1.01	1.1E-5	3	2087.99	2087.98	0.001	0.478931
	1	evm_27.model.AmTr_v1.0_scaffold00067.7	3322	16.74	ILSPEGEEREE		-	-	1.01	4.6E-7	2	1287.61	1287.61	-1.0E-4	-0.0776635
	1	evm_27.model.AmTr_v1.0_scaffold00067.7	3326	16.76	ANVIGVGER		-	-	1.01	5.1E-4	2	914.506	914.506	-1.0E-4	-0.109349
	1	evm_27.model.AmTr_v1.0_scaffold00067.7	3344	16.8	ILSPEGEEREEERERETGPR		-	-	1.01	4.4E-13	3	2398.16	2398.16	6.0E-4	0.250192
	1	evm_27.model.AmTr_v1.0_scaffold00067.11	3348	16.81	RVLIPEEEEREEEERER		-	-	1.02	1.8E-11	3	2227.1	2227.1	0.0012	0.538818
	1	evm_27.model.AmTr_v1.0_scaffold00067.7	3371	16.89	ILSPEGEEREEERERETGPRA		-	-	1.01	3.1E-11	2	2469.2	2469.2	0.0048	1.94395
	1	evm_27.model.AmTr_v1.0_scaffold00067.7	3395	16.97	GIIIKVEK		-	-	1.01	0.0014	2	899.593	899.593	6.0E-4	0.666968
	1	evm_27.model.AmTr_v1.0_scaffold00067.7	3421	17.04	ILSPEGEEREEERERETG		-	-	1.01	1.3E-6	3	2145.01	2145.01	-5.0E-4	-0.2331
	1	evm_27.model.AmTr_v1.0_scaffold00067.7	3425	17.06	ILSPEGEEREEE		-	-	1.01	3.7E-8	2	1416.65	1416.65	-0.0013	-0.917658
	1	evm_27.model.AmTr_v1.0_scaffold00067.7	3463	17.19	IQREDERGIIIKVEK		-	-	1.01	2.0E-6	2	1826.05	1826.05	-0.0035	-1.91671
	1	evm_27.model.AmTr_v1.0_scaffold00067.7	3483	17.26	ILSPEGEEREEERERE		-	-	1.01	0.0048	3	1986.93	1986.94	-0.0058	-2.91907
	1	evm_27.model.AmTr_v1.0_scaffold00067.7	3517	17.36	LRILSPEGEEREEER		-	-	1.01	6.5E-7	3	1841.93	1841.94	-0.0091	-4.94046
	1	evm_27.model.AmTr_v1.0_scaffold00067.7	3525	17.39	DTKQRQFFIAGGQPR		-	-	1.01	0.0018	3	1749.93	1748.92	1.007	575.784
	1	evm_27.model.AmTr_v1.0_scaffold00067.7	3530	17.41	ILSPEGEEREEERERETGP		-	-	1.01	4.6E-6	3	2242.06	2242.06	-0.0026	-1.15965
	1	evm_27.model.AmTr_v1.0_scaffold00067.7	3578	17.63	GIIIKVEK		-	-	1.01	0.019	2	899.591	899.593	-0.0016	-1.77858
	1	evm_27.model.AmTr_v1.0_scaffold00067.7	3598	17.73	ILSPEGEEREEERERETGP		-	-	1.01	1.4E-7	2	2242.06	2242.06	5.0E-4	0.223009
	1		3607	17.77	ISNQQAQDIKY		2	2	1.01 1.02	1.3E-5	2	1307.66	1307.66	-0.004	-3.0589
	1	evm_27.model.AmTr_v1.0_scaffold00067.7	3648	17.97	ILSPEGEEREEERER		-	-	1.01	6.1E-7	3	1857.89	1857.89	-8.0E-4	-0.430595
	1	evm_27.model.AmTr_v1.0_scaffold00067.7	3654	18.01	ISNQQAQDIKYNREDQIM	M18:+15.99491	-	-	1.01	3.6E-4	3	2210.05	2210.05	-0.0026	-1.17644
	1	evm_27.model.AmTr_v1.0_scaffold00067.7	3670	18.07	ISNQQAQDIKYNREDQIM	M18:+15.99491	-	-	1.01	1.0E-15	2	2210.05	2210.05	0.0018	0.814461
	1	evm_27.model.AmTr_v1.0_scaffold00067.11	3677	18.09	VLIPEEEEREEEERER		-	-	1.02	1.1E-12	3	2070.99	2070.99	-8.0E-4	-0.386288
	1	evm_27.model.AmTr_v1.0_scaffold00067.7	3680	18.1	ILSPEGEEREEERERETGP		-	-	1.01	3.5E-6	3	2242.06	2242.06	0.0022	0.981241
	1	evm_27.model.AmTr_v1.0_scaffold00067.11	3692	18.12	VLIPEEEEREEEERER		-	-	1.02	1.1E-6	2	2071	2070.99	0.0067	3.23516
	1	evm_27.model.AmTr_v1.0_scaffold00067.7	3703	18.15	EDERGIIIKVEK		-	-	1.01	7.7E-6	3	1428.81	1428.81	-5.0E-4	-0.349943
	1	evm_27.model.AmTr_v1.0_scaffold00067.7	3716	18.18	EDERGIIIKVEK		-	-	1.01	6.0E-5	2	1428.8	1428.81	-0.0012	-0.839862
	1	evm_27.model.AmTr_v1.0_scaffold00067.11	3885	18.71	VLIPEEEEREEEERERE		-	-	1.02	1.2E-4	3	2200.03	2200.04	-0.0027	-1.22725
	1	evm_27.model.AmTr_v1.0_scaffold00067.11	3905	18.78	VLIPEEEEREEEEREREG		-	-	1.02	1.0E-9	3	2257.06	2257.06	-7.0E-4	-0.310138
	1	evm_27.model.AmTr_v1.0_scaffold00067.11	3912	18.8	VLIPEEEEREEEERERE		-	-	1.02	7.5E-8	2	2200.05	2200.04	0.0084	3.81812
	1	evm_27.model.AmTr_v1.0_scaffold00067.7	3917	18.82	EDERGIIIKVEK		-	-	1.01	0.024	3	1428.8	1428.81	-0.0023	-1.60974
	1	evm_27.model.AmTr_v1.0_scaffold00067.11	3923	18.83	VLIPEEEEREEEER		-	-	1.02	1.0E-8	2	1785.85	1785.85	-1.0E-4	-0.0559957
	1	evm_27.model.AmTr_v1.0_scaffold00067.7	3924	18.84	RQFFIAGGQPR		-	-	1.01	4.6E-4	3	1276.69	1276.69	-0.002	-1.56655
	1	evm_27.model.AmTr_v1.0_scaffold00067.11	3926	18.84	VLIPEEEEREEEER		-	-	1.02	1.0E-7	3	1785.85	1785.85	0.0024	1.3439
	1	evm_27.model.AmTr_v1.0_scaffold00067.11	3941	18.88	VLIPEEEEREEEEREREG		-	-	1.02	1.2E-9	2	2257.06	2257.06	0.0047	2.08236
	1	evm_27.model.AmTr_v1.0_scaffold00067.7	3961	18.92	GIIIKVEKEGLR		-	-	1.01	0.0031	3	1354.84	1354.84	3.0E-4	0.221428
	1	evm_27.model.AmTr_v1.0_scaffold00067.7	3965	18.93	GIIIKVEKEGLR		-	-	1.01	3.2E-4	2	1354.84	1354.84	6.0E-4	0.442856
	1	evm_27.model.AmTr_v1.0_scaffold00067.11	3972	18.95	VLIPEEEEREEEEREREGAS		-	-	1.02	6.0E-7	3	2415.13	2415.13	0.0067	2.77418
	1	evm_27.model.AmTr_v1.0_scaffold00067.11	3998	19	VLIPEEEEREEEEREREGAS		-	-	1.02	8.3E-7	2	2415.13	2415.13	0.0071	2.9398
	1	evm_27.model.AmTr_v1.0_scaffold00067.11	4032	19.08	VLIPEEEER		-	-	1.02	1.8E-4	2	1113.58	1113.58	0.0016	1.43681
	1	evm_27.model.AmTr_v1.0_scaffold00067.11	4060	19.14	VLIPEEEEREEEEREREGA		-	-	1.02	4.3E-9	3	2328.1	2328.1	2.0E-4	0.0859071
	1	evm_27.model.AmTr_v1.0_scaffold00067.7	4099	19.26	DEFQCAGVAATR	C5:+57.02146	-	-	1.01	6.3E-5	2	1324.6	1324.6	0.0035	2.64232
	1	evm_27.model.AmTr_v1.0_scaffold00067.7	4110	19.29	ILSPEGEEREEERER		-	-	1.01	1.7E-5	3	1857.89	1857.89	-0.0055	-2.96034
	1	evm_27.model.AmTr_v1.0_scaffold00067.7	4151	19.47	TDVTSDYNQLDTK		-	-	1.01	2.4E-6	2	1499.68	1499.69	-0.0083	-5.53449
	1		4170	19.54	GEGQIQIIGTNGQK		2	2	1.01 1.02	5.9E-7	3	1442.76	1442.76	-0.0012	-0.831739
	1	evm_27.model.AmTr_v1.0_scaffold00067.7	4204	19.65	GIIIKVEKEGLR		-	-	1.01	0.0055	3	1354.84	1354.84	-6.0E-4	-0.442856
	1		4221	19.71	GEGQIQIIGTNGQK		2	2	1.01 1.02	1.6E-6	2	1442.76	1442.76	8.0E-4	0.554493
	1	evm_27.model.AmTr_v1.0_scaffold00067.7	4222	19.71	RGIIGLSAPGCSESFHSGESGSIQHR	C11:+57.02146	-	-	1.01	3.1E-9	3	2726.3	2726.31	-0.0094	-3.44789
	1	evm_27.model.AmTr_v1.0_scaffold00067.7	4228	19.73	ISNQQAQDIKYNREDQIM		-	-	1.01	2.1E-8	3	2194.05	2194.06	-0.007	-3.19044
	1	evm_27.model.AmTr_v1.0_scaffold00067.7	4234	19.75	GRGIIGLSAPGCSESFHSGESGSIQHR	C12:+57.02146	-	-	1.01	1.0E-15	3	2783.32	2783.33	-0.0051	-1.83234
	1	evm_27.model.AmTr_v1.0_scaffold00067.7	4244	19.77	ISNQQAQDIKYNREDQIM		-	-	1.01	5.5E-14	2	2194.06	2194.06	0.0038	1.73195
	1		4294	19.89	GMPIEVLTNAYR	M2:+15.99491	2	2	1.01 1.02	0.0017	3	1379.7	1379.7	-0.003	-2.17439
	1	evm_27.model.AmTr_v1.0_scaffold00067.11	4317	19.94	VLIPEEEEREEEEREREGASVN		-	-	1.02	3.0E-5	3	2628.24	2628.24	0.0036	1.36974
	1	evm_27.model.AmTr_v1.0_scaffold00067.7	4325	19.96	PMNSPLVGYTSAIKGMPIEVLTNAYR	M2:+15.99491	-	-	1.01	5.5E-4	3	2840.44	2838.45	1.989	700.734
	1	evm_27.model.AmTr_v1.0_scaffold00067.7	4402	20.22	IRQNIESLREADIYSR		-	-	1.01	7.9E-11	3	1963.03	1963.04	-0.0093	-4.73756
	1	evm_27.model.AmTr_v1.0_scaffold00067.7	4410	20.25	VTDVTSDYNQLDTK		-	-	1.01	1.9E-8	2	1598.75	1598.75	-0.0017	-1.06333
	1	evm_27.model.AmTr_v1.0_scaffold00067.11	4431	20.33	ISNQQAQDIKYNREEQLM		-	-	1.02	5.4E-7	3	2208.07	2208.07	6.0E-4	0.27173
	1	evm_27.model.AmTr_v1.0_scaffold00067.7	4442	20.37	GIIIKVEK		-	-	1.01	0.022	2	899.591	899.593	-0.0014	-1.55626
	1	evm_27.model.AmTr_v1.0_scaffold00067.11	4444	20.37	VLIPEEEEREEE		-	-	1.02	5.3E-5	2	1500.7	1500.71	-0.0091	-6.06381
	1	evm_27.model.AmTr_v1.0_scaffold00067.7	4491	20.53	KYNREDQIMIFPSSSR		-	-	1.01	0.0022	2	1970.98	1970.98	0.0039	1.97872
	1	evm_27.model.AmTr_v1.0_scaffold00067.7	4503	20.57	YNREDQIMIFPSSSR		-	-	1.01	4.1E-8	3	1842.88	1842.88	0.002	1.08526
	1	evm_27.model.AmTr_v1.0_scaffold00067.7	4517	20.62	DVTSDYNQLDTK		-	-	1.01	0.005	2	1398.64	1398.64	-0.0019	-1.35846
	1	evm_27.model.AmTr_v1.0_scaffold00067.11	4584	20.85	VLIPEEEEREEEE		-	-	1.02	2.6E-4	2	1629.75	1629.75	-5.0E-4	-0.306796
	1	evm_27.model.AmTr_v1.0_scaffold00067.7	4630	20.98	YNREDQIMIFPSSSR		-	-	1.01	3.2E-11	2	1842.88	1842.88	0.0016	0.868206
	1	evm_27.model.AmTr_v1.0_scaffold00067.11	4639	21.01	VLIPEEEEREEEEREREGASV		-	-	1.02	2.1E-6	3	2514.19	2514.2	-0.0047	-1.86938
	1	evm_27.model.AmTr_v1.0_scaffold00067.7	4681	21.13	GIIGLSAPGCSESFHSGESGSIQHR	C10:+57.02146	-	-	1.01	1.3E-12	3	2570.2	2570.21	-0.003	-1.16722
	1	evm_27.model.AmTr_v1.0_scaffold00067.11	4693	21.16	WSTNAHTIAYITR		-	-	1.02	2.8E-14	2	1533.78	1533.78	6.0E-4	0.39119
	1	evm_27.model.AmTr_v1.0_scaffold00067.7	4700	21.18	GIIGLSAPGCSESFHSGESGSIQHR	C10:+57.02146	-	-	1.01	1.0E-15	2	2570.21	2570.21	0.001	0.389074
	1	evm_27.model.AmTr_v1.0_scaffold00067.11	4717	21.23	SLPNFSPAPR		-	-	1.02	2.2E-4	2	1085.57	1085.57	-0.0015	-1.38176
	1		4792	21.46	KGMPIEVLTNAYR	M3:+15.99491	2	2	1.01 1.02	1.1E-7	3	1507.79	1507.79	-2.0E-4	-0.132644
	1	evm_27.model.AmTr_v1.0_scaffold00067.7	4796	21.47	QFFIAGGQPR		-	-	1.01	5.1E-5	2	1120.59	1120.59	-8.0E-4	-0.713909
	1		4807	21.5	KGMPIEVLTNAYR	M3:+15.99491	2	2	1.01 1.02	3.5E-10	2	1507.79	1507.79	-0.004	-2.65288
	1	evm_27.model.AmTr_v1.0_scaffold00067.7	4840	21.64	QNIESLREADIYSR		-	-	1.01	6.7E-10	2	1693.85	1693.85	-0.0032	-1.88919
	1	evm_27.model.AmTr_v1.0_scaffold00067.11	4849	21.68	YNREEQLMIFPSSSSR	M8:+15.99491	-	-	1.02	6.9E-10	3	1959.92	1959.92	-0.0078	-3.97975
	1	evm_27.model.AmTr_v1.0_scaffold00067.7	4853	21.7	QNIESLREADIYSR		-	-	1.01	5.4E-5	3	1693.84	1693.85	-0.0095	-5.60852
	1	evm_27.model.AmTr_v1.0_scaffold00067.7	4875	21.8	GIIGLSAPGCSESFHSGESGSIQHR	C10:+57.02146	-	-	1.01	1.0E-15	3	2570.2	2570.21	-0.0025	-0.972685
	1	evm_27.model.AmTr_v1.0_scaffold00067.7	4891	21.87	YNREDQIMIFPSSSR	M8:+15.99491	-	-	1.01	3.5E-5	3	1858.87	1858.88	-0.0014	-0.753143
	1	evm_27.model.AmTr_v1.0_scaffold00067.11	4892	21.88	YNREEQLMIFPSSSSR	M8:+15.99491	-	-	1.02	2.1E-8	2	1959.92	1959.92	0.0012	0.612269
	1	evm_27.model.AmTr_v1.0_scaffold00067.7	4901	21.91	GIIGLSAPGCSESFHSGESGSIQHR	C10:+57.02146	-	-	1.01	1.0E-15	2	2570.21	2570.21	0.0022	0.855963
	1	evm_27.model.AmTr_v1.0_scaffold00067.7	4905	21.93	YNREDQIMIFPSSSR	M8:+15.99491	-	-	1.01	1.6E-8	2	1858.87	1858.88	-0.0051	-2.74359
	1	evm_27.model.AmTr_v1.0_scaffold00067.7	4925	22.03	SAPQIVYIER		-	-	1.01	1.7E-5	2	1175.64	1175.64	-0.0044	-3.74263
	1	evm_27.model.AmTr_v1.0_scaffold00067.7	4977	22.23	QFFIAGGQPR		-	-	1.01	4.4E-5	2	1120.59	1120.59	4.0E-4	0.356955
	1	evm_27.model.AmTr_v1.0_scaffold00067.7	4999	22.33	YNREDQIMIFPSSSR	M8:+15.99491	-	-	1.01	8.0E-6	3	1858.87	1858.88	-0.0021	-1.12972
	1	evm_27.model.AmTr_v1.0_scaffold00067.11	5004	22.36	YNREEQLMIFPSSSSR	M8:+15.99491	-	-	1.02	1.8E-7	3	1959.92	1959.92	-0.006	-3.06134
	1	evm_27.model.AmTr_v1.0_scaffold00067.7	5006	22.36	QFFIAGGQPR		-	-	1.01	5.0E-4	2	1120.59	1120.59	0.0029	2.58792
	1		5016	22.4	GEGQIQIIGTNGQK		2	2	1.01 1.02	1.5E-6	2	1442.76	1442.76	-0.0025	-1.73279
	1	evm_27.model.AmTr_v1.0_scaffold00067.7	5036	22.47	GIIGLSAPGCSESFHSGESGSIQHR	C10:+57.02146	-	-	1.01	4.0E-13	3	2570.2	2570.21	-0.0036	-1.40067
	1	evm_27.model.AmTr_v1.0_scaffold00067.7	5076	22.6	YNREDQIMIFPSSSR	M8:+15.99491	-	-	1.01	1.5E-7	2	1858.87	1858.88	-0.0017	-0.914531
	1	evm_27.model.AmTr_v1.0_scaffold00067.7	5083	22.62	GIIGLSAPGCSESFHSGESGSIQHR	C10:+57.02146	-	-	1.01	1.0E-15	2	2570.2	2570.21	-0.0016	-0.622518
	1	evm_27.model.AmTr_v1.0_scaffold00067.7	5096	22.68	TVTDVTSDYNQLDTK		-	-	1.01	1.5E-7	2	1699.8	1699.8	-0.0014	-0.823625
	1	evm_27.model.AmTr_v1.0_scaffold00067.7	5145	22.9	QFFIAGGQPR		-	-	1.01	7.7E-5	2	1120.59	1120.59	-0.0014	-1.24934
	1		5161	22.97	GEGQIQIIGTNGQKVMDDR		2	2	1.01 1.02	1.7E-13	3	2059.02	2059.02	-0.0077	-3.73964
	1	evm_27.model.AmTr_v1.0_scaffold00067.7	5165	22.98	RISNQQAQDIKYNREDQIMIFPSSSR		-	-	1.01	1.1E-9	3	3124.56	3124.56	0.0015	0.480068
	1	evm_27.model.AmTr_v1.0_scaffold00067.7	5171	23.01	YNREDQIMIFPSSSR	M8:+15.99491	-	-	1.01	3.9E-5	3	1858.88	1858.88	0.0033	1.77527
	1		5194	23.07	GEGQIQIIGTNGQK		2	2	1.01 1.02	1.9E-6	2	1442.75	1442.76	-0.0058	-4.02007
	1	evm_27.model.AmTr_v1.0_scaffold00067.7	5217	23.15	GIIGLSAPGCSESFHSGESGSIQHR	C10:+57.02146	-	-	1.01	1.1E-11	3	2570.21	2570.21	0.0028	1.08941
	1	evm_27.model.AmTr_v1.0_scaffold00067.7	5229	23.17	REDQIMIFPSSSR		-	-	1.01	0.0071	2	1565.79	1565.77	0.012	7.66394
	1	evm_27.model.AmTr_v1.0_scaffold00067.7	5272	23.29	ISNQQAQDIKYNREDQIMIFPSSSR	M18:+15.99491	-	-	1.01	7.5E-4	3	2984.45	2984.45	2.0E-4	0.0670139
	1	evm_27.model.AmTr_v1.0_scaffold00067.7	5277	23.31	YNREDQIMIFPSSSR	M8:+15.99491	-	-	1.01	1.7E-7	2	1858.87	1858.88	-0.0019	-1.02212
	1	evm_27.model.AmTr_v1.0_scaffold00067.7	5302	23.4	TVTDVTSDYNQLDTK		-	-	1.01	8.2E-7	2	1699.8	1699.8	-0.0021	-1.23544
	1	evm_27.model.AmTr_v1.0_scaffold00067.11	5335	23.54	RQNIDTLRDIDIYSR		-	-	1.02	1.2E-8	3	1877.98	1877.98	-0.0031	-1.65071
	1	evm_27.model.AmTr_v1.0_scaffold00067.7	5342	23.57	QFFIAGGQPR		-	-	1.01	1.0E-4	2	1120.59	1120.59	-0.0022	-1.96325
	1		5363	23.64	PIEVLTNAYR		2	2	1.01 1.02	1.5E-14	2	1175.64	1175.64	-4.0E-4	-0.34024
	1	evm_27.model.AmTr_v1.0_scaffold00067.7	5364	23.64	ISNQQAQDIKYNREDQIMI		-	-	1.01	3.1E-4	3	2307.14	2307.14	-0.0026	-1.12694
	1	evm_27.model.AmTr_v1.0_scaffold00067.7	5365	23.64	LIQTILPQIDTR		-	-	1.01	1.4E-5	3	1410.83	1410.83	-0.0028	-1.98464
	1	evm_27.model.AmTr_v1.0_scaffold00067.11	5367	23.65	TSDLPIHTPLVGYTSAIK		-	-	1.02	7.4E-6	2	1913.04	1913.04	0.0042	2.19546
	1	evm_27.model.AmTr_v1.0_scaffold00067.7	5375	23.66	LIQTILPQIDTR		-	-	1.01	3.6E-7	2	1410.83	1410.83	-2.0E-4	-0.14176
	1	evm_27.model.AmTr_v1.0_scaffold00067.7	5379	23.68	YNREDQIMIFPSSSR	M8:+15.99491	-	-	1.01	9.9E-6	3	1858.87	1858.88	-0.0048	-2.58221
	1	evm_27.model.AmTr_v1.0_scaffold00067.11	5393	23.71	TSDLPIHTPLVGYTSAIK		-	-	1.02	0.004	3	1913.04	1913.04	-0.0012	-0.627274
	1		5398	23.73	GMPIEVLTNAYR		2	2	1.01 1.02	1.3E-4	3	1363.7	1363.7	0	0
	1	evm_27.model.AmTr_v1.0_scaffold00067.11	5399	23.73	SLSLPNFSPAPR		-	-	1.02	0.0023	3	1285.69	1285.69	0.0019	1.47781
	1		5419	23.79	GEGQIQIIGTNGQK		2	2	1.01 1.02	6.9E-4	2	1442.77	1442.76	0.0097	6.72322
	1	evm_27.model.AmTr_v1.0_scaffold00067.7	5428	23.82	GIIGLSAPGCSESFHSGESGSIQHR	C10:+57.02146	-	-	1.01	2.3E-15	3	2570.2	2570.21	-0.0024	-0.933777
	1	evm_27.model.AmTr_v1.0_scaffold00067.7	5438	23.85	YNREDQIMIFPSSSR		-	-	1.01	5.3E-7	3	1842.88	1842.88	-0.0031	-1.68215
	1		5450	23.88	GMPIEVLTNAYR		2	2	1.01 1.02	2.1E-6	2	1363.7	1363.7	-0.003	-2.19989
	1	evm_27.model.AmTr_v1.0_scaffold00067.7	5451	23.88	YNREDQIMIFPSSSR		-	-	1.01	9.0E-14	2	1842.88	1842.88	-0.0024	-1.30231
	1		5479	23.95	AGSQGIEWIAIK		2	2	1.01 1.02	0.043	2	1272.7	1272.7	5.0E-4	0.392867
	1		5483	23.96	KAGSQGIEWIAIK		2	2	1.01 1.02	3.9E-8	2	1400.79	1400.79	-4.0E-4	-0.285553
	1	evm_27.model.AmTr_v1.0_scaffold00067.11	5547	24.16	YNREEQLMIFPSSSSR		-	-	1.02	5.8E-7	3	1943.93	1943.93	-0.0025	-1.28606
	1	evm_27.model.AmTr_v1.0_scaffold00067.11	5557	24.2	YNREEQLMIFPSSSSR		-	-	1.02	1.0E-15	2	1943.93	1943.93	-0.0012	-0.617307
	1	evm_27.model.AmTr_v1.0_scaffold00067.7	5593	24.37	QFFIAGGQPR		-	-	1.01	9.5E-5	2	1120.59	1120.59	-0.0027	-2.40944
	1	evm_27.model.AmTr_v1.0_scaffold00067.7	5609	24.44	QRQFFIAGGQPR	Q1:-17.02655	-	-	1.01	1.3E-9	2	1387.72	1387.72	-0.0016	-1.15297
	1		5615	24.46	GEGQIQIIGTNGQK		2	2	1.01 1.02	2.4E-7	2	1442.76	1442.76	-0.0021	-1.45554
	1	evm_27.model.AmTr_v1.0_scaffold00067.7	5639	24.55	YNREDQIMIFPSSSR		-	-	1.01	2.7E-14	2	1842.88	1842.88	-0.0019	-1.03099
	1	evm_27.model.AmTr_v1.0_scaffold00067.7	5658	24.62	GIIGLSAPGCSESFHSGESGSIQHR	C10:+57.02146	-	-	1.01	7.1E-12	3	2570.2	2570.21	-0.0038	-1.47848
	1	evm_27.model.AmTr_v1.0_scaffold00067.11	5689	24.73	IRQNIDTLRDIDIYSR		-	-	1.02	3.3E-12	3	1991.06	1991.07	-0.0037	-1.8583
	1	evm_27.model.AmTr_v1.0_scaffold00067.7	5698	24.76	ISNQQAQDIKYNREDQIMIFPSSSR		-	-	1.01	1.5E-8	3	2968.46	2968.46	1.0E-4	0.0336875
	1	evm_27.model.AmTr_v1.0_scaffold00067.11	5707	24.8	IRQNIDTLRDIDIYSR		-	-	1.02	9.2E-11	2	1991.06	1991.07	-0.0034	-1.70763
	1	evm_27.model.AmTr_v1.0_scaffold00067.11	5716	24.83	YNREEQLMIFPSSSSR		-	-	1.02	2.8E-9	3	1943.93	1943.93	-0.0033	-1.69759
	1	evm_27.model.AmTr_v1.0_scaffold00067.11	5728	24.87	YNREEQLMIFPSSSSR		-	-	1.02	3.1E-15	2	1943.93	1943.93	-5.0E-4	-0.257211
	1	evm_27.model.AmTr_v1.0_scaffold00067.7	5734	24.89	GIIGLSAPGCSESFHSGESGSIQH	C10:+57.02146	-	-	1.01	7.7E-7	3	2414.1	2414.1	-9.0E-4	-0.372809
	1	evm_27.model.AmTr_v1.0_scaffold00067.7	5773	25.05	QFFIAGGQPR		-	-	1.01	9.1E-6	2	1120.59	1120.59	-0.0019	-1.69554
	1	evm_27.model.AmTr_v1.0_scaffold00067.7	5778	25.07	IERGDVIAIPPGITH		-	-	1.01	6.5E-6	3	1587.88	1587.89	-0.0067	-4.21945
	1	evm_27.model.AmTr_v1.0_scaffold00067.7	5789	25.12	QRQFFIAGGQPR	Q1:-17.02655	-	-	1.01	2.8E-10	2	1387.73	1387.72	0.0018	1.29709
	1	evm_27.model.AmTr_v1.0_scaffold00067.7	5790	25.12	YNREDQIMIFPSSSR		-	-	1.01	3.5E-9	3	1842.88	1842.88	0.0034	1.84494
	1		5793	25.13	GEGQIQIIGTNGQK		2	2	1.01 1.02	7.4E-6	2	1442.76	1442.76	-0.0029	-2.01004
	1	evm_27.model.AmTr_v1.0_scaffold00067.7	5817	25.23	YNREDQIMIFPSSSR		-	-	1.01	3.6E-15	2	1842.88	1842.88	-0.0022	-1.19378
	1	evm_27.model.AmTr_v1.0_scaffold00067.11	5829	25.27	NTIQPNSLSLPNFSPAPR		-	-	1.02	1.1E-4	3	1953.02	1953.02	-0.0016	-0.819244
	1	evm_27.model.AmTr_v1.0_scaffold00067.11	5835	25.29	DIDIYSR		-	-	1.02	7.0E-6	2	881.434	881.437	-0.0026	-2.94973
	1	evm_27.model.AmTr_v1.0_scaffold00067.7	5837	25.3	GIIGLSAPGCSESFHSGESGSIQHR	C10:+57.02146	-	-	1.01	1.5E-15	3	2570.2	2570.21	-0.002	-0.778148
	1	evm_27.model.AmTr_v1.0_scaffold00067.11	5852	25.35	ISNQQAQDIKYNREEQLMIFPSSSSR		-	-	1.02	2.5E-7	3	3069.5	3069.51	-0.0022	-0.716728
	1		5877	25.43	KAGSQGIEWIAIK		2	2	1.01 1.02	0.0024	3	1400.79	1400.79	0.0037	2.64137
	1	evm_27.model.AmTr_v1.0_scaffold00067.7	5878	25.43	YNREDQIMIFPSSSR		-	-	1.01	1.7E-7	3	1842.88	1842.88	9.0E-4	0.488366
	1	evm_27.model.AmTr_v1.0_scaffold00067.7	5881	25.44	ISNQQAQDIKYNREDQIMIFPSSSR		-	-	1.01	4.5E-6	3	2968.45	2968.46	-0.0039	-1.31381
	1	evm_27.model.AmTr_v1.0_scaffold00067.11	5913	25.55	YNREEQLMIFPSSSSR		-	-	1.02	1.0E-15	2	1943.93	1943.93	-5.0E-4	-0.257211
	1	evm_27.model.AmTr_v1.0_scaffold00067.11	5929	25.59	YNREEQLMIFPSSSSR		-	-	1.02	1.1E-11	3	1943.93	1943.93	-0.0024	-1.23461
	1	evm_27.model.AmTr_v1.0_scaffold00067.7	5938	25.61	EDQIMIFPSSSR	M5:+15.99491	-	-	1.01	1.2E-6	2	1425.67	1425.67	-8.0E-4	-0.56114
	1	evm_27.model.AmTr_v1.0_scaffold00067.11	5947	25.64	GLEELYCNVK	C7:+57.02146	-	-	1.02	0.001	2	1224.59	1224.59	1.0E-4	0.0816598
	1	evm_27.model.AmTr_v1.0_scaffold00067.7	5989	25.72	QFFIAGGQPR		-	-	1.01	1.8E-5	2	1120.59	1120.59	-0.0019	-1.69554
	1	evm_27.model.AmTr_v1.0_scaffold00067.7	6008	25.77	QIMIFPSSSR		-	-	1.01	0.012	2	1165.6	1165.6	-8.0E-4	-0.68634
	1	evm_27.model.AmTr_v1.0_scaffold00067.11	6011	25.78	GLEELYCNVK	C7:+57.02146	-	-	1.02	0.016	2	1224.59	1224.59	2.0E-4	0.16332
	1		6019	25.81	GEGQIQIIGTNGQK		2	2	1.01 1.02	4.9E-8	2	1442.76	1442.76	-0.0027	-1.87141
	1	evm_27.model.AmTr_v1.0_scaffold00067.11	6040	25.86	EEQLMIFPSSSSR	M5:+15.99491	-	-	1.02	2.7E-6	2	1526.71	1526.72	-0.0024	-1.572
	1	evm_27.model.AmTr_v1.0_scaffold00067.7	6052	25.9	YNREDQIMIFPSSSR		-	-	1.01	1.4E-9	2	1842.88	1842.88	-0.0029	-1.57362
	1		6053	25.9	KGMPIEVLTNAYR		2	2	1.01 1.02	2.1E-6	3	1491.8	1491.8	0	0
	1	evm_27.model.AmTr_v1.0_scaffold00067.11	6089	26	TSDLPIHTPL		-	-	1.02	0.0055	2	1093.59	1093.59	-0.0033	-3.01759
	1		6101	26.03	PIEVLTNAYR		2	2	1.01 1.02	5.8E-5	2	1175.64	1175.64	-5.0E-4	-0.425299
	1	evm_27.model.AmTr_v1.0_scaffold00067.11	6102	26.03	NTIQPNSLSLPNFSPAPR		-	-	1.02	1.3E-10	2	1953.02	1953.02	-0.0018	-0.92165
	1	evm_27.model.AmTr_v1.0_scaffold00067.7	6103	26.03	MNSPLVGYTSAIKGMPIEVLTNAYR	M1:+15.99491 - M15:+15.99491	-	-	1.01	5.7E-6	3	2758.39	2757.39	0.995	360.848
	1	evm_27.model.AmTr_v1.0_scaffold00067.7	6122	26.08	LIQTILPQIDTR		-	-	1.01	2.2E-5	2	1410.83	1410.83	-0.0036	-2.55169
	1	evm_27.model.AmTr_v1.0_scaffold00067.7	6126	26.09	LIQTILPQIDTR		-	-	1.01	0.0043	3	1410.83	1410.83	-0.0022	-1.55936
	1	evm_27.model.AmTr_v1.0_scaffold00067.7	6131	26.1	YNREDQIMIFPSSSR		-	-	1.01	1.2E-4	3	1842.87	1842.88	-0.0061	-3.31004
	1	evm_27.model.AmTr_v1.0_scaffold00067.11	6141	26.12	NTIQPNSLSLPNFSPAPR		-	-	1.02	3.5E-9	3	1953.02	1953.02	-0.0013	-0.665636
	1		6154	26.15	GMPIEVLTNAYR	M2:+15.99491	2	2	1.01 1.02	5.9E-6	2	1379.7	1379.7	0.0016	1.15967
	1	evm_27.model.AmTr_v1.0_scaffold00067.7	6200	26.29	EDQIMIFPSSSR	M5:+15.99491	-	-	1.01	1.4E-5	2	1425.67	1425.67	-9.0E-4	-0.631283
	1	evm_27.model.AmTr_v1.0_scaffold00067.7	6201	26.29	GIIGLSAPGCSESFHSGESGSIQHR	C10:+57.02146	-	-	1.01	2.3E-14	3	2570.2	2570.21	-0.0056	-2.17881
	1	evm_27.model.AmTr_v1.0_scaffold00067.7	6203	26.3	KLIQTILPQIDTR		-	-	1.01	1.8E-8	2	1538.92	1538.93	-0.003	-1.94941
	1	evm_27.model.AmTr_v1.0_scaffold00067.11	6206	26.31	GLEELYCNVK	C7:+57.02146	-	-	1.02	3.6E-4	2	1224.59	1224.59	-0.0024	-1.95983
	1	evm_27.model.AmTr_v1.0_scaffold00067.11	6213	26.34	QNIDTLRDIDIYSR		-	-	1.02	3.2E-5	3	1721.88	1721.88	-0.0041	-2.38112
	1	evm_27.model.AmTr_v1.0_scaffold00067.11	6223	26.38	QNIDTLRDIDIYSR		-	-	1.02	1.9E-10	2	1721.88	1721.88	-0.0027	-1.56805
	1	evm_27.model.AmTr_v1.0_scaffold00067.11	6234	26.43	YNREEQLMIFPSSSSR		-	-	1.02	2.9E-14	2	1943.93	1943.93	-0.0028	-1.44038
	1		6247	26.48	GEGQIQIIGTNGQK		2	2	1.01 1.02	3.4E-7	2	1442.76	1442.76	-0.0022	-1.52485
	1		6260	26.54	KGMPIEVLTNAYR		2	2	1.01 1.02	1.4E-4	2	1491.8	1491.8	-0.002	-1.34066
	1		6268	26.58	KGMPIEVLTNAYR		2	2	1.01 1.02	1.3E-4	3	1491.8	1491.8	-4.0E-4	-0.268133
	1	evm_27.model.AmTr_v1.0_scaffold00067.7	6269	26.58	YNREDQIMIFPSSSR		-	-	1.01	4.5E-14	2	1842.88	1842.88	-0.0028	-1.51936
	1	evm_27.model.AmTr_v1.0_scaffold00067.7	6311	26.76	QFFIAGGQPR		-	-	1.01	2.8E-5	2	1120.59	1120.59	-6.0E-4	-0.535432
	1	evm_27.model.AmTr_v1.0_scaffold00067.7	6318	26.78	YNREDQIMIFPSSSR		-	-	1.01	7.1E-8	3	1842.88	1842.88	-0.0048	-2.60462
	1		6327	26.82	GMPIEVLTNAYR	M2:+15.99491	2	2	1.01 1.02	1.0E-7	2	1379.7	1379.7	-0.0016	-1.15967
	1	evm_27.model.AmTr_v1.0_scaffold00067.11	6348	26.9	GLEELYCNVKIR	C7:+57.02146	-	-	1.02	1.1E-6	3	1493.78	1493.78	-5.0E-4	-0.334722
	1	evm_27.model.AmTr_v1.0_scaffold00067.11	6357	26.92	GLEELYCNVKIR	C7:+57.02146	-	-	1.02	1.8E-9	2	1493.77	1493.78	-0.0042	-2.81166
	1	evm_27.model.AmTr_v1.0_scaffold00067.11	6362	26.94	RNTIQPNSLSLPNFSPAPR		-	-	1.02	1.6E-9	3	2109.12	2109.12	0.0031	1.46981
	1	evm_27.model.AmTr_v1.0_scaffold00067.11	6374	26.98	GLEELYCNVK	C7:+57.02146	-	-	1.02	6.1E-4	2	1224.59	1224.59	-0.0017	-1.38822
	1	evm_27.model.AmTr_v1.0_scaffold00067.11	6386	27.01	QNIDTLRDIDIYSR		-	-	1.02	1.5E-5	3	1721.88	1721.88	-0.003	-1.74228
	1	evm_27.model.AmTr_v1.0_scaffold00067.7	6390	27.02	GIIGLSAPGCSESFHSGESGSIQHR	C10:+57.02146	-	-	1.01	1.0E-15	3	2570.2	2570.21	-0.007	-2.72352
	1	evm_27.model.AmTr_v1.0_scaffold00067.11	6403	27.05	AIFAPHWSTNAHTIAYITR		-	-	1.02	4.2E-15	3	2170.12	2170.12	-9.0E-4	-0.414724
	1	evm_27.model.AmTr_v1.0_scaffold00067.7	6405	27.05	GDVIAIPPGITH		-	-	1.01	2.8E-5	2	1189.66	1189.66	3.0E-4	0.252173
	1		6443	27.16	GEGQIQIIGTNGQK		2	2	1.01 1.02	4.6E-6	2	1442.76	1442.76	-1.0E-4	-0.0693116
	1	evm_27.model.AmTr_v1.0_scaffold00067.7	6462	27.2	YNREDQIMIFPS	M8:+15.99491	-	-	1.01	5.2E-4	2	1528.71	1528.71	0.0039	2.55117
	1	evm_27.model.AmTr_v1.0_scaffold00067.7	6505	27.31	YNREDQIMIFPSSSR		-	-	1.01	1.3E-11	2	1842.89	1842.88	0.0044	2.38757
	1	evm_27.model.AmTr_v1.0_scaffold00067.11	6531	27.41	TSDLPIHTPLVGYTSAIK		-	-	1.02	3.7E-14	2	1913.04	1913.04	0.003	1.56819
	1	evm_27.model.AmTr_v1.0_scaffold00067.11	6535	27.43	TSDLPIHTPLVGYTSAIK		-	-	1.02	1.4E-10	3	1913.04	1913.04	3.0E-4	0.156819
	1	evm_27.model.AmTr_v1.0_scaffold00067.7	6546	27.46	YNREDQIMIFPSSSR		-	-	1.01	1.3E-4	3	1842.88	1842.88	-6.0E-4	-0.325577
	1	evm_27.model.AmTr_v1.0_scaffold00067.7	6550	27.46	GIIGLSAPGCSESFH	C10:+57.02146	-	-	1.01	4.5E-10	2	1531.72	1531.72	-0.0011	-0.718146
	1	evm_27.model.AmTr_v1.0_scaffold00067.7	6586	27.56	EDQIMIFPSSSR		-	-	1.01	9.7E-6	2	1409.67	1409.67	-0.0037	-2.62472
	1	evm_27.model.AmTr_v1.0_scaffold00067.11	6595	27.59	TSDLPIHTPLVGYTSAIKG		-	-	1.02	1.1E-4	2	1970.05	1970.06	-0.0066	-3.35015
	1	evm_27.model.AmTr_v1.0_scaffold00067.7	6614	27.63	QNIESLREADIYSR	Q1:-17.02655	-	-	1.01	8.0E-11	2	1676.82	1676.82	-0.0058	-3.45892
	1		6629	27.68	GMPIEVLTNAYR	M2:+15.99491	2	2	1.01 1.02	2.0E-6	2	1379.7	1379.7	1.0E-4	0.0724796
	1	evm_27.model.AmTr_v1.0_scaffold00067.11	6638	27.71	GLEELYCNVK	C7:+57.02146	-	-	1.02	1.8E-4	2	1224.59	1224.59	-0.0047	-3.83801
	1	evm_27.model.AmTr_v1.0_scaffold00067.7	6645	27.74	QFFIAGGQPR		-	-	1.01	0.0035	2	1120.59	1120.59	0.0013	1.1601
	1	evm_27.model.AmTr_v1.0_scaffold00067.11	6653	27.78	EEQLMIFPSSSSR		-	-	1.02	5.4E-6	2	1510.72	1510.72	-0.005	-3.30968
	1		6668	27.84	GEGQIQIIGTNGQK		2	2	1.01 1.02	1.5E-6	2	1442.76	1442.76	-0.0043	-2.9804
	1	evm_27.model.AmTr_v1.0_scaffold00067.7	6704	28	YNREDQIMIFPSSSR		-	-	1.01	6.1E-15	2	1842.87	1842.88	-0.011	-5.96891
	1	evm_27.model.AmTr_v1.0_scaffold00067.11	6728	28.09	TSDLPIHTPLVGYTSAIK		-	-	1.02	1.0E-15	2	1913.04	1913.04	-0.0012	-0.627274
	1	evm_27.model.AmTr_v1.0_scaffold00067.11	6731	28.1	TSDLPIHTPLVGYTSAIK		-	-	1.02	1.9E-10	3	1913.04	1913.04	0.0037	1.9341
	1	evm_27.model.AmTr_v1.0_scaffold00067.11	6752	28.18	ISNQQAQDIKYNREEQLMIFPS		-	-	1.02	3.0E-5	3	2652.3	2652.31	-0.0041	-1.54582
	1	evm_27.model.AmTr_v1.0_scaffold00067.11	6753	28.18	EEQLMIFPSSSSR		-	-	1.02	1.5E-4	3	1510.72	1510.72	0.0037	2.44916
	1	evm_27.model.AmTr_v1.0_scaffold00067.11	6759	28.2	TSDLPIHTPLVGYTSAIK		-	-	1.02	6.1E-11	3	1913.04	1913.04	0.0055	2.87501
	1		6761	28.2	AGSQGIEWIAIK		2	2	1.01 1.02	6.4E-4	2	1272.7	1272.7	0.0033	2.59292
	1	evm_27.model.AmTr_v1.0_scaffold00067.7	6768	28.22	EKLIQTILPQIDTR		-	-	1.01	1.7E-6	3	1667.98	1667.97	0.011	6.59485
	1	evm_27.model.AmTr_v1.0_scaffold00067.7	6771	28.23	EKLIQTILPQIDTR		-	-	1.01	3.7E-7	2	1667.98	1667.97	0.011	6.59485
	1	evm_27.model.AmTr_v1.0_scaffold00067.7	6774	28.24	EDQIMIFPSSSR		-	-	1.01	2.6E-5	2	1409.67	1409.67	-0.0017	-1.20595
	1	evm_27.model.AmTr_v1.0_scaffold00067.7	6779	28.26	TSDLPMNSPLVGYTSAIK	M6:+15.99491	-	-	1.01	1.0E-12	2	1909.96	1909.96	-0.0018	-0.942429
	1	evm_27.model.AmTr_v1.0_scaffold00067.7	6783	28.27	YNREDQIMIFPSSSR		-	-	1.01	1.1E-5	3	1842.88	1842.88	-0.0042	-2.27904
	1		6806	28.37	GMPIEVLTNAYR	M2:+15.99491	2	2	1.01 1.02	1.5E-7	2	1379.71	1379.7	0.0067	4.85613
	1	evm_27.model.AmTr_v1.0_scaffold00067.7	6822	28.43	GIIGLSAPGCSESFHSGESGSIQHR	C10:+57.02146	-	-	1.01	1.0E-13	3	2570.2	2570.21	-0.0017	-0.661426
	1	evm_27.model.AmTr_v1.0_scaffold00067.11	6828	28.45	EEQLMIFPSSSSR		-	-	1.02	1.3E-5	2	1510.72	1510.72	-0.001	-0.661936
	1		6851	28.53	GEGQIQIIGTNGQK		2	2	1.01 1.02	1.8E-5	2	1442.76	1442.76	0.001	0.693116
	1	evm_27.model.AmTr_v1.0_scaffold00067.11	6856	28.55	GLEELYCNVKIRQNIDTLR	C7:+57.02146	-	-	1.02	2.3E-9	3	2334.22	2334.22	-0.0055	-2.35624
	1		6903	28.76	MPIEVLTNAYR		2	2	1.01 1.02	1.8E-8	2	1306.68	1306.68	-0.0076	-5.81625
	1	evm_27.model.AmTr_v1.0_scaffold00067.7	6922	28.84	IERGDVIAIPPGIT		-	-	1.01	3.7E-5	2	1450.83	1450.83	-0.0017	-1.17175
	1	evm_27.model.AmTr_v1.0_scaffold00067.7	6937	28.89	EKLIQTILPQIDTR		-	-	1.01	5.8E-6	3	1667.97	1667.97	-0.0035	-2.09836
	1	evm_27.model.AmTr_v1.0_scaffold00067.7	6942	28.91	EKLIQTILPQIDTR		-	-	1.01	9.2E-9	2	1667.97	1667.97	-0.0024	-1.43888
	1	evm_27.model.AmTr_v1.0_scaffold00067.11	6947	28.93	TSDLPIHTPLVGYTSAIK		-	-	1.02	1.0E-15	2	1913.04	1913.04	-0.0025	-1.30682
	1	evm_27.model.AmTr_v1.0_scaffold00067.7	6953	28.95	EDQIMIFPSSSR		-	-	1.01	1.7E-5	2	1409.67	1409.67	-0.002	-1.41877
	1		6958	28.97	SQGIEWIAIK		2	2	1.01 1.02	0.032	2	1144.63	1144.64	-0.0033	-2.88301
	1		7029	29.24	GEGQIQIIGTNGQK		2	2	1.01 1.02	8.8E-6	2	1442.76	1442.76	-0.0024	-1.66348
	1	evm_27.model.AmTr_v1.0_scaffold00067.7	7059	29.33	GIIGLSAPGCSESFHSGESGSIQHR	C10:+57.02146	-	-	1.01	7.1E-14	3	2570.2	2570.21	-0.002	-0.778148
	1		7065	29.35	AGSQGIEWIAIK		2	2	1.01 1.02	0.003	2	1272.7	1272.7	0.0033	2.59292
	1	evm_27.model.AmTr_v1.0_scaffold00067.7	7085	29.42	YNREDQIMIFPSSS		-	-	1.01	1.8E-4	2	1686.78	1686.78	-0.003	-1.77854
	1	evm_27.model.AmTr_v1.0_scaffold00067.11	7103	29.48	TSDLPIHTPLVGYTS		-	-	1.02	3.4E-10	2	1600.82	1600.82	-5.0E-4	-0.312339
	1	evm_27.model.AmTr_v1.0_scaffold00067.7	7125	29.53	LIQTILPQIDTR		-	-	1.01	1.9E-5	3	1410.83	1410.83	-0.0012	-0.850562
	1	evm_27.model.AmTr_v1.0_scaffold00067.7	7142	29.57	EKLIQTILPQIDTR		-	-	1.01	4.4E-5	3	1667.97	1667.97	-0.0017	-1.0192
	1	evm_27.model.AmTr_v1.0_scaffold00067.7	7148	29.58	YNREDQIMIFPSS		-	-	1.01	0.0033	2	1599.75	1599.75	-0.002	-1.2502
	1	evm_27.model.AmTr_v1.0_scaffold00067.7	7151	29.59	EKLIQTILPQIDTR		-	-	1.01	1.4E-8	2	1667.97	1667.97	-4.0E-4	-0.239813
	1		7170	29.64	QGIEWIAIK		2	2	1.01 1.02	0.029	2	1057.61	1057.6	0.0012	1.13464
	1	evm_27.model.AmTr_v1.0_scaffold00067.11	7173	29.65	NTIQPNSLSLPNFSPAPR		-	-	1.02	1.2E-11	2	1953.02	1953.02	-0.0039	-1.99691
	1	evm_27.model.AmTr_v1.0_scaffold00067.7	7182	29.69	ALDIPIELAQK		-	-	1.01	1.3E-4	2	1210.7	1210.7	-0.0018	-1.48674
	1	evm_27.model.AmTr_v1.0_scaffold00067.7	7187	29.71	QTILPQIDTR		-	-	1.01	2.3E-7	2	1184.66	1184.66	-0.006	-5.06473
	1	evm_27.model.AmTr_v1.0_scaffold00067.11	7201	29.76	NTIQPNSLSLPNFSPAPR		-	-	1.02	4.7E-10	3	1953.01	1953.02	-0.012	-6.14433
	1	evm_27.model.AmTr_v1.0_scaffold00067.11	7211	29.8	YNREEQLMIFPSS		-	-	1.02	0.002	2	1613.76	1613.76	6.0E-4	0.371802
	1	evm_27.model.AmTr_v1.0_scaffold00067.7	7227	29.87	YNREDQIMIFPS		-	-	1.01	0.0044	2	1512.71	1512.72	-0.0049	-3.23921
	1	evm_27.model.AmTr_v1.0_scaffold00067.11	7231	29.89	VGLYSNAIFAPHWSTNAH		-	-	1.02	3.0E-12	3	1984.96	1984.97	-0.003	-1.51136
	1	evm_27.model.AmTr_v1.0_scaffold00067.11	7239	29.92	VGLYSNAIFAPHWSTNAH		-	-	1.02	2.6E-10	2	1984.96	1984.97	-0.003	-1.51136
	1	evm_27.model.AmTr_v1.0_scaffold00067.11	7241	29.92	YNREEQLMIFPS		-	-	1.02	0.0026	2	1526.72	1526.73	-0.013	-8.51493
	1	evm_27.model.AmTr_v1.0_scaffold00067.7	7245	29.94	LIQTILPQIDTR		-	-	1.01	8.6E-8	2	1410.83	1410.83	-0.0054	-3.82753
	1	evm_27.model.AmTr_v1.0_scaffold00067.11	7254	29.97	TIQPNSLSLPNFSPAPR		-	-	1.02	1.9E-10	2	1838.98	1838.98	0	0
	1		7268	30.02	AGSQGIEWIAIK		2	2	1.01 1.02	6.6E-4	2	1272.69	1272.7	-0.0017	-1.33575
	1		7271	30.03	GMPIEVLTNAYR		2	2	1.01 1.02	6.6E-8	2	1363.7	1363.7	-0.0023	-1.68658
	1	evm_27.model.AmTr_v1.0_scaffold00067.7	7272	30.03	GIIGLSAPGCSESFHSGESGSIQHR	C10:+57.02146	-	-	1.01	6.2E-8	3	2570.21	2570.21	-3.0E-4	-0.116722
	1		7277	30.05	GEGQIQIIGTNGQK		2	2	1.01 1.02	2.3E-6	2	1442.75	1442.76	-0.0091	-6.30735
	1	evm_27.model.AmTr_v1.0_scaffold00067.7	7339	30.27	MNSPLVGYTSAIKGMPIEVLTNAYR		-	-	1.01	3.0E-6	3	2726.4	2725.41	0.992	363.982
	1	evm_27.model.AmTr_v1.0_scaffold00067.7	7347	30.29	QGDVIIVPQFFTSMCKA	C15:+57.02146	-	-	1.01	0.033	2	1940.96	1940.96	-7.0E-4	-0.360646
	1		7356	30.31	GMPIEVLTNAYR		2	2	1.01 1.02	2.7E-5	3	1363.7	1363.7	-0.0014	-1.02662
	1	evm_27.model.AmTr_v1.0_scaffold00067.11	7362	30.33	NTIQPNSLSLPNFSPAPR		-	-	1.02	1.9E-12	2	1953.02	1953.02	-0.0017	-0.870447
	1		7374	30.37	PIEVLTNAYR		2	2	1.01 1.02	4.8E-6	2	1175.64	1175.64	-0.0036	-3.06216
	1	evm_27.model.AmTr_v1.0_scaffold00067.7	7423	30.61	LIQTILPQIDTR		-	-	1.01	3.9E-8	2	1410.83	1410.83	-0.0045	-3.18961
	1		7440	30.69	AGSQGIEWIAIK		2	2	1.01 1.02	0.0053	2	1272.69	1272.7	-0.0016	-1.25717
	1	evm_27.model.AmTr_v1.0_scaffold00067.7	7446	30.73	GIIGLSAPGCSESFHSGESGSIQHR	C10:+57.02146	-	-	1.01	1.6E-10	3	2570.2	2570.21	-0.0046	-1.78974
	1	evm_27.model.AmTr_v1.0_scaffold00067.11	7484	30.91	NTIQPNSLSLPNFSPAPR		-	-	1.02	4.8E-8	3	1953.02	1953.02	0.0034	1.74089
	1	evm_27.model.AmTr_v1.0_scaffold00067.7	7490	30.94	MNSPLVGYTSAIKGMPIEVLTNAYR		-	-	1.01	1.4E-6	3	2726.4	2725.41	0.992	363.982
	1		7503	30.99	GMPIEVLTNAYR		2	2	1.01 1.02	4.6E-6	3	1363.7	1363.7	-0.0021	-1.53992
	1	evm_27.model.AmTr_v1.0_scaffold00067.11	7507	31.01	NTIQPNSLSLPNFSPAPR		-	-	1.02	6.0E-12	2	1953.02	1953.02	-0.002	-1.02406
	1		7518	31.05	PIEVLTNAYR		2	2	1.01 1.02	1.3E-4	2	1175.64	1175.64	-0.0012	-1.02072
	1		7547	31.16	GMPIEVLTNAYR		2	2	1.01 1.02	5.6E-7	2	1363.71	1363.7	0.0022	1.61325
	1	evm_27.model.AmTr_v1.0_scaffold00067.7	7575	31.28	LIQTILPQIDTR		-	-	1.01	1.1E-6	2	1410.83	1410.83	-0.003	-2.12641
	1		7597	31.37	AGSQGIEWIAIK		2	2	1.01 1.02	1.4E-4	2	1272.69	1272.7	-9.0E-4	-0.707161
	1	evm_27.model.AmTr_v1.0_scaffold00067.11	7667	31.66	EGASVNGLEELYCNVK	C13:+57.02146	-	-	1.02	4.5E-9	2	1781.84	1781.84	8.0E-4	0.448975
	1	evm_27.model.AmTr_v1.0_scaffold00067.7	7671	31.68	TSDLPMNSPLVGYTSAIK		-	-	1.01	8.5E-10	2	1893.96	1893.96	-0.0022	-1.16159
	1	evm_27.model.AmTr_v1.0_scaffold00067.7	7712	31.83	TSDLPMNSPLVGYTSAIK		-	-	1.01	9.2E-13	3	1893.96	1893.96	-0.001	-0.527993
	1	evm_27.model.AmTr_v1.0_scaffold00067.7	7714	31.83	EWIAIKTSDLPMNSPLVGYTSAIK		-	-	1.01	1.9E-10	3	2634.37	2634.39	-0.019	-7.21231
	1		7718	31.84	GMPIEVLTNAYR		2	2	1.01 1.02	2.5E-8	2	1363.71	1363.7	0.001	0.733297
	1	evm_27.model.AmTr_v1.0_scaffold00067.7	7721	31.85	SDAILAPHWSINAHTIAYITR		-	-	1.01	1.0E-15	3	2350.23	2350.23	0.0041	1.74451
	1		7763	32.03	AGSQGIEWIAIK		2	2	1.01 1.02	0.0017	2	1272.69	1272.7	-9.0E-4	-0.707161
	1	evm_27.model.AmTr_v1.0_scaffold00067.7	7767	32.05	GIIGLSAPGCSESFHSGESGSIQHR	C10:+57.02146	-	-	1.01	1.7E-9	3	2570.22	2570.21	0.01	3.89074
	1	evm_27.model.AmTr_v1.0_scaffold00067.7	7768	32.05	SDAILAPHWSINAHTIAYITR		-	-	1.01	1.0E-15	2	2350.23	2350.23	-0.0036	-1.53176
	1	evm_27.model.AmTr_v1.0_scaffold00067.11	7839	32.34	VGLYSNAIFAPHWSTNAHTIAYITR		-	-	1.02	1.1E-11	3	2803.45	2803.43	0.017	6.064
	1	evm_27.model.AmTr_v1.0_scaffold00067.11	7842	32.35	EGASVNGLEELYCNVK	C13:+57.02146	-	-	1.02	1.4E-5	2	1781.83	1781.84	-0.0037	-2.07651
	1	evm_27.model.AmTr_v1.0_scaffold00067.7	7844	32.35	TSDLPMNSPLVGYTSAIK		-	-	1.01	4.5E-9	2	1893.97	1893.96	0.0041	2.16477
	1	evm_27.model.AmTr_v1.0_scaffold00067.7	7861	32.41	IERGDVIAIPPGITHW		-	-	1.01	6.6E-6	3	1773.97	1773.97	0.0018	1.01468
	1	evm_27.model.AmTr_v1.0_scaffold00067.7	7875	32.44	IERGDVIAIPPGITHW		-	-	1.01	4.2E-9	2	1773.97	1773.97	0.0082	4.62241
	1		7901	32.52	GMPIEVLTNAYR		2	2	1.01 1.02	1.1E-7	2	1363.71	1363.7	0.0016	1.17327
	1	evm_27.model.AmTr_v1.0_scaffold00067.7	7931	32.63	LIQTILPQIDTR		-	-	1.01	5.6E-7	2	1410.83	1410.83	-0.0043	-3.04785
	1		7957	32.72	AGSQGIEWIAIK		2	2	1.01 1.02	1.5E-4	2	1272.7	1272.7	5.0E-4	0.392867
	1	evm_27.model.AmTr_v1.0_scaffold00067.11	7972	32.76	QNIDTLRDIDIYSR	Q1:-17.02655	-	-	1.02	9.6E-13	2	1704.85	1704.86	-0.0011	-0.645216
	1	evm_27.model.AmTr_v1.0_scaffold00067.11	8040	33.03	VGLYSNAIFAPHWSTNAHTIAYITR		-	-	1.02	1.9E-8	3	2803.42	2803.43	-0.0079	-2.81797
	1	evm_27.model.AmTr_v1.0_scaffold00067.7	8062	33.12	VTLYSDAILAPHWSINAH		-	-	1.01	2.5E-8	2	2008.03	2008.03	-6.0E-4	-0.2988
	1	evm_27.model.AmTr_v1.0_scaffold00067.7	8080	33.18	VTLYSDAILAPHWSINAH		-	-	1.01	2.1E-7	3	2008.03	2008.03	-0.0015	-0.747001
	1		8084	33.2	GMPIEVLTNAYR		2	2	1.01 1.02	2.6E-9	2	1363.7	1363.7	-2.0E-4	-0.146659
	1	evm_27.model.AmTr_v1.0_scaffold00067.7	8105	33.28	SEGGITELWDEDRDEFQCAGVAATR	C18:+57.02146	-	-	1.01	7.0E-13	3	2812.25	2812.25	-1.0E-4	-0.0355587
	1	evm_27.model.AmTr_v1.0_scaffold00067.7	8126	33.37	LIQTILPQIDTR		-	-	1.01	2.3E-5	2	1410.83	1410.83	0.0012	0.850562
	1	evm_27.model.AmTr_v1.0_scaffold00067.7	8129	33.38	QFFIAGGQPR	Q1:-17.02655	-	-	1.01	0.0034	2	1103.56	1103.56	-9.0E-4	-0.81554
	1		8133	33.39	AGSQGIEWIAIK		2	2	1.01 1.02	0.0042	2	1272.69	1272.7	-0.001	-0.785734
	1	evm_27.model.AmTr_v1.0_scaffold00067.11	8137	33.41	RQGDVIVVPQFFSSMCK	C16:+57.02146	-	-	1.02	1.5E-12	2	1998	1997.99	0.0018	0.900904
	1	evm_27.model.AmTr_v1.0_scaffold00067.11	8140	33.42	VRQGDVIVVPQFFSSMCK	C17:+57.02146	-	-	1.02	1.3E-12	2	2097.05	2097.06	-0.0096	-4.57783
	1	evm_27.model.AmTr_v1.0_scaffold00067.11	8148	33.44	RQGDVIVVPQFFSSMCK	C16:+57.02146	-	-	1.02	5.0E-5	3	1997.99	1997.99	-0.0036	-1.80181
	1		8153	33.46	GEGQIQIIGTNGQK		2	2	1.01 1.02	2.1E-7	2	1442.76	1442.76	-3.0E-4	-0.207935
	1	evm_27.model.AmTr_v1.0_scaffold00067.7	8157	33.48	QFFIAGGQPR		-	-	1.01	0.0012	2	1120.59	1120.59	-0.0033	-2.94488
	1		8167	33.51	GMPIEVLTNAYRISNQQAQDIK		2	2	1.01 1.02	0.0036	3	2489.27	2489.28	-0.0084	-3.37447
	1	evm_27.model.AmTr_v1.0_scaffold00067.11	8170	33.52	VRQGDVIVVPQFFSSMCK	C17:+57.02146	-	-	1.02	3.8E-12	2	2097.06	2097.06	-0.0072	-3.43337
	1	evm_27.model.AmTr_v1.0_scaffold00067.7	8187	33.58	GIIGLSAPGCSESFHSGESGSIQHR	C10:+57.02146	-	-	1.01	1.7E-9	3	2570.21	2570.21	0.001	0.389074
	1	evm_27.model.AmTr_v1.0_scaffold00067.11	8215	33.71	VGLYSNAIFAPHWSTNAHTIAYITR		-	-	1.02	4.0E-11	3	2803.43	2803.43	-6.0E-4	-0.214023
	1		8252	33.87	GMPIEVLTNAYR		2	2	1.01 1.02	1.3E-8	2	1363.7	1363.7	-5.0E-4	-0.366648
	1	evm_27.model.AmTr_v1.0_scaffold00067.11	8255	33.87	EGASVNGLEELYCNVK	C13:+57.02146	-	-	1.02	3.5E-6	2	1781.84	1781.84	5.0E-4	0.280609
	1	evm_27.model.AmTr_v1.0_scaffold00067.7	8274	33.95	SEGGITELWDEDRDEFQCAGVAATR	C18:+57.02146	-	-	1.01	1.0E-14	3	2812.25	2812.25	5.0E-4	0.177794
	1	evm_27.model.AmTr_v1.0_scaffold00067.11	8288	34.01	QGDVIVVPQFFSSMCK	C15:+57.02146 - M14:+15.99491	-	-	1.02	1.3E-7	2	1857.88	1857.89	-0.0032	-1.72239
	1	evm_27.model.AmTr_v1.0_scaffold00067.11	8290	34.02	EGASVNGLEELYCNVK	C13:+57.02146	-	-	1.02	2.4E-6	2	1781.83	1781.84	-0.003	-1.68365
	1	evm_27.model.AmTr_v1.0_scaffold00067.11	8298	34.05	NTIQPNSLSLPNFSPAPR		-	-	1.02	1.1E-8	2	1953.01	1953.02	-0.0074	-3.78901
	1	evm_27.model.AmTr_v1.0_scaffold00067.7	8301	34.06	QFFIAGGQPR	Q1:-17.02655	-	-	1.01	0.014	2	1103.56	1103.56	-7.0E-4	-0.634309
	1		8303	34.06	AGSQGIEWIAIK		2	2	1.01 1.02	0.0046	2	1272.69	1272.7	-8.0E-4	-0.628587
	1		8320	34.13	GEGQIQIIGTNGQK		2	2	1.01 1.02	3.7E-7	2	1442.76	1442.76	-0.0016	-1.10899
	1	evm_27.model.AmTr_v1.0_scaffold00067.7	8321	34.13	VTLYSDAILAPHWSINAH		-	-	1.01	5.9E-7	3	2008.02	2008.03	-0.0059	-2.9382
	1	evm_27.model.AmTr_v1.0_scaffold00067.11	8322	34.14	QGDVIVVPQFFSSMCK	C15:+57.02146 - M14:+15.99491	-	-	1.02	1.3E-6	3	1857.89	1857.89	8.0E-4	0.430596
	1	evm_27.model.AmTr_v1.0_scaffold00067.11	8325	34.15	GLEELYCNVKIRQNIDTLRDIDIYSR	C7:+57.02146	-	-	1.02	1.4E-5	3	3196.65	3196.64	0.0053	1.65799
	1	evm_27.model.AmTr_v1.0_scaffold00067.7	8356	34.26	GIIGLSAPGCSESFHSGESGSIQHR	C10:+57.02146	-	-	1.01	1.8E-6	3	2570.21	2570.21	0.0038	1.47848
	1	evm_27.model.AmTr_v1.0_scaffold00067.11	8367	34.3	VVYIEQGSGILGLSAPGCSESFR	C18:+57.02146	-	-	1.02	1.0E-15	2	2426.21	2426.2	0.0059	2.43178
	1	evm_27.model.AmTr_v1.0_scaffold00067.7	8371	34.32	LIQTILPQIDTR		-	-	1.01	1.2E-7	2	1410.83	1410.83	0.0027	1.91376
	1	evm_27.model.AmTr_v1.0_scaffold00067.11	8387	34.37	KNLPILEILDMSAQKVG		-	-	1.02	1.0E-15	3	1869.07	1869.05	0.013	6.9554
	1	evm_27.model.AmTr_v1.0_scaffold00067.11	8394	34.39	VVYIEQGSGILGLSAPGCSESFR	C18:+57.02146	-	-	1.02	1.0E-15	3	2426.2	2426.2	0.0025	1.03042
	1	evm_27.model.AmTr_v1.0_scaffold00067.11	8432	34.52	VGLYSNAIFAPHWSTNAHTIAYITR		-	-	1.02	3.9E-14	3	2803.44	2803.43	0.0063	2.24725
	1		8439	34.54	GMPIEVLTNAYR		2	2	1.01 1.02	5.0E-8	2	1363.7	1363.7	2.0E-4	0.146659
	1	evm_27.model.AmTr_v1.0_scaffold00067.7	8464	34.63	SEGGITELWDEDRDEFQCAGVAATR	C18:+57.02146	-	-	1.01	3.0E-13	3	2812.25	2812.25	8.0E-4	0.28447
	1		8493	34.74	AGSQGIEWIAIK		2	2	1.01 1.02	2.8E-4	2	1272.69	1272.7	-0.0013	-1.02145
	1	evm_27.model.AmTr_v1.0_scaffold00067.11	8513	34.82	KNLPILEILDMSAQK	M11:+15.99491	-	-	1.02	1.6E-13	2	1728.96	1728.96	1.0E-4	0.0578383
	1	evm_27.model.AmTr_v1.0_scaffold00067.7	8528	34.87	NTLNPNSLYLPSFSSAPQIVYIER		-	-	1.01	2.6E-12	3	2723.4	2723.4	-0.0011	-0.403906
	1	evm_27.model.AmTr_v1.0_scaffold00067.7	8529	34.87	RQGDVIIVPQFFTSMCK	C16:+57.02146	-	-	1.01	1.0E-15	2	2026.02	2026.03	-0.0012	-0.592293
	1	evm_27.model.AmTr_v1.0_scaffold00067.11	8533	34.89	VGLYSNAIFAPHWSTN		-	-	1.02	4.3E-7	2	1776.87	1776.87	-0.0053	-2.98277
	1	evm_27.model.AmTr_v1.0_scaffold00067.11	8534	34.89	FLAESFGIPDELAQR		-	-	1.02	6.8E-10	2	1692.86	1692.86	-7.0E-4	-0.413501
	1	evm_27.model.AmTr_v1.0_scaffold00067.7	8542	34.93	NTLNPNSLYLPSFSSAPQIVYIER		-	-	1.01	1.0E-15	2	2723.41	2723.4	0.0029	1.06484
	1	evm_27.model.AmTr_v1.0_scaffold00067.7	8545	34.93	RRNLPILDILDMSAAK		-	-	1.01	2.9E-6	3	1826.03	1826.03	0.002	1.09527
	1	evm_27.model.AmTr_v1.0_scaffold00067.7	8549	34.95	SLYLPSFSSAPQIVYIERGR		-	-	1.01	2.4E-7	3	2283.21	2283.21	-0.0054	-2.36509
	1	evm_27.model.AmTr_v1.0_scaffold00067.11	8558	34.98	FLAESFGIPDELAQR		-	-	1.02	5.3E-6	3	1692.86	1692.86	-0.0011	-0.649788
	1	evm_27.model.AmTr_v1.0_scaffold00067.11	8560	34.99	VVYIEQGSGILGLSAPGCSESFR	C18:+57.02146	-	-	1.02	1.0E-15	2	2426.21	2426.2	0.0038	1.56623
	1	evm_27.model.AmTr_v1.0_scaffold00067.7	8565	35.01	VTLYSDAILAPHWSINAHTIAYITR		-	-	1.01	6.1E-12	3	2826.49	2826.49	-0.0029	-1.02601
	1	evm_27.model.AmTr_v1.0_scaffold00067.11	8572	35.03	KNLPILEILDMSAQK	M11:+15.99491	-	-	1.02	4.6E-5	3	1728.96	1728.96	-0.0018	-1.04109
	1	evm_27.model.AmTr_v1.0_scaffold00067.7	8581	35.06	RNLPILDILDMSAAK	M11:+15.99491	-	-	1.01	1.1E-8	3	1685.93	1685.93	0.0011	0.65246
	1	evm_27.model.AmTr_v1.0_scaffold00067.11	8594	35.09	VVYIEQGSGILGLSAPGCSESFR	C18:+57.02146	-	-	1.02	1.0E-15	3	2426.2	2426.2	7.0E-4	0.288517
	1	evm_27.model.AmTr_v1.0_scaffold00067.11	8617	35.2	VGLYSNAIFAPHWSTNAHTIAYITR		-	-	1.02	7.2E-10	3	2803.43	2803.43	-0.0013	-0.463717
	1	evm_27.model.AmTr_v1.0_scaffold00067.7	8622	35.21	VTLYSDAILAPHWSINAHTIAYITRG		-	-	1.01	1.4E-5	3	2883.51	2883.52	-0.0048	-1.66463
	1		8623	35.22	GMPIEVLTNAYR		2	2	1.01 1.02	4.3E-8	2	1363.7	1363.7	-0.0016	-1.17327
	1	evm_27.model.AmTr_v1.0_scaffold00067.7	8645	35.3	SEGGITELWDEDRDEFQCAGVAATR	C18:+57.02146	-	-	1.01	6.9E-12	3	2812.25	2812.25	-1.0E-4	-0.0355587
	1		8669	35.41	AGSQGIEWIAIK		2	2	1.01 1.02	0.0034	2	1272.69	1272.7	-0.0012	-0.942881
	1	evm_27.model.AmTr_v1.0_scaffold00067.7	8684	35.47	RNLPILDILDMSAAK	M11:+15.99491	-	-	1.01	7.1E-12	2	1685.93	1685.93	0.0025	1.48286
	1	evm_27.model.AmTr_v1.0_scaffold00067.7	8703	35.55	NTLNPNSLYLPSFSSAPQIVYIER		-	-	1.01	4.9E-9	3	2723.4	2723.4	-1.0E-4	-0.0367188
	1	evm_27.model.AmTr_v1.0_scaffold00067.7	8718	35.61	QGDVIIVPQFFTSMCK	C15:+57.02146 - M14:+15.99491	-	-	1.01	3.3E-5	3	1885.92	1885.92	-6.0E-4	-0.318147
	1	evm_27.model.AmTr_v1.0_scaffold00067.7	8724	35.63	RNTLNPNSLYLPSFSSAPQIVYIER		-	-	1.01	1.0E-15	3	2879.5	2879.51	-0.0017	-0.590379
	1	evm_27.model.AmTr_v1.0_scaffold00067.11	8735	35.67	VVYIEQGSGILGLSAPGCSESFR	C18:+57.02146	-	-	1.02	1.0E-15	2	2426.21	2426.2	0.003	1.2365
	1	evm_27.model.AmTr_v1.0_scaffold00067.7	8740	35.69	VTLYSDAILAPHWSINAHTIAYITR		-	-	1.01	1.7E-9	3	2826.49	2826.49	-0.0034	-1.2029
	1	evm_27.model.AmTr_v1.0_scaffold00067.7	8752	35.73	RNLPILDILDMSAAK	M11:+15.99491	-	-	1.01	4.2E-8	3	1685.92	1685.93	-0.0025	-1.48286
	1	evm_27.model.AmTr_v1.0_scaffold00067.11	8789	35.88	VGLYSNAIFAPHWSTNAHTIAYITR		-	-	1.02	1.4E-10	3	2803.43	2803.43	-6.0E-4	-0.214023
	1	evm_27.model.AmTr_v1.0_scaffold00067.7	8790	35.89	GIIGLSAPGCSESFHSGESGSIQHR	C10:+57.02146	-	-	1.01	4.7E-8	3	2570.2	2570.21	-0.0021	-0.817055
	1		8794	35.9	GMPIEVLTNAYR		2	2	1.01 1.02	6.7E-8	2	1363.71	1363.7	0.0042	3.07985
	1	evm_27.model.AmTr_v1.0_scaffold00067.7	8815	36	SEGGITELWDEDRDEFQCAGVAATR	C18:+57.02146	-	-	1.01	9.9E-11	3	2812.25	2812.25	-0.0011	-0.391146
	1		8833	36.08	AGSQGIEWIAIK		2	2	1.01 1.02	6.7E-4	2	1272.69	1272.7	-0.0017	-1.33575
	1	evm_27.model.AmTr_v1.0_scaffold00067.7	8836	36.09	QFFIAGGQPR		-	-	1.01	1.1E-4	2	1120.59	1120.59	-0.0011	-0.981626
	1	evm_27.model.AmTr_v1.0_scaffold00067.7	8870	36.24	NTLNPNSLYLPSFSSAPQIVYIER		-	-	1.01	3.2E-15	3	2723.4	2723.4	-0.0024	-0.88125
	1	evm_27.model.AmTr_v1.0_scaffold00067.11	8897	36.35	VVYIEQGSGILGLSAPGCSESFR	C18:+57.02146	-	-	1.02	1.0E-15	2	2426.2	2426.2	0.0011	0.453383
	1	evm_27.model.AmTr_v1.0_scaffold00067.7	8900	36.36	VTLYSDAILAPHWSINAHTIAYITR		-	-	1.01	1.9E-9	3	2826.49	2826.49	-0.0025	-0.884488
	1	evm_27.model.AmTr_v1.0_scaffold00067.7	8905	36.38	NTLNPNSLYLPSFSSAPQIVYIERGR		-	-	1.01	5.2E-7	3	2936.53	2936.53	0.0028	0.953507
	1	evm_27.model.AmTr_v1.0_scaffold00067.11	8939	36.52	AGSQGIEWIAIKTSDLPIHTPLVGYTSAIK		-	-	1.02	5.2E-15	3	3166.72	3166.72	0.0064	2.02102
	1	evm_27.model.AmTr_v1.0_scaffold00067.11	8952	36.56	VGLYSNAIFAPHWSTNAHTIAYITR		-	-	1.02	8.9E-10	3	2803.43	2803.43	-0.0042	-1.49816
	1		8958	36.58	GMPIEVLTNAYR		2	2	1.01 1.02	1.5E-8	2	1363.7	1363.7	-8.0E-4	-0.586637
	1	evm_27.model.AmTr_v1.0_scaffold00067.7	8959	36.59	GIIGLSAPGCSESFHSGESGSIQHR	C10:+57.02146	-	-	1.01	9.1E-7	3	2570.21	2570.21	4.0E-4	0.15563
	1	evm_27.model.AmTr_v1.0_scaffold00067.7	8975	36.64	RFLAEALDIPIELAQK		-	-	1.01	8.0E-6	3	1827.04	1827.04	-0.0016	-0.875734
	1	evm_27.model.AmTr_v1.0_scaffold00067.7	8981	36.66	RFLAEALDIPIELAQK		-	-	1.01	1.2E-6	2	1827.04	1827.04	-0.0012	-0.656801
	1	evm_27.model.AmTr_v1.0_scaffold00067.7	8984	36.67	SEGGITELWDEDRDEFQCAGVAATR	C18:+57.02146	-	-	1.01	1.2E-12	3	2812.25	2812.25	-0.0014	-0.497822
	1		8987	36.68	GEGQIQIIGTNGQK		2	2	1.01 1.02	2.3E-5	2	1442.76	1442.76	0.0021	1.45554
	1	evm_27.model.AmTr_v1.0_scaffold00067.7	8990	36.7	LIQTILPQID		-	-	1.01	1.6E-4	2	1153.68	1153.68	-0.0015	-1.30018
	1		9004	36.75	AGSQGIEWIAIK		2	2	1.01 1.02	6.4E-4	2	1272.69	1272.7	-0.0021	-1.65004
	1	evm_27.model.AmTr_v1.0_scaffold00067.11	9013	36.79	KNLPILEILDMSAQK		-	-	1.02	1.2E-7	3	1712.96	1712.96	-0.0015	-0.875676
	1	evm_27.model.AmTr_v1.0_scaffold00067.7	9077	37.04	VTLYSDAILAPHWSINAHTIAYITR		-	-	1.01	1.1E-7	3	2826.49	2826.49	-7.0E-4	-0.247657
	1	evm_27.model.AmTr_v1.0_scaffold00067.11	9088	37.07	VVYIEQGSGILGLSAPGCSESFR	C18:+57.02146	-	-	1.02	1.0E-15	2	2426.21	2426.2	0.0052	2.14327
	1	evm_27.model.AmTr_v1.0_scaffold00067.11	9102	37.12	QGDVIVVPQFFSSMCK	C15:+57.02146	-	-	1.02	2.5E-8	2	1841.89	1841.89	-0.0034	-1.84593
	1	evm_27.model.AmTr_v1.0_scaffold00067.11	9131	37.21	QGDVIVVPQFFSSMCK	C15:+57.02146	-	-	1.02	3.4E-6	3	1841.89	1841.89	-0.0052	-2.82318
	1		9150	37.27	GMPIEVLTNAYR		2	2	1.01 1.02	5.4E-7	2	1363.7	1363.7	-0.0061	-4.47311
	1	evm_27.model.AmTr_v1.0_scaffold00067.11	9153	37.29	VGLYSNAIFAPHWSTNAHTIAYITR		-	-	1.02	1.1E-14	3	2803.43	2803.43	-0.0029	-1.03445
	1		9189	37.42	AGSQGIEWIAIK		2	2	1.01 1.02	0.0026	2	1272.69	1272.7	-0.0019	-1.49289
	1	evm_27.model.AmTr_v1.0_scaffold00067.11	9199	37.46	KNLPILEILDMSAQK		-	-	1.02	1.6E-7	3	1712.96	1712.96	-0.0024	-1.40108
	1	evm_27.model.AmTr_v1.0_scaffold00067.11	9208	37.5	NLPILEILDMSAQKVG	M10:+15.99491	-	-	1.02	0.0036	3	1757.97	1756.95	1.018	579.413
	1		9209	37.5	GEGQIQIIGTNGQK		2	2	1.01 1.02	5.0E-6	2	1442.75	1442.76	-0.0055	-3.81214
	1	evm_27.model.AmTr_v1.0_scaffold00067.7	9232	37.6	SEGGITELWDEDRDEFQCAGVAATR	C18:+57.02146	-	-	1.01	4.2E-10	3	2812.24	2812.25	-0.0063	-2.2402
	1	evm_27.model.AmTr_v1.0_scaffold00067.11	9253	37.7	NLPILEILDMSAQKVG	M10:+15.99491	-	-	1.02	1.4E-10	2	1757.97	1756.95	1.018	579.413
	1	evm_27.model.AmTr_v1.0_scaffold00067.7	9256	37.71	VTLYSDAILAPHWSINAHTIAYITR		-	-	1.01	8.6E-10	3	2826.49	2826.49	-0.0039	-1.3798
	1	evm_27.model.AmTr_v1.0_scaffold00067.7	9258	37.71	RNLPILDILDMSAAK		-	-	1.01	8.4E-10	3	1669.93	1669.93	-1.0E-4	-0.0598827
	1	evm_27.model.AmTr_v1.0_scaffold00067.7	9272	37.77	RNLPILDILDMSAAK		-	-	1.01	1.6E-14	2	1669.94	1669.93	0.0051	3.05402
	1	evm_27.model.AmTr_v1.0_scaffold00067.11	9278	37.79	QGDVIVVPQFFSSMCK	C15:+57.02146	-	-	1.02	1.5E-10	2	1841.89	1841.89	-9.0E-4	-0.488628
	1	evm_27.model.AmTr_v1.0_scaffold00067.11	9302	37.88	TSDLPIHTPLVGYTSAIKGMPIEVLTNAYR		-	-	1.02	1.0E-15	3	3257.72	3257.72	-8.0E-4	-0.24557
	1	evm_27.model.AmTr_v1.0_scaffold00067.11	9310	37.91	KNLPILEILDMSAQK		-	-	1.02	9.9E-9	2	1712.96	1712.96	-0.0028	-1.6346
	1	evm_27.model.AmTr_v1.0_scaffold00067.11	9311	37.91	QGDVIVVPQFFSSMCK	C15:+57.02146	-	-	1.02	5.2E-4	3	1841.89	1841.89	-0.003	-1.62876
	1	evm_27.model.AmTr_v1.0_scaffold00067.7	9318	37.93	NLPILDILDMSAAK		-	-	1.01	0.013	2	1513.82	1513.83	-0.0057	-3.76528
	1		9322	37.95	GMPIEVLTNAYR		2	2	1.01 1.02	3.4E-7	2	1363.71	1363.7	0.0022	1.61325
	1	evm_27.model.AmTr_v1.0_scaffold00067.7	9325	37.96	SLYLPSFSSAPQIVYIER		-	-	1.01	6.9E-11	2	2070.1	2070.09	0.0042	2.0289
	1		9360	38.09	AGSQGIEWIAIK		2	2	1.01 1.02	0.0052	2	1272.7	1272.7	7.0E-4	0.550014
	1	evm_27.model.AmTr_v1.0_scaffold00067.7	9362	38.1	AGSQGIEWIAIKTSDLPMNSPLVGYTSAIK		-	-	1.01	1.0E-15	3	3147.64	3147.64	-7.0E-4	-0.222389
	1	evm_27.model.AmTr_v1.0_scaffold00067.11	9374	38.13	KNLPILEILDMSAQK		-	-	1.02	6.3E-9	3	1712.96	1712.96	0.0016	0.934055
	1	evm_27.model.AmTr_v1.0_scaffold00067.7	9377	38.14	NLPILDILDMSAAK		-	-	1.01	2.4E-4	3	1513.83	1513.83	0.0022	1.45327
	1	evm_27.model.AmTr_v1.0_scaffold00067.7	9378	38.15	TRFLAEALDIPIELAQK		-	-	1.01	1.6E-6	2	1928.1	1928.09	0.011	5.70514
	1	evm_27.model.AmTr_v1.0_scaffold00067.7	9383	38.16	TRFLAEALDIPIELAQK		-	-	1.01	0.0086	3	1928.09	1928.09	0.0023	1.19289
	1	evm_27.model.AmTr_v1.0_scaffold00067.11	9412	38.23	NLPILEILDMSAQK		-	-	1.02	1.9E-5	3	1584.87	1584.87	0.002	1.26194
	1	evm_27.model.AmTr_v1.0_scaffold00067.7	9418	38.25	QGDVIIVPQFFTSMCK	C15:+57.02146	-	-	1.01	9.4E-11	2	1869.92	1869.92	-6.0E-4	-0.320869
	1	evm_27.model.AmTr_v1.0_scaffold00067.7	9420	38.25	NTLNPNSLYLPSFSSAPQIVYIER		-	-	1.01	1.0E-15	2	2723.41	2723.4	0.0021	0.771094
	1	evm_27.model.AmTr_v1.0_scaffold00067.7	9430	38.28	NTLNPNSLYLPSFSSAPQIVYIER		-	-	1.01	1.7E-10	3	2723.4	2723.4	-0.0025	-0.917969
	1	evm_27.model.AmTr_v1.0_scaffold00067.11	9436	38.3	NLPILEILDMSAQK		-	-	1.02	6.3E-5	2	1584.87	1584.87	-7.0E-4	-0.441677
	1	evm_27.model.AmTr_v1.0_scaffold00067.7	9458	38.38	VTLYSDAILAPHWSINAHTIAYITR		-	-	1.01	3.2E-12	3	2826.49	2826.49	-0.0087	-3.07802
	1	evm_27.model.AmTr_v1.0_scaffold00067.7	9460	38.39	RNLPILDILDMSAAK		-	-	1.01	2.9E-10	3	1669.93	1669.93	-0.0032	-1.91625
	1	evm_27.model.AmTr_v1.0_scaffold00067.7	9472	38.44	RNLPILDILDMSAAK		-	-	1.01	8.5E-12	2	1669.93	1669.93	-0.0035	-2.0959
	1	evm_27.model.AmTr_v1.0_scaffold00067.11	9480	38.46	QGDVIVVPQFFSSMCK	C15:+57.02146	-	-	1.02	2.1E-9	2	1841.89	1841.89	-0.0023	-1.24872
	1	evm_27.model.AmTr_v1.0_scaffold00067.7	9497	38.52	QGDVIIVPQFFTSMCK	C15:+57.02146	-	-	1.01	1.1E-5	3	1869.92	1869.92	-6.0E-4	-0.320869
	1		9551	38.76	AGSQGIEWIAIK		2	2	1.01 1.02	0.0011	2	1272.69	1272.7	-0.001	-0.785734
	1		9552	38.77	GEGQIQIIGTNGQK		2	2	1.01 1.02	1.1E-7	2	1442.76	1442.76	-0.0026	-1.8021
	1	evm_27.model.AmTr_v1.0_scaffold00067.11	9571	38.84	KNLPILEILDMSAQK		-	-	1.02	0.0085	3	1712.96	1712.96	0.0017	0.992433
	1	evm_27.model.AmTr_v1.0_scaffold00067.7	9573	38.85	GDVIIVPQFFTSMCK	C14:+57.02146	-	-	1.01	8.4E-6	2	1741.87	1741.87	0.0011	0.631507
	1	evm_27.model.AmTr_v1.0_scaffold00067.7	9592	38.92	NTLNPNSLYLPSFSSAPQIVYIER		-	-	1.01	1.0E-15	2	2723.41	2723.4	0.0032	1.175
	1	evm_27.model.AmTr_v1.0_scaffold00067.7	9593	38.92	QGDVIIVPQFFTSMCK	C15:+57.02146	-	-	1.01	3.7E-13	2	1869.92	1869.92	8.0E-4	0.427825
	1	evm_27.model.AmTr_v1.0_scaffold00067.7	9601	38.95	NTLNPNSLYLPSFSSAPQIVYIER		-	-	1.01	1.1E-13	3	2723.41	2723.4	9.0E-4	0.330469
	1	evm_27.model.AmTr_v1.0_scaffold00067.11	9608	38.98	VVYIEQGSGILGLSAPGCSESFR	C18:+57.02146	-	-	1.02	1.3E-13	2	2426.21	2426.2	0.012	4.946
	1	evm_27.model.AmTr_v1.0_scaffold00067.7	9612	39	SEGGITELWDEDRDEFQCAGVAATR	C18:+57.02146	-	-	1.01	8.3E-7	3	2812.25	2812.25	0.002	0.711175
	1	evm_27.model.AmTr_v1.0_scaffold00067.11	9614	39	NLPILEILDMSAQKVG		-	-	1.02	1.4E-8	3	1740.96	1740.96	0.0065	3.73358
	1	evm_27.model.AmTr_v1.0_scaffold00067.7	9627	39.06	RNLPILDILDMSAAK		-	-	1.01	9.7E-10	3	1669.93	1669.93	1.0E-4	0.0598827
	1	evm_27.model.AmTr_v1.0_scaffold00067.7	9634	39.09	IERGDVIAIPPGITHWCYNDDNSEELVAF	C17:+57.02146	-	-	1.01	0.0074	3	3330.58	3330.57	0.0012	0.360298
	1	evm_27.model.AmTr_v1.0_scaffold00067.7	9638	39.11	RNLPILDILDMSAAK		-	-	1.01	2.2E-10	2	1669.93	1669.93	0.0014	0.838358
	1	evm_27.model.AmTr_v1.0_scaffold00067.11	9646	39.13	QGDVIVVPQFFSSMCK	C15:+57.02146	-	-	1.02	9.0E-10	2	1841.89	1841.89	0.001	0.54292
	1	evm_27.model.AmTr_v1.0_scaffold00067.7	9663	39.2	TLNPNSLYLPSFSSAPQIVYIER		-	-	1.01	2.5E-10	2	2609.36	2609.36	0.001	0.383236
	1	evm_27.model.AmTr_v1.0_scaffold00067.7	9667	39.21	QGDVIIVPQFFTSMCK	C15:+57.02146	-	-	1.01	4.3E-7	3	1869.93	1869.92	0.0026	1.39043
	1	evm_27.model.AmTr_v1.0_scaffold00067.7	9668	39.21	QFFIAGGQPR		-	-	1.01	4.8E-7	2	1120.59	1120.59	-0.0022	-1.96325
	1	evm_27.model.AmTr_v1.0_scaffold00067.7	9696	39.33	NLPILDILDMSAAK	M10:+15.99491	-	-	1.01	5.7E-6	2	1529.83	1529.82	0.0025	1.63417
	1		9721	39.43	AGSQGIEWIAIK		2	2	1.01 1.02	0.0054	2	1272.69	1272.7	-1.0E-4	-0.0785734
	1	evm_27.model.AmTr_v1.0_scaffold00067.7	9733	39.48	TLNPNSLYLPSFSSAPQIVYIER		-	-	1.01	1.5E-10	3	2609.36	2609.36	9.0E-4	0.344912
	1	evm_27.model.AmTr_v1.0_scaffold00067.7	9762	39.59	NTLNPNSLYLPSFSSAPQIVYIER		-	-	1.01	1.0E-15	2	2723.41	2723.4	0.0044	1.61562
	1	evm_27.model.AmTr_v1.0_scaffold00067.7	9764	39.6	QGDVIIVPQFFTSMCK	C15:+57.02146	-	-	1.01	6.1E-10	2	1869.93	1869.92	0.0011	0.588259
	1		9767	39.61	GEGQIQIIGTNGQK		2	2	1.01 1.02	7.1E-7	2	1442.76	1442.76	8.0E-4	0.554493
	1	evm_27.model.AmTr_v1.0_scaffold00067.7	9772	39.63	NTLNPNSLYLPSFSSAPQIVYIER		-	-	1.01	3.0E-13	3	2723.41	2723.4	0.0038	1.39531
	1	evm_27.model.AmTr_v1.0_scaffold00067.11	9778	39.65	VVYIEQGSGILGLSAPGCSESFR	C18:+57.02146	-	-	1.02	1.0E-15	2	2426.21	2426.2	0.0061	2.51422
	1	evm_27.model.AmTr_v1.0_scaffold00067.7	9783	39.67	SEGGITELWDEDRDEFQCAGVAATR	C18:+57.02146	-	-	1.01	1.2E-8	3	2812.25	2812.25	0.0026	0.924527
	1	evm_27.model.AmTr_v1.0_scaffold00067.11	9786	39.68	NLPILEILDMSAQKVG		-	-	1.02	2.7E-11	3	1740.97	1740.96	0.0098	5.62909
	1		9791	39.71	GMPIEVLTNAYR		2	2	1.01 1.02	1.6E-5	2	1363.71	1363.7	0.0017	1.2466
	1	evm_27.model.AmTr_v1.0_scaffold00067.7	9797	39.73	RNLPILDILDMSAAK		-	-	1.01	0.0011	3	1669.93	1669.93	4.0E-4	0.239531
	1	evm_27.model.AmTr_v1.0_scaffold00067.7	9805	39.77	IERGDVIAIPPGITHWCYNDDNSEELVAF	C17:+57.02146	-	-	1.01	3.1E-9	3	3330.58	3330.57	0.0043	1.29107
	1	evm_27.model.AmTr_v1.0_scaffold00067.7	9886	40.02	VTLYSDAILAPHWSINAHTIAYITR		-	-	1.01	3.8E-12	3	2826.49	2826.49	-0.0059	-2.08739
	1	evm_27.model.AmTr_v1.0_scaffold00067.11	9891	40.04	NLPILEILDMSAQKVG		-	-	1.02	4.4E-11	2	1740.96	1740.96	0.0059	3.38894
	1		9909	40.1	AGSQGIEWIAIK		2	2	1.01 1.02	0.0065	2	1272.69	1272.7	-0.0038	-2.98579
	1	evm_27.model.AmTr_v1.0_scaffold00067.7	9960	40.32	NTLNPNSLYLPSFSSAPQIVYIER		-	-	1.01	1.0E-15	2	2723.4	2723.4	-0.0047	-1.72578
	1	evm_27.model.AmTr_v1.0_scaffold00067.7	9961	40.32	NLPILDILDMSAAK	M10:+15.99491	-	-	1.01	5.0E-7	2	1529.82	1529.82	-0.0022	-1.43807
	1	evm_27.model.AmTr_v1.0_scaffold00067.7	9968	40.35	QGDVIIVPQFFTSMCK	C15:+57.02146	-	-	1.01	6.3E-9	2	1869.92	1869.92	-0.0071	-3.79695
	1	evm_27.model.AmTr_v1.0_scaffold00067.11	9971	40.36	NLPILEILDMSAQKVG		-	-	1.02	5.7E-10	3	1740.97	1740.96	0.01	5.74397
	1	evm_27.model.AmTr_v1.0_scaffold00067.7	9979	40.4	FLAEALDIPIELAQK		-	-	1.01	1.6E-6	3	1670.93	1670.94	-0.0019	-1.13709
	1	evm_27.model.AmTr_v1.0_scaffold00067.11	9987	40.44	NLPILEILDMSAQK	M10:+15.99491	-	-	1.02	4.3E-6	2	1600.86	1600.86	-0.0038	-2.37372
	1		9991	40.45	GEGQIQIIGTNGQK		2	2	1.01 1.02	9.5E-4	2	1442.76	1442.76	8.0E-4	0.554493
	1	evm_27.model.AmTr_v1.0_scaffold00067.7	10000	40.5	NTLNPNSLYLPSFSSAPQIVYIER		-	-	1.01	4.0E-11	3	2723.39	2723.4	-0.01	-3.67188
	1	evm_27.model.AmTr_v1.0_scaffold00067.7	10004	40.51	SEGGITELWDEDRDEFQCAGVAATR	C18:+57.02146	-	-	1.01	2.6E-12	3	2812.25	2812.25	0.0025	0.888968
	1		10032	40.65	GMPIEVLTNAYR		2	2	1.01 1.02	1.8E-6	2	1363.7	1363.7	-0.0024	-1.75991
	1	evm_27.model.AmTr_v1.0_scaffold00067.7	10044	40.69	VTLYSDAILAPHWSINAHTIAYITR		-	-	1.01	2.7E-12	3	2826.49	2826.49	-0.0027	-0.955247
	1		10061	40.77	AGSQGIEWIAIK		2	2	1.01 1.02	5.5E-4	2	1272.69	1272.7	-0.0016	-1.25717
	1	evm_27.model.AmTr_v1.0_scaffold00067.7	10074	40.83	DTRFLAEALDIPIELAQK		-	-	1.01	4.6E-8	2	2045.13	2043.11	2.018	987.708
	1	evm_27.model.AmTr_v1.0_scaffold00067.7	10109	40.99	NLPILDILDMSAAK	M10:+15.99491	-	-	1.01	1.4E-6	2	1529.83	1529.82	0.0017	1.11124
	1	evm_27.model.AmTr_v1.0_scaffold00067.7	10116	41.02	NTLNPNSLYLPSFSSAPQIVYIER		-	-	1.01	2.3E-13	2	2723.4	2723.4	-0.0022	-0.807812
	1	evm_27.model.AmTr_v1.0_scaffold00067.7	10119	41.03	QGDVIIVPQFFTSMCK	C15:+57.02146	-	-	1.01	1.8E-10	2	1869.92	1869.92	-0.0044	-2.35304
	1	evm_27.model.AmTr_v1.0_scaffold00067.7	10131	41.08	FLAEALDIPIELAQK		-	-	1.01	1.3E-6	3	1670.94	1670.94	6.0E-4	0.35908
	1	evm_27.model.AmTr_v1.0_scaffold00067.11	10139	41.11	NLPILEILDMSAQK	M10:+15.99491	-	-	1.02	4.4E-6	2	1600.86	1600.86	0.0018	1.12439
	1		10145	41.13	GEGQIQIIGTNGQK		2	2	1.01 1.02	1.5E-6	2	1442.76	1442.76	-0.0013	-0.901051
	1	evm_27.model.AmTr_v1.0_scaffold00067.7	10152	41.16	KTSDLPMNSPLVGYTSAIKGMPIEVLTNAYR		-	-	1.01	4.8E-5	3	3368.73	3366.74	1.99	591.076
	1	evm_27.model.AmTr_v1.0_scaffold00067.7	10167	41.22	FLAEALDIPIELAQK		-	-	1.01	1.3E-9	2	1670.94	1670.94	0.0059	3.53095
	1	evm_27.model.AmTr_v1.0_scaffold00067.7	10176	41.26	SEGGITELWDEDRDEFQCAGVAATR	C18:+57.02146	-	-	1.01	2.8E-10	3	2812.25	2812.25	-1.0E-4	-0.0355587
	1	evm_27.model.AmTr_v1.0_scaffold00067.11	10191	41.32	NLPILEILDMSAQKVG		-	-	1.02	2.6E-5	3	1740.97	1740.96	0.013	7.46716
	1		10195	41.34	GMPIEVLTNAYR		2	2	1.01 1.02	5.4E-8	2	1363.7	1363.7	2.0E-4	0.146659
	1	evm_27.model.AmTr_v1.0_scaffold00067.7	10204	41.37	VTLYSDAILAPHWSINAHTIAYITR		-	-	1.01	5.2E-8	3	2826.49	2826.49	5.0E-4	0.176898
	1	evm_27.model.AmTr_v1.0_scaffold00067.11	10205	41.38	NLPILEILDMSAQK	M10:+15.99491	-	-	1.02	1.9E-6	3	1600.86	1600.86	0.0024	1.49919
	1		10221	41.45	AGSQGIEWIAIK		2	2	1.01 1.02	0.003	2	1272.7	1272.7	0.0022	1.72862
	1	evm_27.model.AmTr_v1.0_scaffold00067.7	10269	41.66	NLPILDILDMSAAK	M10:+15.99491	-	-	1.01	1.9E-6	2	1529.83	1529.82	7.0E-4	0.457569
	1	evm_27.model.AmTr_v1.0_scaffold00067.11	10280	41.71	LPILEILDMSAQK		-	-	1.02	5.6E-7	2	1470.83	1470.82	0.0064	4.3513
	1	evm_27.model.AmTr_v1.0_scaffold00067.7	10288	41.75	FLAEALDIPIELAQK		-	-	1.01	4.5E-7	3	1670.94	1670.94	0.0011	0.658313
	1	evm_27.model.AmTr_v1.0_scaffold00067.7	10294	41.77	NTLNPNSLYLPSFSSAPQIVYIER		-	-	1.01	2.3E-14	2	2723.41	2723.4	0.0045	1.65234
	1	evm_27.model.AmTr_v1.0_scaffold00067.11	10297	41.78	NLPILEILDMSAQK	M10:+15.99491	-	-	1.02	1.1E-5	2	1600.87	1600.86	0.0037	2.31126
	1	evm_27.model.AmTr_v1.0_scaffold00067.7	10329	41.9	FLAEALDIPIELAQK		-	-	1.01	4.3E-11	2	1670.94	1670.94	0.0029	1.73555
	1	evm_27.model.AmTr_v1.0_scaffold00067.7	10348	41.96	SEGGITELWDEDRDEFQCAGVAATR	C18:+57.02146	-	-	1.01	1.0E-8	3	2812.26	2812.25	0.015	5.33381
	1	evm_27.model.AmTr_v1.0_scaffold00067.11	10359	42	SEGGITELWDEYEDQFQCAGVAAMR	C18:+57.02146 - M24:+15.99491	-	-	1.02	2.8E-14	3	2878.24	2878.23	0.0067	2.32782
	1		10366	42.02	GMPIEVLTNAYR		2	2	1.01 1.02	0.023	2	1363.7	1363.7	-0.001	-0.733297
	1		10371	42.04	YTSAIKGMPIEVLTNAYR	M8:+15.99491	2	2	1.01 1.02	0.0043	3	2043.05	2043.06	-0.0099	-4.84568
	1	evm_27.model.AmTr_v1.0_scaffold00067.7	10374	42.05	VTLYSDAILAPHWSINAHTIAYITR		-	-	1.01	2.5E-10	3	2826.5	2826.49	0.0038	1.34442
	1	evm_27.model.AmTr_v1.0_scaffold00067.11	10375	42.05	NLPILEILDMSAQK	M10:+15.99491	-	-	1.02	5.6E-5	3	1600.86	1600.86	6.0E-4	0.374798
	1		10393	42.12	AGSQGIEWIAIK		2	2	1.01 1.02	0.014	2	1272.7	1272.7	3.0E-4	0.23572
	1	evm_27.model.AmTr_v1.0_scaffold00067.7	10450	42.33	NLPILDILDMSAAK	M10:+15.99491	-	-	1.01	4.9E-5	3	1529.83	1529.82	1.0E-4	0.065367
	1	evm_27.model.AmTr_v1.0_scaffold00067.7	10452	42.33	NLPILDILDMSAAK	M10:+15.99491	-	-	1.01	3.2E-8	2	1529.83	1529.82	0.0014	0.915137
	1	evm_27.model.AmTr_v1.0_scaffold00067.7	10480	42.43	FLAEALDIPIELAQKIQR		-	-	1.01	2.9E-11	3	2068.18	2068.18	-0.0028	-1.35385
	1	evm_27.model.AmTr_v1.0_scaffold00067.11	10482	42.43	NLPILEILDMSAQK		-	-	1.02	8.3E-7	2	1584.87	1584.87	0.0016	1.00955
	1	evm_27.model.AmTr_v1.0_scaffold00067.7	10484	42.43	FLAEALDIPIELAQK		-	-	1.01	3.1E-6	3	1670.94	1670.94	0.0036	2.15448
	1	evm_27.model.AmTr_v1.0_scaffold00067.11	10492	42.46	NLPILEILDMSAQK	M10:+15.99491	-	-	1.02	1.7E-7	2	1600.86	1600.86	0.0021	1.31179
	1	evm_27.model.AmTr_v1.0_scaffold00067.7	10495	42.47	FLAEALDIPIELAQKIQR		-	-	1.01	4.3E-13	2	2068.17	2068.18	-0.0081	-3.91649
	1	evm_27.model.AmTr_v1.0_scaffold00067.7	10511	42.52	LPILDILDMSAAK		-	-	1.01	1.7E-8	2	1399.78	1399.79	-0.002	-1.42879
	1	evm_27.model.AmTr_v1.0_scaffold00067.7	10525	42.57	FLAEALDIPIELAQK		-	-	1.01	1.4E-9	2	1670.94	1670.94	-0.0013	-0.778007
	1	evm_27.model.AmTr_v1.0_scaffold00067.7	10544	42.65	SEGGITELWDEDRDEFQCAGVAATR	C18:+57.02146	-	-	1.01	6.9E-11	3	2812.25	2812.25	-0.0024	-0.85341
	1	evm_27.model.AmTr_v1.0_scaffold00067.7	10563	42.73	VTLYSDAILAPHWSINAHTIAYITR		-	-	1.01	9.9E-11	3	2826.49	2826.49	-0.0034	-1.2029
	1	evm_27.model.AmTr_v1.0_scaffold00067.7	10564	42.73	NTLNPNSLYLPSFSSAPQIVYIER		-	-	1.01	3.0E-9	3	2724.39	2723.4	0.987	362.414
	1		10577	42.79	AGSQGIEWIAIK		2	2	1.01 1.02	1.7E-4	2	1272.69	1272.7	-0.0014	-1.10003
	1	evm_27.model.AmTr_v1.0_scaffold00067.11	10589	42.84	VGLYSNAIFAPHWSTNAHTIAYITR		-	-	1.02	4.6E-10	3	2803.43	2803.43	-0.0025	-0.891764
	1		10590	42.84	GMPIEVLTNAYR		2	2	1.01 1.02	0.0017	2	1363.7	1363.7	-0.0025	-1.83324
	1	evm_27.model.AmTr_v1.0_scaffold00067.11	10611	42.92	NLPILEILDMSAQK	M10:+15.99491	-	-	1.02	2.8E-5	3	1600.86	1600.86	0.0012	0.749596
	1	evm_27.model.AmTr_v1.0_scaffold00067.7	10632	43	NLPILDILDMSAAK	M10:+15.99491	-	-	1.01	4.0E-6	3	1529.83	1529.82	0.0012	0.784404
	1	evm_27.model.AmTr_v1.0_scaffold00067.7	10634	43	NLPILDILDMSAAK	M10:+15.99491	-	-	1.01	6.2E-8	2	1529.83	1529.82	0.0023	1.50344
	1	evm_27.model.AmTr_v1.0_scaffold00067.7	10650	43.05	QFFIAGGQPR		-	-	1.01	3.2E-4	2	1120.59	1120.59	-0.0019	-1.69554
	1	evm_27.model.AmTr_v1.0_scaffold00067.11	10662	43.1	NLPILEILDMSAQK		-	-	1.02	1.8E-5	2	1584.87	1584.87	1.0E-4	0.0630968
	1	evm_27.model.AmTr_v1.0_scaffold00067.7	10666	43.11	FLAEALDIPIELAQK		-	-	1.01	3.2E-10	3	1670.94	1670.94	4.0E-4	0.239387
	1	evm_27.model.AmTr_v1.0_scaffold00067.11	10670	43.13	NLPILEILDMSAQK	M10:+15.99491	-	-	1.02	9.8E-7	2	1600.86	1600.86	-3.0E-4	-0.187399
	1	evm_27.model.AmTr_v1.0_scaffold00067.7	10686	43.19	NLPILDILDMSAAK		-	-	1.01	1.4E-6	2	1513.83	1513.83	9.0E-4	0.594519
	1	evm_27.model.AmTr_v1.0_scaffold00067.7	10706	43.25	FLAEALDIPIELAQK		-	-	1.01	4.9E-9	2	1670.94	1670.94	-0.0014	-0.837853
	1	evm_27.model.AmTr_v1.0_scaffold00067.11	10717	43.28	NLPILEILDMSAQK		-	-	1.02	4.4E-5	3	1584.86	1584.87	-0.0027	-1.70361
	1	evm_27.model.AmTr_v1.0_scaffold00067.7	10729	43.33	SEGGITELWDEDRDEFQCAGVAATR	C18:+57.02146	-	-	1.01	3.7E-12	3	2812.25	2812.25	0.0029	1.0312
	1	evm_27.model.AmTr_v1.0_scaffold00067.7	10749	43.4	VTLYSDAILAPHWSINAHTIAYITR		-	-	1.01	1.6E-10	3	2826.49	2826.49	4.0E-4	0.141518
	1	evm_27.model.AmTr_v1.0_scaffold00067.11	10769	43.47	QGDVIVVPQFF		-	-	1.02	0.0028	2	1248.66	1248.66	-0.0029	-2.32248
	1	evm_27.model.AmTr_v1.0_scaffold00067.11	10795	43.57	SEGGITELWDEYEDQFQCAGVAAMR	C18:+57.02146	-	-	1.02	1.5E-15	3	2862.24	2862.24	0.0025	0.873443
	1	evm_27.model.AmTr_v1.0_scaffold00067.11	10797	43.58	SGDIIGIPPGVTHWCYNDDNSQELIAFSVIDLTNK	C15:+57.02146	-	-	1.02	2.7E-12	3	3888.87	3888.88	-0.0021	-0.540002
	1	evm_27.model.AmTr_v1.0_scaffold00067.11	10803	43.6	VRQGDVIVVPQFFSSMCKAGSQGIEWIAIK	C17:+57.02146	-	-	1.02	2.2E-6	3	3350.73	3350.74	-0.006	-1.79065
	1	evm_27.model.AmTr_v1.0_scaffold00067.7	10807	43.61	IGTNGQKVMDDRVRQGDVIIVPQFFTSMCK	C29:+57.02146	-	-	1.01	1.2E-11	3	3441.74	3439.73	2.008	583.767
	1	evm_27.model.AmTr_v1.0_scaffold00067.11	10810	43.62	QGDVIVVPQFFSSMCK	C15:+57.02146 - Q1:-17.02655	-	-	1.02	4.9E-8	2	1824.87	1824.87	5.0E-4	0.273993
	1	evm_27.model.AmTr_v1.0_scaffold00067.7	10826	43.68	FLAEALDIPIELAQKIQR		-	-	1.01	0.04	3	2068.17	2068.18	-0.0063	-3.04616
	1	evm_27.model.AmTr_v1.0_scaffold00067.7	10827	43.68	NLPILDILDMSAAK	M10:+15.99491	-	-	1.01	5.1E-6	2	1529.82	1529.82	-0.0017	-1.11124
	1	evm_27.model.AmTr_v1.0_scaffold00067.11	10834	43.7	NLPILEILDMSAQKVGL		-	-	1.02	3.6E-11	2	1854.05	1854.04	0.013	7.01171
	1	evm_27.model.AmTr_v1.0_scaffold00067.11	10865	43.79	NLPILEILDMSAQK		-	-	1.02	1.0E-4	2	1584.87	1584.87	-6.0E-4	-0.378581
	1	evm_27.model.AmTr_v1.0_scaffold00067.7	10871	43.81	FLAEALDIPIELAQKIQR		-	-	1.01	0.034	2	2069.17	2068.18	0.992	479.649
	1	evm_27.model.AmTr_v1.0_scaffold00067.11	10874	43.81	NLPILEILDMSAQK	M10:+15.99491	-	-	1.02	2.4E-4	2	1600.86	1600.86	-0.0011	-0.68713
	1		10875	43.82	GEGQIQIIGTNGQK		2	2	1.01 1.02	9.6E-4	2	1442.76	1442.76	-0.0045	-3.11902
	1	evm_27.model.AmTr_v1.0_scaffold00067.7	10876	43.82	FLAEALDIPIELAQK		-	-	1.01	7.0E-6	3	1670.93	1670.94	-0.0026	-1.55601
	1	evm_27.model.AmTr_v1.0_scaffold00067.7	10888	43.86	NLPILDILDMSAAK		-	-	1.01	3.5E-6	2	1513.83	1513.83	-0.0015	-0.990864
	1	evm_27.model.AmTr_v1.0_scaffold00067.7	10917	43.95	FLAEALDIPIELAQK		-	-	1.01	6.3E-9	2	1670.93	1670.94	-0.0022	-1.31663
	1	evm_27.model.AmTr_v1.0_scaffold00067.11	10920	43.96	NLPILEILDMSAQK		-	-	1.02	5.9E-5	3	1584.87	1584.87	-0.0018	-1.13574
	1	evm_27.model.AmTr_v1.0_scaffold00067.7	10922	43.96	NLPILDILDMSAAK		-	-	1.01	1.6E-4	3	1513.83	1513.83	-0.0013	-0.858749
	1	evm_27.model.AmTr_v1.0_scaffold00067.11	10942	44.03	NLPILEILDMSAQKVGL		-	-	1.02	1.8E-8	3	1854.05	1854.04	0.0085	4.58458
	1	evm_27.model.AmTr_v1.0_scaffold00067.7	10958	44.08	VTLYSDAILAPHWSINAHTIAYITR		-	-	1.01	6.1E-11	3	2826.5	2826.49	0.0022	0.778349
	1		10971	44.11	TRGEGQIQIIGTNGQK		2	2	1.01 1.02	0.016	2	1700.92	1699.91	1.01	594.149
	1		10975	44.12	AGSQGIEWIAIK		2	2	1.01 1.02	0.0083	2	1272.69	1272.7	-0.002	-1.57147
	1	evm_27.model.AmTr_v1.0_scaffold00067.7	10987	44.17	SEGGITELWDEDRDEFQCAGVAATR	C18:+57.02146	-	-	1.01	1.7E-7	3	2812.24	2812.25	-0.0076	-2.70246
	1	evm_27.model.AmTr_v1.0_scaffold00067.7	10998	44.21	PILDILDMSAAK		-	-	1.01	7.6E-8	2	1286.7	1286.7	-0.0043	-3.34187
	1	evm_27.model.AmTr_v1.0_scaffold00067.11	11010	44.26	RKNLPILEILDMSAQK		-	-	1.02	4.4E-4	3	1871.08	1869.06	2.015	1078.08
	1	evm_27.model.AmTr_v1.0_scaffold00067.11	11013	44.28	PILEILDMSAQK		-	-	1.02	1.2E-10	2	1357.73	1357.74	-0.0081	-5.9658
	1	evm_27.model.AmTr_v1.0_scaffold00067.11	11018	44.3	SEGGITELWDEYEDQFQCAGVAAMR	C18:+57.02146	-	-	1.02	2.3E-11	3	2862.22	2862.24	-0.017	-5.93941
	1	evm_27.model.AmTr_v1.0_scaffold00067.7	11040	44.41	NLPILDILDMSAAK	M10:+15.99491	-	-	1.01	4.2E-6	2	1529.82	1529.82	-0.0072	-4.70642
	1	evm_27.model.AmTr_v1.0_scaffold00067.11	11052	44.47	NLPILEILDMSAQK		-	-	1.02	2.7E-5	2	1584.87	1584.87	4.0E-4	0.252387
	1	evm_27.model.AmTr_v1.0_scaffold00067.7	11084	44.62	FLAEALDIPIELAQK		-	-	1.01	1.1E-8	2	1670.94	1670.94	0.0026	1.55601
	1	evm_27.model.AmTr_v1.0_scaffold00067.11	11086	44.62	NLPILEILDMSAQK		-	-	1.02	7.0E-7	3	1584.86	1584.87	-0.005	-3.15484
	1	evm_27.model.AmTr_v1.0_scaffold00067.7	11088	44.63	NLPILDILDMSAAK		-	-	1.01	3.5E-8	3	1513.83	1513.83	-0.0043	-2.84048
	1	evm_27.model.AmTr_v1.0_scaffold00067.7	11115	44.78	VTLYSDAILAPHWSINAHTIAYITR		-	-	1.01	1.3E-11	3	2826.49	2826.49	-0.0061	-2.15815
	1		11126	44.83	AGSQGIEWIAIK		2	2	1.01 1.02	0.0028	2	1272.69	1272.7	-8.0E-4	-0.628587
	1	evm_27.model.AmTr_v1.0_scaffold00067.7	11136	44.88	PILDILDMSAAK		-	-	1.01	5.7E-7	2	1286.71	1286.7	0.003	2.33154
	1	evm_27.model.AmTr_v1.0_scaffold00067.11	11164	45.02	FLAESFGIPDELAQR		-	-	1.02	1.6E-8	2	1692.85	1692.86	-0.0051	-3.01265
	1	evm_27.model.AmTr_v1.0_scaffold00067.7	11179	45.1	NLPILDILDMSAAK	M10:+15.99491	-	-	1.01	2.1E-5	2	1529.82	1529.82	-0.0025	-1.63417
	1	evm_27.model.AmTr_v1.0_scaffold00067.11	11187	45.14	NLPILEILDMSAQK		-	-	1.02	4.7E-4	2	1584.86	1584.87	-0.0055	-3.47032
	1	evm_27.model.AmTr_v1.0_scaffold00067.7	11208	45.25	SEGGITELWDEDRDEFQCAGVAATR	C18:+57.02146	-	-	1.01	3.6E-9	3	2812.24	2812.25	-0.0036	-1.28011
	1		11209	45.25	GMPIEVLTNAYR		2	2	1.01 1.02	5.4E-9	2	1363.71	1363.7	0.001	0.733297
	1	evm_27.model.AmTr_v1.0_scaffold00067.7	11218	45.3	NLPILDILDMSAAK		-	-	1.01	8.9E-8	3	1513.83	1513.83	-0.0018	-1.18904
	1	evm_27.model.AmTr_v1.0_scaffold00067.11	11228	45.35	SGDIIGIPPGVTHWCYNDDNSQELIAFSVIDLTNK	C15:+57.02146	-	-	1.02	1.1E-10	3	3888.86	3888.88	-0.012	-3.08573
	1	evm_27.model.AmTr_v1.0_scaffold00067.11	11229	45.35	NLPILEILDMSAQK		-	-	1.02	3.5E-5	3	1584.86	1584.87	-0.0044	-2.77626
	1	evm_27.model.AmTr_v1.0_scaffold00067.7	11250	45.45	VTLYSDAILAPHWSINAHTIAYITR		-	-	1.01	8.3E-14	3	2826.49	2826.49	-0.0062	-2.19353
	1		11260	45.5	AGSQGIEWIAIK		2	2	1.01 1.02	9.6E-4	2	1272.69	1272.7	-0.0023	-1.80719
	1	evm_27.model.AmTr_v1.0_scaffold00067.7	11264	45.52	FLAEALDIPIELAQK		-	-	1.01	7.4E-10	2	1670.94	1670.94	6.0E-4	0.35908
	1	evm_27.model.AmTr_v1.0_scaffold00067.7	11271	45.55	PILDILDMSAAK		-	-	1.01	1.2E-9	2	1286.7	1286.7	-0.001	-0.77718
	1	evm_27.model.AmTr_v1.0_scaffold00067.7	11315	45.77	NLPILDILDMSAAK	M10:+15.99491	-	-	1.01	4.8E-6	2	1529.83	1529.82	2.0E-4	0.130734
	1	evm_27.model.AmTr_v1.0_scaffold00067.11	11322	45.81	NLPILEILDMSAQK		-	-	1.02	1.2E-4	2	1584.86	1584.87	-0.004	-2.52387
	1	evm_27.model.AmTr_v1.0_scaffold00067.7	11327	45.83	QGDVIIVPQFFTSMCK	C15:+57.02146 - Q1:-17.02655	-	-	1.01	4.8E-7	2	1852.89	1852.9	-0.01	-5.39695
	1	evm_27.model.AmTr_v1.0_scaffold00067.11	11343	45.9	VGLYSNAIFAPHWSTNAHTIAYITR		-	-	1.02	6.3E-14	3	2803.42	2803.43	-0.0083	-2.96066
	1	evm_27.model.AmTr_v1.0_scaffold00067.7	11347	45.92	SEGGITELWDEDRDEFQCAGVAATR	C18:+57.02146	-	-	1.01	1.6E-10	3	2812.25	2812.25	0.0016	0.56894
	1	evm_27.model.AmTr_v1.0_scaffold00067.7	11357	45.97	NLPILDILDMSAAK		-	-	1.01	7.3E-7	3	1513.83	1513.83	-0.0019	-1.25509
	1	evm_27.model.AmTr_v1.0_scaffold00067.7	11361	45.99	NLPILDILDMSAAK		-	-	1.01	7.3E-7	2	1513.83	1513.83	0.0024	1.58538
	1	evm_27.model.AmTr_v1.0_scaffold00067.11	11379	46.08	NLPILEILDMSAQK		-	-	1.02	2.0E-6	3	1584.86	1584.87	-0.0058	-3.65961
	1	evm_27.model.AmTr_v1.0_scaffold00067.7	11386	46.11	SRHGGHLKTINRRNLPILDILDMSAAK		-	-	1.01	2.5E-8	3	3026.65	3026.68	-0.028	-9.25106
	1	evm_27.model.AmTr_v1.0_scaffold00067.7	11388	46.12	VTLYSDAILAPHWSINAHTIAYITR		-	-	1.01	1.4E-10	3	2826.49	2826.49	-0.002	-0.70759
	1		11400	46.18	AGSQGIEWIAIK		2	2	1.01 1.02	0.045	2	1272.69	1272.7	-0.001	-0.785734
	1	evm_27.model.AmTr_v1.0_scaffold00067.11	11406	46.2	SGDIIGIPPGVTHWCYNDDNSQELIAFSVIDLTNK	C15:+57.02146	-	-	1.02	3.3E-13	3	3888.87	3888.88	-0.0074	-1.90286
	1	evm_27.model.AmTr_v1.0_scaffold00067.7	11416	46.24	FLAEALDIPIELAQK		-	-	1.01	3.4E-10	2	1670.94	1670.94	8.0E-4	0.478773
	1		11463	46.44	GEGQIQIIGTNGQK		2	2	1.01 1.02	1.6E-5	2	1442.76	1442.76	0.0022	1.52485
	1	evm_27.model.AmTr_v1.0_scaffold00067.7	11464	46.45	NLPILDILDMSAAK	M10:+15.99491	-	-	1.01	1.5E-5	2	1529.82	1529.82	-0.0021	-1.37271
	1	evm_27.model.AmTr_v1.0_scaffold00067.11	11471	46.48	NLPILEILDMSAQK		-	-	1.02	4.3E-6	2	1584.87	1584.87	0.0011	0.694065
	1	evm_27.model.AmTr_v1.0_scaffold00067.7	11485	46.54	FLAEALDIPIELAQK		-	-	1.01	9.3E-6	3	1670.94	1670.94	0.0041	2.45371
	1	evm_27.model.AmTr_v1.0_scaffold00067.11	11493	46.56	SEGGITELWDEYEDQFQCAGVAAMR	C18:+57.02146	-	-	1.02	8.3E-15	3	2862.24	2862.24	0.0076	2.65527
	1	evm_27.model.AmTr_v1.0_scaffold00067.7	11522	46.67	NLPILDILDMSAAK		-	-	1.01	1.0E-6	2	1513.83	1513.83	-0.0042	-2.77442
	1	evm_27.model.AmTr_v1.0_scaffold00067.7	11571	46.81	VTLYSDAILAPHWSINAHTIAYITR		-	-	1.01	4.1E-12	3	2826.49	2826.49	-0.0018	-0.636831
	1		11591	46.86	AGSQGIEWIAIK		2	2	1.01 1.02	0.0048	2	1272.7	1272.7	5.0E-4	0.392867
	1	evm_27.model.AmTr_v1.0_scaffold00067.7	11618	46.94	SEGGITELWDEDRDEFQCAGVAATR	C18:+57.02146	-	-	1.01	5.0E-11	3	2812.26	2812.25	0.0085	3.02249
	1		11625	46.96	GMPIEVLTNAYR		2	2	1.01 1.02	9.0E-8	2	1363.7	1363.7	1.0E-4	0.0733297
	1	evm_27.model.AmTr_v1.0_scaffold00067.7	11632	46.98	PIELAQKIQREDERGIIIKVEKEGLR		-	-	1.01	0.046	3	3062.75	3060.75	1.998	652.781
	1	evm_27.model.AmTr_v1.0_scaffold00067.7	11647	47.03	NLPILDILDMSAAK		-	-	1.01	3.0E-6	3	1513.83	1513.83	9.0E-4	0.594519
	1		11672	47.12	GEGQIQIIGTNGQK		2	2	1.01 1.02	2.4E-7	2	1442.76	1442.76	0.0028	1.94072
	1	evm_27.model.AmTr_v1.0_scaffold00067.11	11679	47.15	NLPILEILDMSAQK		-	-	1.02	1.1E-5	2	1584.87	1584.87	0.0038	2.39768
	1	evm_27.model.AmTr_v1.0_scaffold00067.11	11690	47.19	NLPILEILDMSAQK		-	-	1.02	1.2E-5	3	1584.87	1584.87	2.0E-4	0.126194
	1	evm_27.model.AmTr_v1.0_scaffold00067.7	11700	47.23	FLAEALDIPIELAQK		-	-	1.01	2.8E-7	3	1670.94	1670.94	-8.0E-4	-0.478773
	1	evm_27.model.AmTr_v1.0_scaffold00067.11	11705	47.24	SEGGITELWDEYEDQFQCAGVAAMR	C18:+57.02146	-	-	1.02	1.6E-12	3	2862.24	2862.24	0.004	1.39751
	1	evm_27.model.AmTr_v1.0_scaffold00067.7	11722	47.31	QGDVIIVPQFFTSMCK	C15:+57.02146 - Q1:-17.02655	-	-	1.01	4.1E-4	2	1852.9	1852.9	0.0028	1.51115
	1	evm_27.model.AmTr_v1.0_scaffold00067.7	11729	47.34	NLPILDILDMSAAK		-	-	1.01	8.3E-7	2	1513.83	1513.83	0.0023	1.51933
	1	evm_27.model.AmTr_v1.0_scaffold00067.11	11737	47.37	VGLYSNAIFAPHWSTNAHTIAYITR		-	-	1.02	1.4E-7	3	2803.43	2803.43	0.0011	0.392376
	1	evm_27.model.AmTr_v1.0_scaffold00067.11	11743	47.4	VVYIEQGSGILGLSAPGCSESFR	C18:+57.02146	-	-	1.02	3.1E-10	3	2426.21	2426.2	0.0076	3.13247
	1	evm_27.model.AmTr_v1.0_scaffold00067.7	11764	47.48	VTLYSDAILAPHWSINAHTIAYITR		-	-	1.01	8.7E-13	3	2826.49	2826.49	-0.0015	-0.530693
	1		11775	47.53	AGSQGIEWIAIK		2	2	1.01 1.02	0.014	2	1272.7	1272.7	3.0E-4	0.23572
	1	evm_27.model.AmTr_v1.0_scaffold00067.11	11787	47.57	SGDIIGIPPGVTHWCYNDDNSQELIAFSVIDLTNK	C15:+57.02146	-	-	1.02	5.1E-9	3	3888.88	3888.88	0.0082	2.10858
	1	evm_27.model.AmTr_v1.0_scaffold00067.7	11797	47.61	SEGGITELWDEDRDEFQCAGVAATR	C18:+57.02146	-	-	1.01	3.6E-10	3	2812.25	2812.25	0.0025	0.888968
	1		11802	47.63	GMPIEVLTNAYR		2	2	1.01 1.02	3.0E-7	2	1363.71	1363.7	8.0E-4	0.586637
	1	evm_27.model.AmTr_v1.0_scaffold00067.7	11812	47.68	FLAEALDIPIELAQK		-	-	1.01	2.4E-9	2	1670.94	1670.94	0.0045	2.6931
	1	evm_27.model.AmTr_v1.0_scaffold00067.7	11817	47.71	NLPILDILDMSAAK	M10:+15.99491	-	-	1.01	6.1E-6	2	1529.83	1529.82	2.0E-4	0.130734
	1	evm_27.model.AmTr_v1.0_scaffold00067.11	11844	47.82	NLPILEILDMSAQK		-	-	1.02	9.3E-4	2	1584.87	1584.87	0.003	1.8929
	1	evm_27.model.AmTr_v1.0_scaffold00067.7	11890	48.01	NLPILDILDMSAAK		-	-	1.01	2.8E-7	2	1513.83	1513.83	-6.0E-4	-0.396346
	1	evm_27.model.AmTr_v1.0_scaffold00067.7	11936	48.18	LIQTILPQIDTR		-	-	1.01	4.4E-4	2	1410.83	1410.83	-0.0018	-1.27584
	1	evm_27.model.AmTr_v1.0_scaffold00067.7	11991	48.37	FLAEALDIPIELAQK		-	-	1.01	5.0E-9	2	1670.94	1670.94	3.0E-4	0.17954
	1	evm_27.model.AmTr_v1.0_scaffold00067.7	11995	48.38	NLPILDILDMSAAK		-	-	1.01	0.0031	3	1513.83	1513.83	-1.0E-4	-0.0660576
	1	evm_27.model.AmTr_v1.0_scaffold00067.11	12031	48.5	NLPILEILDMSAQK		-	-	1.02	4.1E-5	2	1584.87	1584.87	0.0017	1.07265
	1		12076	48.65	GMPIEVLTNAYR		2	2	1.01 1.02	3.3E-4	2	1363.71	1363.7	0.002	1.46659
	1	evm_27.model.AmTr_v1.0_scaffold00067.7	12094	48.71	NLPILDILDMSAAK		-	-	1.01	1.6E-6	2	1513.83	1513.83	7.0E-4	0.462403
	1	evm_27.model.AmTr_v1.0_scaffold00067.7	12124	48.8	FLAEALDIPIELAQK		-	-	1.01	0.0046	3	1670.94	1670.94	-2.0E-4	-0.119693
	1	evm_27.model.AmTr_v1.0_scaffold00067.7	12137	48.86	LIQTILPQIDTR		-	-	1.01	1.1E-5	2	1410.83	1410.83	2.0E-4	0.14176
	1	evm_27.model.AmTr_v1.0_scaffold00067.7	12176	49.05	NLPILDILDMSAAK		-	-	1.01	4.8E-5	3	1513.83	1513.83	2.0E-4	0.132115
	1	evm_27.model.AmTr_v1.0_scaffold00067.7	12177	49.05	FLAEALDIPIELAQK		-	-	1.01	1.2E-6	2	1670.94	1670.94	2.0E-4	0.119693
	1	evm_27.model.AmTr_v1.0_scaffold00067.11	12202	49.18	NLPILEILDMSAQK		-	-	1.02	9.2E-5	2	1584.87	1584.87	0.0027	1.70361
	1		12228	49.33	GMPIEVLTNAYR		2	2	1.01 1.02	0.015	2	1363.7	1363.7	7.0E-4	0.513308
	1	evm_27.model.AmTr_v1.0_scaffold00067.7	12238	49.38	NLPILDILDMSAAK		-	-	1.01	2.2E-6	2	1513.83	1513.83	0.002	1.32115
	1	evm_27.model.AmTr_v1.0_scaffold00067.7	12255	49.47	FLAEALDIPIELAQK		-	-	1.01	0.043	3	1670.94	1670.94	0.0023	1.37647
	1	evm_27.model.AmTr_v1.0_scaffold00067.7	12265	49.53	LIQTILPQIDTR		-	-	1.01	5.0E-4	2	1410.83	1410.83	0.0016	1.13408
	1	evm_27.model.AmTr_v1.0_scaffold00067.7	12297	49.73	NLPILDILDMSAAK		-	-	1.01	0.0011	3	1513.83	1513.83	0.001	0.660576
	1	evm_27.model.AmTr_v1.0_scaffold00067.7	12298	49.73	FLAEALDIPIELAQK		-	-	1.01	1.7E-5	2	1670.94	1670.94	0.0018	1.07724
	1	evm_27.model.AmTr_v1.0_scaffold00067.11	12317	49.86	NLPILEILDMSAQK		-	-	1.02	1.8E-4	2	1584.87	1584.87	0.0013	0.820258
	2	evm_27.model.AmTr_v1.0_scaffold00002.657	1873	10.58	IEERERESESESEGR		-	-	2.01	4.8E-4	3	1821.82	1821.82	3.0E-4	0.16467
	2	evm_27.model.AmTr_v1.0_scaffold00002.657	2016	11.26	IEERERESESESEGR		-	-	2.01	6.9E-5	3	1821.83	1821.82	0.0037	2.03093
	2	evm_27.model.AmTr_v1.0_scaffold00002.657	2125	11.71	IEERERESESESEGR		-	-	2.01	1.4E-4	2	1821.82	1821.82	-8.0E-4	-0.439121
	2	evm_27.model.AmTr_v1.0_scaffold00002.657	2167	11.92	IEERERESESESEGR		-	-	2.01	4.5E-7	3	1821.82	1821.82	2.0E-4	0.10978
	2	evm_27.model.AmTr_v1.0_scaffold00002.657	2215	12.13	KGDTATIPAGK		-	-	2.01	6.0E-4	2	1058.58	1058.58	-5.0E-4	-0.472329
	2	evm_27.model.AmTr_v1.0_scaffold00002.657	2326	12.59	IEERERESESESEGR		-	-	2.01	1.3E-8	3	1821.82	1821.82	-5.0E-4	-0.274451
	2	evm_27.model.AmTr_v1.0_scaffold00002.657	2505	13.36	IEMACPHVSGGREQEGSR	C5:+57.02146 - M3:+15.99491	-	-	2.01	0.035	3	2015.9	2015.9	0.001	0.496056
	2	evm_27.model.AmTr_v1.0_scaffold00002.657	2831	14.67	ARIEMACPHVSGGREQEGSR	C7:+57.02146	-	-	2.01	1.3E-11	3	2227.05	2227.05	0.0017	0.763343
	2	evm_27.model.AmTr_v1.0_scaffold00002.657	2845	14.72	IEMACPHVSGGREQEGSR	C5:+57.02146	-	-	2.01	6.4E-6	3	1999.91	1999.91	-0.0013	-0.65003
	2	evm_27.model.AmTr_v1.0_scaffold00002.657	2850	14.73	IEMACPHVSGGREQEGSR	C5:+57.02146	-	-	2.01	1.7E-12	2	1999.91	1999.91	0.0011	0.550025
	2	evm_27.model.AmTr_v1.0_scaffold00002.657	2862	14.77	DISTEHGSFR		-	-	2.01	6.3E-5	2	1148.53	1148.53	-0.004	-3.4827
	2	evm_27.model.AmTr_v1.0_scaffold00002.657	2887	14.86	ARIEMACPHVSGGR	C7:+57.02146	-	-	2.01	1.1E-6	3	1540.74	1540.75	-0.006	-3.89421
	2	evm_27.model.AmTr_v1.0_scaffold00002.657	3152	16.05	LVTIGEERQDSHNLK		-	-	2.01	6.3E-5	3	1738.91	1738.91	0	0
	2	evm_27.model.AmTr_v1.0_scaffold00002.657	3162	16.08	LVTIGEERQDSHNLK		-	-	2.01	6.9E-8	2	1738.91	1738.91	0.0015	0.86261
	2	evm_27.model.AmTr_v1.0_scaffold00002.657	3171	16.12	TIGEERQDSHNLK		-	-	2.01	0.027	3	1526.76	1526.76	-6.0E-4	-0.39299
	2	evm_27.model.AmTr_v1.0_scaffold00002.657	3192	16.2	IEMACPHVSGGR	C5:+57.02146	-	-	2.01	3.3E-5	3	1313.61	1313.61	-0.0024	-1.82703
	2	evm_27.model.AmTr_v1.0_scaffold00002.657	3221	16.31	IEMACPHVSGGR	C5:+57.02146	-	-	2.01	1.4E-7	2	1313.62	1313.61	0.0067	5.10045
	2	evm_27.model.AmTr_v1.0_scaffold00002.657	3312	16.71	IEMACPHVSGGREQEG	C5:+57.02146	-	-	2.01	3.3E-5	3	1756.77	1756.77	-2.0E-4	-0.113845
	2	evm_27.model.AmTr_v1.0_scaffold00002.657	3385	16.93	FVRDISTEHGSFR		-	-	2.01	1.3E-8	3	1550.77	1550.77	0	0
	2	evm_27.model.AmTr_v1.0_scaffold00002.657	3392	16.95	FVRDISTEHGSFR		-	-	2.01	3.6E-11	2	1550.77	1550.77	0.0024	1.54762
	2	evm_27.model.AmTr_v1.0_scaffold00002.657	3719	18.19	RGVTGNPYAFER		-	-	2.01	2.9E-5	3	1366.68	1366.69	-0.0023	-1.6829
	2	evm_27.model.AmTr_v1.0_scaffold00002.657	3738	18.24	AAKEVSFNVPSR		-	-	2.01	0.0045	3	1304.69	1304.7	-0.0026	-1.9928
	2	evm_27.model.AmTr_v1.0_scaffold00002.657	3748	18.27	RGVTGNPYAFER		-	-	2.01	2.7E-9	2	1366.69	1366.69	4.0E-4	0.292679
	2	evm_27.model.AmTr_v1.0_scaffold00002.657	3751	18.27	AAKEVSFNVPSR		-	-	2.01	1.7E-5	2	1304.7	1304.7	7.0E-4	0.536523
	2	evm_27.model.AmTr_v1.0_scaffold00002.657	3904	18.78	GQGPIVRPSSEQLQG		-	-	2.01	0.011	2	1552.81	1552.81	-2.0E-4	-0.128799
	2	evm_27.model.AmTr_v1.0_scaffold00002.657	3946	18.89	GVTGNPYAFERDR		-	-	2.01	1.5E-6	3	1481.72	1481.71	0.0051	3.44196
	2	evm_27.model.AmTr_v1.0_scaffold00002.657	4038	19.09	RAQSDSVFVVGPR		-	-	2.01	1.8E-4	2	1417.76	1417.76	0.0033	2.32762
	2	evm_27.model.AmTr_v1.0_scaffold00002.657	4045	19.11	RAQSDSVFVVGPR		-	-	2.01	1.0E-5	3	1417.75	1417.76	-0.0028	-1.97495
	2	evm_27.model.AmTr_v1.0_scaffold00002.657	4089	19.22	VTGNPYAFER		-	-	2.01	1.5E-5	2	1153.56	1153.56	-0.0012	-1.04025
	2	evm_27.model.AmTr_v1.0_scaffold00002.657	4283	19.87	TLPPFTER		-	-	2.01	9.7E-6	2	960.514	960.515	-0.0011	-1.14522
	2	evm_27.model.AmTr_v1.0_scaffold00002.657	4323	19.96	GVTGNPYAFER		-	-	2.01	2.1E-6	2	1210.59	1210.59	-5.0E-4	-0.413023
	2	evm_27.model.AmTr_v1.0_scaffold00002.657	4396	20.2	TGNPYAFER		-	-	2.01	1.6E-6	2	1054.49	1054.5	-0.0024	-2.27597
	2	evm_27.model.AmTr_v1.0_scaffold00002.657	4432	20.33	PSSEQLQGLIHGGSGGGK		-	-	2.01	1.0E-15	3	1708.85	1708.86	-0.0094	-5.50074
	2	evm_27.model.AmTr_v1.0_scaffold00002.657	4453	20.4	EVSFNVPSR		-	-	2.01	0.026	2	1034.52	1034.53	-0.0035	-3.38319
	2	evm_27.model.AmTr_v1.0_scaffold00002.657	4454	20.4	PSSEQLQGLIHGGSGGGK		-	-	2.01	4.7E-14	2	1708.86	1708.86	0.0023	1.34593
	2	evm_27.model.AmTr_v1.0_scaffold00002.657	4485	20.51	EVSFNVPSR	E1:-18.01056	-	-	2.01	1.5E-5	2	1016.51	1016.52	-0.0017	-1.67238
	2	evm_27.model.AmTr_v1.0_scaffold00002.657	4496	20.54	TLPPFTER		-	-	2.01	1.5E-6	2	960.514	960.515	-0.0018	-1.87399
	2	evm_27.model.AmTr_v1.0_scaffold00002.657	4521	20.63	GVTGNPYAFER		-	-	2.01	6.2E-7	2	1210.58	1210.59	-0.0014	-1.15647
	2	evm_27.model.AmTr_v1.0_scaffold00002.657	4587	20.85	KGQGPIVRPSSEQLQGLIHGGSGGGK		-	-	2.01	3.1E-13	3	2544.36	2544.36	-0.0022	-0.864656
	2	evm_27.model.AmTr_v1.0_scaffold00002.657	4613	20.93	FGATGQNPPSYLR		-	-	2.01	1.1E-8	2	1407.71	1407.7	0.006	4.26227
	2	evm_27.model.AmTr_v1.0_scaffold00002.657	4768	21.39	GVTGNPYAFER		-	-	2.01	5.1E-7	2	1210.58	1210.59	-8.0E-4	-0.660837
	2	evm_27.model.AmTr_v1.0_scaffold00002.657	4863	21.74	EVSFNVPSR		-	-	2.01	0.013	2	1034.53	1034.53	-0.0015	-1.44994
	2	evm_27.model.AmTr_v1.0_scaffold00002.657	4943	22.09	GVTGNPYAFER		-	-	2.01	2.7E-7	2	1210.58	1210.59	-0.0072	-5.94754
	2	evm_27.model.AmTr_v1.0_scaffold00002.657	4996	22.32	SILNQIER		-	-	2.01	0.003	2	972.546	972.548	-0.0013	-1.3367
	2	evm_27.model.AmTr_v1.0_scaffold00002.657	5020	22.41	EVSFNVPSR		-	-	2.01	0.021	2	1034.53	1034.53	-0.0011	-1.06329
	2	evm_27.model.AmTr_v1.0_scaffold00002.657	5026	22.44	AQSDSVFVVGPR		-	-	2.01	2.8E-6	2	1261.65	1261.65	-0.0057	-4.51788
	2	evm_27.model.AmTr_v1.0_scaffold00002.657	5052	22.53	HKDADIIYYVANGDAR		-	-	2.01	9.1E-7	3	1820.89	1820.89	0.0012	0.659017
	2	evm_27.model.AmTr_v1.0_scaffold00002.657	5057	22.54	HKDADIIYYVANGDAR		-	-	2.01	1.0E-15	2	1820.89	1820.89	-0.0078	-4.28361
	2	evm_27.model.AmTr_v1.0_scaffold00002.657	5060	22.55	NSILNQIER		-	-	2.01	7.1E-4	2	1086.59	1086.59	-0.0039	-3.58921
	2	evm_27.model.AmTr_v1.0_scaffold00002.657	5072	22.59	SDSVFVVGPR		-	-	2.01	4.3E-6	2	1062.55	1062.56	-0.004	-3.7645
	2	evm_27.model.AmTr_v1.0_scaffold00002.657	5115	22.77	AQSDSVFVVGPR		-	-	2.01	4.2E-6	2	1261.65	1261.65	-2.0E-4	-0.158522
	2	evm_27.model.AmTr_v1.0_scaffold00002.657	5220	23.15	GQGPIVRPSSEQLQGLIHGGSGGGK		-	-	2.01	2.4E-13	3	2416.27	2416.27	0.0021	0.869108
	2	evm_27.model.AmTr_v1.0_scaffold00002.657	5225	23.17	GSLEVPFYNSR		-	-	2.01	0.002	3	1268.63	1268.63	1.0E-4	0.0788254
	2	evm_27.model.AmTr_v1.0_scaffold00002.657	5239	23.2	HKDADIIYYVANGDAR		-	-	2.01	1.3E-6	3	1820.89	1820.89	-0.0069	-3.78935
	2	evm_27.model.AmTr_v1.0_scaffold00002.657	5244	23.21	HKDADIIYYVANGDAR		-	-	2.01	1.0E-15	2	1820.89	1820.89	-0.0019	-1.04344
	2	evm_27.model.AmTr_v1.0_scaffold00002.657	5246	23.22	GQGPIVRPSSEQLQGLIHGGSGGGK		-	-	2.01	1.0E-15	2	2416.27	2416.27	0.0028	1.15881
	2	evm_27.model.AmTr_v1.0_scaffold00002.657	5249	23.23	NSILNQIER		-	-	2.01	0.0047	2	1086.59	1086.59	6.0E-4	0.552186
	2	evm_27.model.AmTr_v1.0_scaffold00002.657	5261	23.26	RGSLEVPFYNSR		-	-	2.01	6.1E-5	3	1424.73	1424.73	-0.0016	-1.12302
	2	evm_27.model.AmTr_v1.0_scaffold00002.657	5269	23.29	RGSLEVPFYNSR		-	-	2.01	4.7E-8	2	1424.73	1424.73	-0.0028	-1.96529
	2	evm_27.model.AmTr_v1.0_scaffold00002.657	5271	23.29	EVSFNVPSR		-	-	2.01	0.038	2	1034.53	1034.53	-0.0013	-1.25661
	2	evm_27.model.AmTr_v1.0_scaffold00002.657	5292	23.36	TLPPFTER		-	-	2.01	0.02	2	960.516	960.515	3.0E-4	0.312332
	2	evm_27.model.AmTr_v1.0_scaffold00002.657	5312	23.44	AQSDSVFVVGPR		-	-	2.01	6.1E-7	2	1261.65	1261.65	-0.0036	-2.8534
	2	evm_27.model.AmTr_v1.0_scaffold00002.657	5433	23.83	GQGPIVRPSSEQLQGLIHGGSGGGK		-	-	2.01	3.6E-13	3	2416.26	2416.27	-0.0046	-1.90376
	2	evm_27.model.AmTr_v1.0_scaffold00002.657	5444	23.86	ICIMELKPNAFVLPHHK	C2:+57.02146 - M4:+15.99491	-	-	2.01	2.2E-9	3	2063.1	2063.09	0.0054	2.61743
	2	evm_27.model.AmTr_v1.0_scaffold00002.657	5458	23.9	ELDETEYSPLR		-	-	2.01	1.8E-5	2	1351.63	1351.64	-0.0087	-6.43663
	2	evm_27.model.AmTr_v1.0_scaffold00002.657	5472	23.93	ICIMELKPNAFVLPHHK	C2:+57.02146 - M4:+15.99491	-	-	2.01	1.5E-9	2	2063.09	2063.09	1.0E-4	0.0484709
	2	evm_27.model.AmTr_v1.0_scaffold00002.657	5484	23.96	RICIMELKPNAFVLPHHK	C3:+57.02146	-	-	2.01	5.6E-7	3	2203.2	2203.2	-4.0E-4	-0.181554
	2	evm_27.model.AmTr_v1.0_scaffold00002.657	5492	23.98	SERPFNLFSR		-	-	2.01	1.9E-10	2	1252.64	1252.64	-0.0031	-2.47477
	2	evm_27.model.AmTr_v1.0_scaffold00002.657	5504	24	SERPFNLFSR		-	-	2.01	0.0022	3	1252.64	1252.64	-0.0024	-1.91595
	2	evm_27.model.AmTr_v1.0_scaffold00002.657	5525	24.06	NSILNQIER		-	-	2.01	0.0021	2	1086.59	1086.59	-0.0015	-1.38046
	2	evm_27.model.AmTr_v1.0_scaffold00002.657	5536	24.11	AQSDSVFVVGPR		-	-	2.01	1.8E-6	2	1261.65	1261.65	-0.0047	-3.72527
	2	evm_27.model.AmTr_v1.0_scaffold00002.657	5559	24.21	EVSFNVPSR		-	-	2.01	0.026	2	1034.53	1034.53	8.0E-4	0.7733
	2	evm_27.model.AmTr_v1.0_scaffold00002.657	5630	24.53	GQGPIVRPSSEQLQGLIHGGSGGGK		-	-	2.01	1.0E-15	3	2416.27	2416.27	-0.0027	-1.11743
	2	evm_27.model.AmTr_v1.0_scaffold00002.657	5665	24.64	TLPPFTER		-	-	2.01	0.005	2	960.516	960.515	3.0E-4	0.312332
	2	evm_27.model.AmTr_v1.0_scaffold00002.657	5697	24.76	NSILNQIER		-	-	2.01	0.031	2	1086.59	1086.59	-0.0018	-1.65656
	2	evm_27.model.AmTr_v1.0_scaffold00002.657	5703	24.78	AQSDSVFVVGPR		-	-	2.01	3.4E-6	2	1261.65	1261.65	-0.0047	-3.72527
	2	evm_27.model.AmTr_v1.0_scaffold00002.657	5730	24.88	GQGPIVRPSSEQLQGL		-	-	2.01	8.7E-7	2	1665.89	1665.89	-0.0036	-2.161
	2	evm_27.model.AmTr_v1.0_scaffold00002.657	5735	24.9	EVSFNVPSR		-	-	2.01	0.044	2	1034.52	1034.53	-0.0029	-2.80321
	2	evm_27.model.AmTr_v1.0_scaffold00002.657	5898	25.5	GQGPIVRPSSEQLQGLIH		-	-	2.01	9.6E-4	3	1916.04	1916.04	0.003	1.56573
	2	evm_27.model.AmTr_v1.0_scaffold00002.657	5908	25.53	GQGPIVRPSSEQLQGLIH		-	-	2.01	1.0E-7	2	1916.04	1916.04	0.0031	1.61792
	2	evm_27.model.AmTr_v1.0_scaffold00002.657	5916	25.55	AQSDSVFVVGPR		-	-	2.01	1.4E-6	2	1261.65	1261.65	-0.0013	-1.03039
	2	evm_27.model.AmTr_v1.0_scaffold00002.657	5941	25.62	GQGPIVRPSSEQLQGLIHGGSGGG		-	-	2.01	8.2E-5	3	2288.18	2288.17	0.0013	0.568138
	2	evm_27.model.AmTr_v1.0_scaffold00002.657	5967	25.68	GQGPIVRPSSEQLQGLIHGGSG		-	-	2.01	4.1E-6	3	2174.13	2174.13	8.0E-4	0.367963
	2	evm_27.model.AmTr_v1.0_scaffold00002.657	5968	25.68	GQGPIVRPSSEQLQGLIHGGSGG		-	-	2.01	2.6E-5	3	2231.16	2231.15	0.0051	2.28581
	2	evm_27.model.AmTr_v1.0_scaffold00002.657	5977	25.7	GQGPIVRPSSEQLQGLIHGGSGGG		-	-	2.01	1.4E-14	2	2288.18	2288.17	0.0021	0.917762
	2	evm_27.model.AmTr_v1.0_scaffold00002.657	5987	25.72	GQGPIVRPSSEQLQGLIHGGSGG		-	-	2.01	1.2E-4	3	2231.15	2231.15	-0.0025	-1.1205
	2	evm_27.model.AmTr_v1.0_scaffold00002.657	5992	25.73	GQGPIVRPSSEQLQGLIHGGSG		-	-	2.01	2.4E-10	2	2174.13	2174.13	-0.0015	-0.689931
	2	evm_27.model.AmTr_v1.0_scaffold00002.657	6015	25.8	GQGPIVRPSSEQLQGLIHGGS		-	-	2.01	4.8E-7	3	2117.11	2117.11	-0.0041	-1.9366
	2	evm_27.model.AmTr_v1.0_scaffold00002.657	6031	25.84	GQGPIVRPSSEQLQGLIHGGS		-	-	2.01	1.1E-11	2	2117.11	2117.11	0.0025	1.18085
	2	evm_27.model.AmTr_v1.0_scaffold00002.657	6062	25.93	GQGPIVRPSSEQLQGLIHG		-	-	2.01	2.4E-5	3	1973.06	1973.06	0.0034	1.72321
	2	evm_27.model.AmTr_v1.0_scaffold00002.657	6069	25.95	GQGPIVRPSSEQLQGLIHGG		-	-	2.01	5.6E-6	2	2030.08	2030.08	9.0E-4	0.443333
	2	evm_27.model.AmTr_v1.0_scaffold00002.657	6093	26.01	EESERPFNLFSR		-	-	2.01	1.4E-5	3	1510.73	1510.73	-0.0029	-1.9196
	2	evm_27.model.AmTr_v1.0_scaffold00002.657	6094	26.01	SEESERPFNLFSR		-	-	2.01	1.0E-7	3	1597.76	1597.76	0.0012	0.751051
	2	evm_27.model.AmTr_v1.0_scaffold00002.657	6095	26.01	SEESERPFNLFSR		-	-	2.01	3.0E-8	2	1597.76	1597.76	-0.002	-1.25175
	2	evm_27.model.AmTr_v1.0_scaffold00002.657	6100	26.03	EESERPFNLFSR		-	-	2.01	1.1E-8	2	1510.73	1510.73	-0.0018	-1.19148
	2	evm_27.model.AmTr_v1.0_scaffold00002.657	6132	26.1	ICIMELKPNAFVLPHHK	C2:+57.02146	-	-	2.01	4.2E-7	3	2047.1	2047.1	9.0E-4	0.439647
	2	evm_27.model.AmTr_v1.0_scaffold00002.657	6138	26.11	NSILNQIER		-	-	2.01	0.012	2	1086.59	1086.59	0.0024	2.20874
	2	evm_27.model.AmTr_v1.0_scaffold00002.657	6155	26.15	GESEESERPFNLFSR		-	-	2.01	8.4E-12	2	1783.82	1783.83	-0.0037	-2.07419
	2	evm_27.model.AmTr_v1.0_scaffold00002.657	6176	26.2	GESEESERPFNLFSR		-	-	2.01	3.7E-7	3	1783.82	1783.83	-0.0021	-1.17725
	2	evm_27.model.AmTr_v1.0_scaffold00002.657	6178	26.21	ICIMELKPNAFVLPHHK	C2:+57.02146	-	-	2.01	4.3E-12	2	2047.1	2047.1	-0.0015	-0.732744
	2	evm_27.model.AmTr_v1.0_scaffold00002.657	6183	26.23	ESEESERPFNLFSR		-	-	2.01	4.3E-8	3	1726.8	1726.8	-0.0016	-0.926567
	2	evm_27.model.AmTr_v1.0_scaffold00002.657	6184	26.23	AQSDSVFVVGPR		-	-	2.01	1.2E-5	2	1261.65	1261.65	-0.0019	-1.50596
	2	evm_27.model.AmTr_v1.0_scaffold00002.657	6185	26.23	LKPNAFVLPHHK		-	-	2.01	5.1E-6	3	1400.82	1400.82	-0.0016	-1.14219
	2	evm_27.model.AmTr_v1.0_scaffold00002.657	6198	26.28	ESEESERPFNLFSR		-	-	2.01	3.1E-10	2	1726.8	1726.8	-0.0036	-2.08478
	2	evm_27.model.AmTr_v1.0_scaffold00002.657	6210	26.32	ESEESERPFNLFSR		-	-	2.01	0.0011	3	1726.8	1726.8	-0.0045	-2.60597
	2	evm_27.model.AmTr_v1.0_scaffold00002.657	6299	26.71	RATEIYVILEGR		-	-	2.01	4.0E-4	3	1419.79	1419.8	-9.0E-4	-0.633894
	2	evm_27.model.AmTr_v1.0_scaffold00002.657	6316	26.78	ICIMELKPNAFVLPHHK	C2:+57.02146	-	-	2.01	5.2E-10	3	2047.09	2047.1	-0.0057	-2.78443
	2	evm_27.model.AmTr_v1.0_scaffold00002.657	6351	26.9	EVSFNVPSREAEEVLR		-	-	2.01	2.7E-6	3	1860.94	1860.95	-0.0052	-2.79428
	2	evm_27.model.AmTr_v1.0_scaffold00002.657	6352	26.9	EVSFNVPSREAEEVLR		-	-	2.01	6.1E-9	2	1860.94	1860.95	-0.0039	-2.09571
	2	evm_27.model.AmTr_v1.0_scaffold00002.657	6364	26.94	GQGPIVRPSSEQLQGLIHGGSGGGKW		-	-	2.01	1.0E-15	3	2602.35	2602.35	0.0019	0.73011
	2	evm_27.model.AmTr_v1.0_scaffold00002.657	6376	26.98	TLPPFTERSELFR		-	-	2.01	0.016	3	1592.85	1592.84	0.0023	1.44396
	2	evm_27.model.AmTr_v1.0_scaffold00002.657	6389	27.02	KDADIIYYVANGDAR		-	-	2.01	0.0048	2	1683.83	1683.83	-0.0028	-1.66287
	2	evm_27.model.AmTr_v1.0_scaffold00002.657	6404	27.05	GSLEVPFYNSR		-	-	2.01	8.2E-5	2	1268.63	1268.63	5.0E-4	0.394127
	2	evm_27.model.AmTr_v1.0_scaffold00002.657	6423	27.1	TLPPFTERSELFR		-	-	2.01	6.6E-4	2	1592.85	1592.84	0.005	3.13904
	2	evm_27.model.AmTr_v1.0_scaffold00002.657	6446	27.16	RATEIYVILEGR		-	-	2.01	1.7E-5	2	1419.8	1419.8	-4.0E-4	-0.281731
	2	evm_27.model.AmTr_v1.0_scaffold00002.657	6527	27.4	RATEIYVILEGR		-	-	2.01	0.0099	3	1419.8	1419.8	0.0023	1.61995
	2	evm_27.model.AmTr_v1.0_scaffold00002.657	6634	27.7	AQSDSVFVVGPR		-	-	2.01	6.9E-7	2	1261.66	1261.65	0.0022	1.74374
	2	evm_27.model.AmTr_v1.0_scaffold00002.657	6641	27.73	GSLEVPFYNSR		-	-	2.01	2.1E-5	2	1268.63	1268.63	7.0E-4	0.551777
	2	evm_27.model.AmTr_v1.0_scaffold00002.657	6866	28.6	ISNDHGELYELDETEYSPLR		-	-	2.01	1.2E-10	3	2380.09	2380.09	-4.0E-4	-0.168061
	2	evm_27.model.AmTr_v1.0_scaffold00002.657	6878	28.65	ISNDHGELYELDETEYSPLR		-	-	2.01	1.0E-15	2	2380.1	2380.09	0.0041	1.72262
	2	evm_27.model.AmTr_v1.0_scaffold00002.657	6927	28.85	PFNLFSRRPRISNDHGELYELDETEYSPLR		-	-	2.01	5.4E-6	3	3651.78	3650.8	0.978	267.887
	2	evm_27.model.AmTr_v1.0_scaffold00002.657	6969	29.02	YFLAGKNSILNQIER		-	-	2.01	1.9E-6	3	1765.96	1765.96	-4.0E-4	-0.226506
	2	evm_27.model.AmTr_v1.0_scaffold00002.657	6970	29.02	YFLAGKNSILNQIER		-	-	2.01	1.4E-13	2	1765.96	1765.96	-0.0032	-1.81205
	2	evm_27.model.AmTr_v1.0_scaffold00002.657	7021	29.2	AQSDSVFVVGPR		-	-	2.01	1.6E-5	2	1262.66	1261.65	1.01	800.536
	2	evm_27.model.AmTr_v1.0_scaffold00002.657	7038	29.26	ATEIYVILEGRAR		-	-	2.01	7.5E-9	3	1490.83	1490.83	-0.0032	-2.14645
	2	evm_27.model.AmTr_v1.0_scaffold00002.657	7041	29.27	ISNDHGELYELDETEYSPLR		-	-	2.01	3.6E-11	3	2380.09	2380.09	-0.0019	-0.798288
	2	evm_27.model.AmTr_v1.0_scaffold00002.657	7096	29.46	ISNDHGELYELDETEYSPLR		-	-	2.01	1.0E-15	2	2380.1	2380.09	0.0052	2.18479
	2	evm_27.model.AmTr_v1.0_scaffold00002.657	7285	30.08	IRSDLNPEDLFVAPPSHPIAIR		-	-	2.01	8.7E-12	3	2457.33	2457.33	0.0031	1.26153
	2	evm_27.model.AmTr_v1.0_scaffold00002.657	7294	30.12	AQSDSVFVVGPR		-	-	2.01	1.1E-6	2	1261.65	1261.65	-0.001	-0.79261
	2	evm_27.model.AmTr_v1.0_scaffold00002.657	7295	30.12	ISNDHGELYELDETEYSPLR		-	-	2.01	7.1E-10	3	2380.09	2380.09	-0.009	-3.78136
	2	evm_27.model.AmTr_v1.0_scaffold00002.657	7307	30.16	ASQEENLQIICFEINARR	C11:+57.02146	-	-	2.01	1.3E-6	3	2191.09	2191.09	-0.0027	-1.23226
	2	evm_27.model.AmTr_v1.0_scaffold00002.657	7315	30.19	EESERPFNLFSR	E1:-18.01056	-	-	2.01	1.2E-9	2	1492.72	1492.72	-0.0031	-2.07675
	2	evm_27.model.AmTr_v1.0_scaffold00002.657	7329	30.24	ICIMELKPNAFVLPH	C2:+57.02146 - M4:+15.99491	-	-	2.01	3.6E-5	3	1797.94	1797.94	0.0021	1.168
	2	evm_27.model.AmTr_v1.0_scaffold00002.657	7452	30.75	IRSDLNPEDLFVAPPSHPIAIR		-	-	2.01	6.2E-14	3	2457.32	2457.33	-0.0044	-1.79056
	2	evm_27.model.AmTr_v1.0_scaffold00002.657	7494	30.96	ASQEENLQIICFEINARR	C11:+57.02146	-	-	2.01	2.1E-7	3	2191.08	2191.09	-0.011	-5.02032
	2	evm_27.model.AmTr_v1.0_scaffold00002.657	7500	30.98	ISNDHGELYELDETEYSPLR		-	-	2.01	1.1E-10	3	2380.09	2380.09	-0.0044	-1.84867
	2	evm_27.model.AmTr_v1.0_scaffold00002.657	7576	31.29	ICIMELKPNAFVLPH	C2:+57.02146 - M4:+15.99491	-	-	2.01	4.8E-4	3	1797.94	1797.94	0.0014	0.778669
	2	evm_27.model.AmTr_v1.0_scaffold00002.657	7613	31.42	IRSDLNPEDLFVAPPSHPIAIR		-	-	2.01	2.2E-14	3	2457.33	2457.33	5.0E-4	0.203473
	2	evm_27.model.AmTr_v1.0_scaffold00002.657	7614	31.43	IRSDLNPEDLFVAPPSHPIAIR		-	-	2.01	2.5E-15	2	2457.33	2457.33	0.0057	2.3196
	2	evm_27.model.AmTr_v1.0_scaffold00002.657	7623	31.46	APPSHPIAIR		-	-	2.01	4.4E-9	2	1058.6	1058.61	-0.0063	-5.9512
	2	evm_27.model.AmTr_v1.0_scaffold00002.657	7627	31.48	PPSHPIAIR		-	-	2.01	0.0032	2	987.571	987.574	-0.0025	-2.53146
	2	evm_27.model.AmTr_v1.0_scaffold00002.657	7677	31.7	ASQEENLQIICFEINARR	C11:+57.02146	-	-	2.01	0.0055	3	2191.09	2191.09	-0.0015	-0.68459
	2	evm_27.model.AmTr_v1.0_scaffold00002.657	7715	31.83	DADIIYYVANGDAR		-	-	2.01	1.8E-9	2	1555.73	1555.74	-0.007	-4.49947
	2	evm_27.model.AmTr_v1.0_scaffold00002.657	7744	31.94	DADIIYYVANGDAR		-	-	2.01	3.7E-8	3	1555.73	1555.74	-0.0042	-2.69968
	2	evm_27.model.AmTr_v1.0_scaffold00002.657	7783	32.11	IRSDLNPEDLFVAPPSHPIAIR		-	-	2.01	1.4E-15	3	2457.33	2457.33	0.0046	1.87195
	2	evm_27.model.AmTr_v1.0_scaffold00002.657	7845	32.36	RAFSDEILEASFNVDR		-	-	2.01	2.0E-7	3	1868.92	1868.91	0.0028	1.4982
	2	evm_27.model.AmTr_v1.0_scaffold00002.657	7866	32.42	ATEIYVILEGR		-	-	2.01	5.8E-5	2	1263.7	1263.69	0.0012	0.949596
	2	evm_27.model.AmTr_v1.0_scaffold00002.657	7882	32.46	GKWPFGESEESERPFNLFSR		-	-	2.01	8.7E-7	3	2399.14	2399.14	-0.0066	-2.75098
	2	evm_27.model.AmTr_v1.0_scaffold00002.657	7890	32.48	LNPEDLFVAPPSHPIAIR		-	-	2.01	3.0E-5	3	1986.08	1986.08	0.003	1.51051
	2	evm_27.model.AmTr_v1.0_scaffold00002.657	7896	32.51	DADIIYYVANGDAR		-	-	2.01	3.3E-8	2	1555.74	1555.74	-7.0E-4	-0.449947
	2	evm_27.model.AmTr_v1.0_scaffold00002.657	7925	32.61	DADIIYYVANGDAR		-	-	2.01	2.2E-8	3	1555.74	1555.74	0.0016	1.02845
	2	evm_27.model.AmTr_v1.0_scaffold00002.657	7971	32.76	SDLNPEDLFVAPPSHPIAIR		-	-	2.01	1.0E-15	2	2188.14	2188.14	0.0031	1.41673
	2	evm_27.model.AmTr_v1.0_scaffold00002.657	7991	32.83	KWPFGESEESERPFNLFSR		-	-	2.01	4.6E-4	3	2342.12	2342.12	-0.0052	-2.22021
	2	evm_27.model.AmTr_v1.0_scaffold00002.657	7997	32.85	ICIMELKPNAFVLPHHKDADIIYYVANGDAR	C2:+57.02146	-	-	2.01	1.6E-14	3	3583.82	3583.82	4.0E-4	0.111613
	2	evm_27.model.AmTr_v1.0_scaffold00002.657	8044	33.05	ICIMELKPNAF	C2:+57.02146	-	-	2.01	2.4E-5	2	1335.68	1335.68	-0.0019	-1.4225
	2	evm_27.model.AmTr_v1.0_scaffold00002.657	8055	33.09	ATEIYVILEGR		-	-	2.01	4.1E-4	2	1263.69	1263.69	-0.0014	-1.10786
	2	evm_27.model.AmTr_v1.0_scaffold00002.657	8079	33.18	DADIIYYVANGDAR		-	-	2.01	1.2E-9	2	1555.74	1555.74	-0.0022	-1.41412
	2	evm_27.model.AmTr_v1.0_scaffold00002.657	8111	33.3	SDLNPEDLFVAPPSHPIAIR		-	-	2.01	6.8E-12	3	2188.14	2188.14	-5.0E-4	-0.228505
	2	evm_27.model.AmTr_v1.0_scaffold00002.657	8139	33.41	DADIIYYVANGDAR		-	-	2.01	3.0E-9	3	1555.74	1555.74	-1.0E-4	-0.0642781
	2	evm_27.model.AmTr_v1.0_scaffold00002.657	8144	33.43	ISNDHGELYELDETEYSPL		-	-	2.01	4.3E-7	2	2224	2223.99	0.0028	1.259
	2	evm_27.model.AmTr_v1.0_scaffold00002.657	8147	33.44	SDLNPEDLFVAPPSHPIAIR		-	-	2.01	1.0E-15	2	2188.14	2188.14	5.0E-4	0.228505
	2	evm_27.model.AmTr_v1.0_scaffold00002.657	8230	33.77	ATEIYVILEGR		-	-	2.01	7.6E-4	2	1263.69	1263.69	-0.0012	-0.949596
	2	evm_27.model.AmTr_v1.0_scaffold00002.657	8249	33.85	DADIIYYVANGDAR		-	-	2.01	2.5E-10	2	1555.74	1555.74	-0.0033	-2.12118
	2	evm_27.model.AmTr_v1.0_scaffold00002.657	8263	33.9	ASQEENLQIICFEINAR	C11:+57.02146	-	-	2.01	2.0E-15	2	2034.99	2034.99	-0.0024	-1.17937
	2	evm_27.model.AmTr_v1.0_scaffold00002.657	8280	33.97	SDLNPEDLFVAPPSHPIAIR		-	-	2.01	1.2E-14	3	2188.14	2188.14	-3.0E-4	-0.137103
	2	evm_27.model.AmTr_v1.0_scaffold00002.657	8309	34.09	DADIIYYVANGDAR		-	-	2.01	1.0E-6	3	1555.74	1555.74	-0.0031	-1.99262
	2	evm_27.model.AmTr_v1.0_scaffold00002.657	8317	34.12	ATEIYVILEGR		-	-	2.01	3.3E-4	3	1263.69	1263.69	-0.0013	-1.02873
	2	evm_27.model.AmTr_v1.0_scaffold00002.657	8391	34.38	ICIMELKPNAFVLPH	C2:+57.02146	-	-	2.01	1.7E-7	2	1781.95	1781.94	0.0022	1.23461
	2	evm_27.model.AmTr_v1.0_scaffold00002.657	8412	34.44	ATEIYVILEGR		-	-	2.01	9.8E-5	2	1263.7	1263.69	4.0E-4	0.316532
	2	evm_27.model.AmTr_v1.0_scaffold00002.657	8435	34.53	DADIIYYVANGDAR		-	-	2.01	1.4E-10	2	1555.74	1555.74	-0.0012	-0.771338
	2	evm_27.model.AmTr_v1.0_scaffold00002.657	8448	34.57	ASQEENLQIICFEINAR	C11:+57.02146	-	-	2.01	1.6E-13	2	2034.99	2034.99	-5.0E-4	-0.245701
	2	evm_27.model.AmTr_v1.0_scaffold00002.657	8498	34.76	DADIIYYVANGDAR		-	-	2.01	2.5E-10	3	1555.74	1555.74	-0.0026	-1.67123
	2	evm_27.model.AmTr_v1.0_scaffold00002.657	8510	34.81	ATEIYVILEGR		-	-	2.01	5.9E-4	3	1263.69	1263.69	-9.0E-4	-0.712197
	2	evm_27.model.AmTr_v1.0_scaffold00002.657	8561	34.99	SDLNPEDLFVAPPSHPIAIR		-	-	2.01	3.5E-8	3	2188.14	2188.14	-0.0032	-1.46243
	2	evm_27.model.AmTr_v1.0_scaffold00002.657	8583	35.06	ICIMELKPNAFVLPH	C2:+57.02146	-	-	2.01	3.0E-4	3	1781.94	1781.94	-0.0034	-1.90803
	2	evm_27.model.AmTr_v1.0_scaffold00002.657	8598	35.11	ATEIYVILEGR		-	-	2.01	7.2E-4	2	1263.69	1263.69	-0.0014	-1.10786
	2	evm_27.model.AmTr_v1.0_scaffold00002.657	8602	35.13	PNAFVLPHHKDADIIYYVANGDAR		-	-	2.01	0.012	3	2698.39	2696.36	2.032	753.609
	2	evm_27.model.AmTr_v1.0_scaffold00002.657	8630	35.24	ASQEENLQIICFEINAR	C11:+57.02146	-	-	2.01	3.3E-13	2	2034.99	2034.99	-0.0028	-1.37593
	2	evm_27.model.AmTr_v1.0_scaffold00002.657	8658	35.36	ASQEENLQIICFEINAR	C11:+57.02146	-	-	2.01	1.6E-11	3	2034.98	2034.99	-0.014	-6.87963
	2	evm_27.model.AmTr_v1.0_scaffold00002.657	8661	35.38	DADIIYYVANGDAR		-	-	2.01	2.9E-9	2	1555.74	1555.74	-0.0026	-1.67123
	2	evm_27.model.AmTr_v1.0_scaffold00002.657	8675	35.43	DADIIYYVANGDAR		-	-	2.01	1.1E-7	3	1555.74	1555.74	-0.0032	-2.0569
	2	evm_27.model.AmTr_v1.0_scaffold00002.657	8723	35.63	ATEIYVILEGR		-	-	2.01	1.2E-5	3	1263.69	1263.69	-0.0019	-1.50353
	2	evm_27.model.AmTr_v1.0_scaffold00002.657	8744	35.7	WPFGESEESERPFNLFSR		-	-	2.01	3.7E-7	3	2214.02	2214.03	-0.0033	-1.4905
	2	evm_27.model.AmTr_v1.0_scaffold00002.657	8766	35.78	ATEIYVILEGR		-	-	2.01	0.0014	2	1263.69	1263.69	-0.0023	-1.82006
	2	evm_27.model.AmTr_v1.0_scaffold00002.657	8770	35.8	SDLNPEDLFVAPPSHPIAIR		-	-	2.01	1.2E-8	3	2188.14	2188.14	-0.0045	-2.05654
	2	evm_27.model.AmTr_v1.0_scaffold00002.657	8798	35.91	ASQEENLQIICFEINAR	C11:+57.02146	-	-	2.01	3.0E-13	2	2034.99	2034.99	-0.0016	-0.786244
	2	evm_27.model.AmTr_v1.0_scaffold00002.657	8799	35.92	WPFGESEESERPFNLFSR		-	-	2.01	4.4E-9	2	2214.03	2214.03	0.0021	0.948499
	2	evm_27.model.AmTr_v1.0_scaffold00002.657	8825	36.04	ASQEENLQIICFEINAR	C11:+57.02146	-	-	2.01	2.7E-10	3	2034.99	2034.99	-0.0021	-1.03195
	2	evm_27.model.AmTr_v1.0_scaffold00002.657	8830	36.07	DADIIYYVANGDAR		-	-	2.01	1.7E-10	2	1555.74	1555.74	-0.0015	-0.964172
	2	evm_27.model.AmTr_v1.0_scaffold00002.657	8839	36.1	DADIIYYVANGDAR		-	-	2.01	2.8E-8	3	1555.74	1555.74	0.0025	1.60695
	2	evm_27.model.AmTr_v1.0_scaffold00002.657	8854	36.17	RAFSDEILEASFNVDR		-	-	2.01	0.039	3	1868.91	1868.91	0	0
	2	evm_27.model.AmTr_v1.0_scaffold00002.657	8892	36.33	ATEIYVILEGR		-	-	2.01	9.1E-5	3	1263.69	1263.69	-0.0016	-1.26613
	2	evm_27.model.AmTr_v1.0_scaffold00002.657	8903	36.37	WPFGESEESERPFNLFSR		-	-	2.01	1.7E-8	3	2214.02	2214.03	-0.0016	-0.722666
	2	evm_27.model.AmTr_v1.0_scaffold00002.657	8924	36.46	ATEIYVILEGR		-	-	2.01	8.0E-4	2	1263.69	1263.69	-2.0E-4	-0.158266
	2	evm_27.model.AmTr_v1.0_scaffold00002.657	8933	36.5	GSLEVPFYNSRATEIYVILEGRAR		-	-	2.01	0.035	3	2740.44	2740.44	0.002	0.729809
	2	evm_27.model.AmTr_v1.0_scaffold00002.657	8938	36.51	SDLNPEDLFVAPPSHPIAIR		-	-	2.01	2.0E-5	3	2188.15	2188.14	0.0062	2.83346
	2	evm_27.model.AmTr_v1.0_scaffold00002.657	8961	36.59	WPFGESEESERPFNLFSR		-	-	2.01	2.3E-14	2	2214.03	2214.03	3.0E-4	0.1355
	2	evm_27.model.AmTr_v1.0_scaffold00002.657	8962	36.59	ASQEENLQIICFEINAR	C11:+57.02146	-	-	2.01	1.3E-13	2	2034.99	2034.99	-0.0019	-0.933665
	2	evm_27.model.AmTr_v1.0_scaffold00002.657	8995	36.72	ASQEENLQIICFEINAR	C11:+57.02146	-	-	2.01	4.5E-11	3	2034.99	2034.99	-0.0058	-2.85013
	2	evm_27.model.AmTr_v1.0_scaffold00002.657	9002	36.74	DADIIYYVANGDAR		-	-	2.01	2.8E-9	2	1555.74	1555.74	-0.0014	-0.899894
	2	evm_27.model.AmTr_v1.0_scaffold00002.657	9017	36.8	DADIIYYVANGDAR		-	-	2.01	1.9E-7	3	1555.73	1555.74	-0.0043	-2.76396
	2	evm_27.model.AmTr_v1.0_scaffold00002.657	9024	36.83	AFSDEILEASFNVDR		-	-	2.01	9.0E-10	2	1712.81	1712.81	-0.0021	-1.22605
	2	evm_27.model.AmTr_v1.0_scaffold00002.657	9071	37.01	ATEIYVILEGR		-	-	2.01	5.3E-7	3	1263.69	1263.69	-7.0E-4	-0.553931
	2	evm_27.model.AmTr_v1.0_scaffold00002.657	9078	37.04	AFSDEILEASFNVDR		-	-	2.01	2.9E-7	3	1712.82	1712.81	0.0032	1.86827
	2	evm_27.model.AmTr_v1.0_scaffold00002.657	9082	37.05	WPFGESEESERPFNLFSR		-	-	2.01	3.5E-11	3	2214.03	2214.03	0.001	0.451666
	2	evm_27.model.AmTr_v1.0_scaffold00002.657	9096	37.1	AFSDEILEASFNVDR		-	-	2.01	7.4E-7	3	1712.81	1712.81	-0.001	-0.583835
	2	evm_27.model.AmTr_v1.0_scaffold00002.657	9107	37.13	ATEIYVILEGR		-	-	2.01	2.4E-4	2	1263.69	1263.69	-0.0011	-0.870463
	2	evm_27.model.AmTr_v1.0_scaffold00002.657	9149	37.27	ASQEENLQIICFEINAR	C11:+57.02146	-	-	2.01	8.6E-12	2	2034.99	2034.99	-0.0023	-1.13023
	2	evm_27.model.AmTr_v1.0_scaffold00002.657	9190	37.42	DADIIYYVANGDAR		-	-	2.01	2.1E-9	2	1555.74	1555.74	2.0E-4	0.128556
	2	evm_27.model.AmTr_v1.0_scaffold00002.657	9212	37.51	AFSDEILEASFNVDR		-	-	2.01	2.8E-9	2	1712.81	1712.81	-0.0016	-0.934136
	2	evm_27.model.AmTr_v1.0_scaffold00002.657	9262	37.73	WPFGESEESERPFNLFSR		-	-	2.01	4.6E-5	3	2214.02	2214.03	-0.0023	-1.03883
	2	evm_27.model.AmTr_v1.0_scaffold00002.657	9281	37.8	ATEIYVILEGR		-	-	2.01	0.0012	2	1263.69	1263.69	-0.0015	-1.187
	2	evm_27.model.AmTr_v1.0_scaffold00002.657	9282	37.8	ASQEENLQIICFEINAR	C11:+57.02146	-	-	2.01	8.9E-11	3	2034.99	2034.99	-0.0017	-0.835384
	2	evm_27.model.AmTr_v1.0_scaffold00002.657	9321	37.95	ASQEENLQIICFEINAR	C11:+57.02146	-	-	2.01	1.4E-14	2	2034.99	2034.99	0.001	0.491403
	2	evm_27.model.AmTr_v1.0_scaffold00002.657	9365	38.1	DADIIYYVANGDAR		-	-	2.01	6.4E-10	2	1555.74	1555.74	0.002	1.28556
	2	evm_27.model.AmTr_v1.0_scaffold00002.657	9396	38.19	AFSDEILEASFNVDR		-	-	2.01	9.8E-10	2	1712.82	1712.81	0.0021	1.22605
	2	evm_27.model.AmTr_v1.0_scaffold00002.657	9477	38.46	AFSDEILEASFNVDR		-	-	2.01	2.3E-7	3	1712.81	1712.81	-0.0019	-1.10929
	2	evm_27.model.AmTr_v1.0_scaffold00002.657	9485	38.48	ATEIYVILEGR		-	-	2.01	1.3E-4	2	1263.7	1263.69	3.0E-4	0.237399
	2	evm_27.model.AmTr_v1.0_scaffold00002.657	9487	38.49	ASQEENLQIICFEINAR	C11:+57.02146	-	-	2.01	4.0E-11	3	2034.99	2034.99	0.003	1.47421
	2	evm_27.model.AmTr_v1.0_scaffold00002.657	9517	38.62	ASQEENLQIICFEINAR	C11:+57.02146	-	-	2.01	1.3E-14	2	2035	2034.99	0.0038	1.86733
	2	evm_27.model.AmTr_v1.0_scaffold00002.657	9577	38.86	AFSDEILEASFNVDR		-	-	2.01	2.3E-11	2	1712.81	1712.81	-2.0E-4	-0.116767
	2	evm_27.model.AmTr_v1.0_scaffold00002.657	9625	39.06	DADIIYYVANGDAR		-	-	2.01	6.3E-10	3	1555.74	1555.74	0.0022	1.41412
	2	evm_27.model.AmTr_v1.0_scaffold00002.657	9644	39.13	AFSDEILEASFNVDR		-	-	2.01	2.3E-9	3	1712.81	1712.81	7.0E-4	0.408684
	2	evm_27.model.AmTr_v1.0_scaffold00002.657	9650	39.15	ATEIYVILEGR		-	-	2.01	0.001	2	1263.7	1263.69	3.0E-4	0.237399
	2	evm_27.model.AmTr_v1.0_scaffold00002.657	9652	39.16	ASQEENLQIICFEINAR	C11:+57.02146	-	-	2.01	1.0E-13	3	2035	2034.99	0.0034	1.67077
	2	evm_27.model.AmTr_v1.0_scaffold00002.657	9662	39.2	WPFGESEESERPFNLFSR		-	-	2.01	0.032	3	2214.02	2214.03	-0.003	-1.355
	2	evm_27.model.AmTr_v1.0_scaffold00002.657	9665	39.2	GSLEVPFYNSRATEIYVILEGR		-	-	2.01	6.3E-7	3	2513.31	2513.3	0.0067	2.66581
	2	evm_27.model.AmTr_v1.0_scaffold00002.657	9687	39.29	ASQEENLQIICFEINAR	C11:+57.02146	-	-	2.01	3.9E-15	2	2034.99	2034.99	0.003	1.47421
	2	evm_27.model.AmTr_v1.0_scaffold00002.657	9748	39.53	AFSDEILEASFNVDR		-	-	2.01	2.0E-9	2	1712.81	1712.81	6.0E-4	0.350301
	2	evm_27.model.AmTr_v1.0_scaffold00002.657	9806	39.77	DADIIYYVANGDAR		-	-	2.01	8.4E-8	3	1555.74	1555.74	0.0029	1.86407
	2	evm_27.model.AmTr_v1.0_scaffold00002.657	9820	39.82	ATEIYVILEGR		-	-	2.01	0.0013	2	1263.7	1263.69	8.0E-4	0.633064
	2	evm_27.model.AmTr_v1.0_scaffold00002.657	9825	39.85	ASQEENLQIICFEINAR	C11:+57.02146	-	-	2.01	3.7E-10	3	2035	2034.99	0.0034	1.67077
	2	evm_27.model.AmTr_v1.0_scaffold00002.657	9837	39.89	DADIIYYVANGDAR		-	-	2.01	3.1E-11	2	1555.74	1555.74	8.0E-4	0.514225
	2	evm_27.model.AmTr_v1.0_scaffold00002.657	9869	39.98	ASQEENLQIICFEINAR	C11:+57.02146	-	-	2.01	3.4E-11	2	2035	2034.99	0.0099	4.86489
	2	evm_27.model.AmTr_v1.0_scaffold00002.657	9934	40.2	AFSDEILEASFNVDR		-	-	2.01	1.1E-7	2	1712.81	1712.81	-0.0052	-3.03594
	2	evm_27.model.AmTr_v1.0_scaffold00002.657	9999	40.49	ATEIYVILEGR		-	-	2.01	2.4E-4	2	1263.69	1263.69	-0.0021	-1.66179
	2	evm_27.model.AmTr_v1.0_scaffold00002.657	10013	40.56	DADIIYYVANGDAR		-	-	2.01	2.3E-8	2	1555.74	1555.74	6.0E-4	0.385669
	2	evm_27.model.AmTr_v1.0_scaffold00002.657	10036	40.66	ASQEENLQIICFEINAR	C11:+57.02146	-	-	2.01	1.8E-12	2	2034.98	2034.99	-0.0075	-3.68552
	2	evm_27.model.AmTr_v1.0_scaffold00002.657	10084	40.88	AFSDEILEASFNVDR		-	-	2.01	5.5E-9	2	1712.81	1712.81	-0.0044	-2.56887
	2	evm_27.model.AmTr_v1.0_scaffold00002.657	10085	40.88	AFSDEILEASFNVDR		-	-	2.01	4.9E-7	3	1712.81	1712.81	4.0E-4	0.233534
	2	evm_27.model.AmTr_v1.0_scaffold00002.657	10140	41.11	DADIIYYVANGDAR		-	-	2.01	1.1E-7	3	1555.74	1555.74	-7.0E-4	-0.449947
	2	evm_27.model.AmTr_v1.0_scaffold00002.657	10157	41.17	ATEIYVILEGR		-	-	2.01	6.2E-4	2	1263.69	1263.69	-5.0E-4	-0.395665
	2	evm_27.model.AmTr_v1.0_scaffold00002.657	10169	41.23	ASQEENLQIICFEINAR	C11:+57.02146	-	-	2.01	1.5E-8	3	2034.99	2034.99	-0.0015	-0.737104
	2	evm_27.model.AmTr_v1.0_scaffold00002.657	10171	41.24	DADIIYYVANGDAR		-	-	2.01	6.5E-9	2	1555.74	1555.74	-0.0011	-0.707059
	2	evm_27.model.AmTr_v1.0_scaffold00002.657	10194	41.34	ASQEENLQIICFEINAR	C11:+57.02146	-	-	2.01	1.0E-15	2	2035	2034.99	0.0067	3.2924
	2	evm_27.model.AmTr_v1.0_scaffold00002.657	10244	41.55	AFSDEILEASFNVDR		-	-	2.01	6.7E-11	2	1712.81	1712.81	6.0E-4	0.350301
	2	evm_27.model.AmTr_v1.0_scaffold00002.657	10266	41.65	AFSDEILEASFNVDR		-	-	2.01	4.9E-9	3	1712.82	1712.81	0.0063	3.67816
	2	evm_27.model.AmTr_v1.0_scaffold00002.657	10316	41.85	ATEIYVILEGR		-	-	2.01	6.5E-5	2	1263.7	1263.69	0.0029	2.29486
	2	evm_27.model.AmTr_v1.0_scaffold00002.657	10353	41.98	IVALLQTISTPGQYEIFFGATGQNPPSYLR		-	-	2.01	1.1E-10	3	3281.72	3281.72	0.0022	0.67038
	2	evm_27.model.AmTr_v1.0_scaffold00002.657	10365	42.02	ASQEENLQIICFEINAR	C11:+57.02146	-	-	2.01	3.2E-15	2	2034.99	2034.99	0.0019	0.933665
	2	evm_27.model.AmTr_v1.0_scaffold00002.657	10387	42.09	DADIIYYVANGDAR		-	-	2.01	1.7E-6	2	1555.74	1555.74	5.0E-4	0.321391
	2	evm_27.model.AmTr_v1.0_scaffold00002.657	10389	42.1	ASQEENLQIICFEINAR	C11:+57.02146	-	-	2.01	5.9E-6	3	2034.99	2034.99	6.0E-4	0.294841
	2	evm_27.model.AmTr_v1.0_scaffold00002.657	10421	42.22	AFSDEILEASFNVDR		-	-	2.01	1.9E-11	2	1712.81	1712.81	0.0016	0.934136
	2	evm_27.model.AmTr_v1.0_scaffold00002.657	10468	42.38	WPFGESEESERPFNLF		-	-	2.01	1.8E-11	2	1970.89	1970.89	-0.0059	-2.99357
	2	evm_27.model.AmTr_v1.0_scaffold00002.657	10515	42.53	ATEIYVILEGR		-	-	2.01	7.9E-5	2	1263.69	1263.69	-0.0027	-2.13659
	2	evm_27.model.AmTr_v1.0_scaffold00002.657	10552	42.68	ASQEENLQIICFEINAR	C11:+57.02146	-	-	2.01	5.6E-14	2	2034.99	2034.99	-3.0E-4	-0.147421
	2	evm_27.model.AmTr_v1.0_scaffold00002.657	10593	42.85	DADIIYYVANGDAR		-	-	2.01	1.1E-7	2	1555.73	1555.74	-0.0041	-2.6354
	2	evm_27.model.AmTr_v1.0_scaffold00002.657	10603	42.89	AFSDEILEASFNVDR		-	-	2.01	1.2E-10	2	1712.81	1712.81	-1.0E-4	-0.0583835
	2	evm_27.model.AmTr_v1.0_scaffold00002.657	10617	42.95	ASQEENLQIICFEINAR	C11:+57.02146	-	-	2.01	3.6E-9	3	2034.99	2034.99	0.0012	0.589683
	2	evm_27.model.AmTr_v1.0_scaffold00002.657	10629	42.99	AFSDEILEASFNVDR		-	-	2.01	1.8E-7	3	1712.81	1712.81	0.0012	0.700602
	2	evm_27.model.AmTr_v1.0_scaffold00002.657	10651	43.06	DADIIYYVANGDAR		-	-	2.01	1.5E-8	3	1555.74	1555.74	0	0
	2	evm_27.model.AmTr_v1.0_scaffold00002.657	10691	43.2	ATEIYVILEGR		-	-	2.01	4.0E-4	2	1263.7	1263.69	0.0016	1.26613
	2	evm_27.model.AmTr_v1.0_scaffold00002.657	10739	43.37	ASQEENLQIICFEINAR	C11:+57.02146	-	-	2.01	2.0E-15	2	2034.99	2034.99	-0.0029	-1.42507
	2	evm_27.model.AmTr_v1.0_scaffold00002.657	10822	43.66	DADIIYYVANGDAR		-	-	2.01	2.8E-6	2	1555.74	1555.74	0.0033	2.12118
	2	evm_27.model.AmTr_v1.0_scaffold00002.657	10959	44.08	ATEIYVILEGR		-	-	2.01	0.0076	2	1263.69	1263.69	-0.0037	-2.92792
	2	evm_27.model.AmTr_v1.0_scaffold00002.657	10988	44.18	ASQEENLQIICFEINAR	C11:+57.02146	-	-	2.01	2.6E-12	2	2034.99	2034.99	-0.0064	-3.14498
	2	evm_27.model.AmTr_v1.0_scaffold00002.657	11045	44.43	DADIIYYVANGDAR		-	-	2.01	5.4E-7	2	1555.74	1555.74	-4.0E-4	-0.257112
	2	evm_27.model.AmTr_v1.0_scaffold00002.657	11072	44.56	AFSDEILEASFNVDR		-	-	2.01	7.6E-8	2	1712.81	1712.81	-0.0072	-4.20361
	2	evm_27.model.AmTr_v1.0_scaffold00002.657	11116	44.78	ATEIYVILEGR		-	-	2.01	0.0013	2	1263.69	1263.69	-0.0072	-5.69758
	2	evm_27.model.AmTr_v1.0_scaffold00002.657	11207	45.24	AFSDEILEASFNVDR		-	-	2.01	6.7E-9	2	1712.8	1712.81	-0.0086	-5.02098
	2	evm_27.model.AmTr_v1.0_scaffold00002.657	11244	45.43	DADIIYYVANGDAR		-	-	2.01	4.5E-8	2	1555.74	1555.74	-0.0035	-2.24973
	2	evm_27.model.AmTr_v1.0_scaffold00002.657	11251	45.45	ATEIYVILEGR		-	-	2.01	3.1E-4	2	1263.69	1263.69	-0.004	-3.16532
	2	evm_27.model.AmTr_v1.0_scaffold00002.657	11279	45.59	IVALLQTISTPGQYEIFFGATGQNPPSYLR		-	-	2.01	7.6E-10	3	3281.72	3281.72	8.0E-4	0.243775
	2	evm_27.model.AmTr_v1.0_scaffold00002.657	11318	45.79	ASQEENLQIICFEINAR	C11:+57.02146	-	-	2.01	5.3E-15	2	2034.99	2034.99	-6.0E-4	-0.294841
	2	evm_27.model.AmTr_v1.0_scaffold00002.657	11353	45.95	AFSDEILEASFNVDR		-	-	2.01	5.2E-7	2	1712.81	1712.81	-0.0041	-2.39372
	2	evm_27.model.AmTr_v1.0_scaffold00002.657	11390	46.13	ATEIYVILEGR		-	-	2.01	4.5E-4	2	1263.69	1263.69	-7.0E-4	-0.553931
	2	evm_27.model.AmTr_v1.0_scaffold00002.657	11395	46.15	ASQEENLQIICFEINAR	C11:+57.02146	-	-	2.01	7.4E-12	3	2035	2034.99	0.0033	1.62163
	2	evm_27.model.AmTr_v1.0_scaffold00002.657	11421	46.26	DADIIYYVANGDAR		-	-	2.01	2.6E-9	2	1555.74	1555.74	-0.0014	-0.899894
	2	evm_27.model.AmTr_v1.0_scaffold00002.657	11423	46.27	IVALLQTISTPGQYEIFFGATGQNPPSYLR		-	-	2.01	1.6E-10	3	3281.72	3281.72	0.0035	1.06651
	2	evm_27.model.AmTr_v1.0_scaffold00002.657	11467	46.46	ASQEENLQIICFEINAR	C11:+57.02146	-	-	2.01	1.0E-15	2	2034.99	2034.99	0.0018	0.884524
	2	evm_27.model.AmTr_v1.0_scaffold00002.657	11496	46.58	DSQRELKIVALLQTISTPGQYEIFFGATGQNPPSYLR		-	-	2.01	1.0E-15	3	4138.18	4138.16	0.016	3.86645
	2	evm_27.model.AmTr_v1.0_scaffold00002.657	11508	46.62	AFSDEILEASFNVDR		-	-	2.01	1.9E-9	2	1712.81	1712.81	-0.0014	-0.817369
	2	evm_27.model.AmTr_v1.0_scaffold00002.657	11541	46.73	ELKIVALLQTISTPGQYEIFFGATGQNPPSYLR		-	-	2.01	1.3E-15	3	3651.94	3651.94	-0.0068	-1.86202
	2	evm_27.model.AmTr_v1.0_scaffold00002.657	11574	46.81	ATEIYVILEGR		-	-	2.01	1.4E-5	2	1263.7	1263.69	0.0012	0.949596
	2	evm_27.model.AmTr_v1.0_scaffold00002.657	11624	46.96	IVALLQTISTPGQYEIFFGATGQNPPSYLR		-	-	2.01	9.0E-11	3	3281.73	3281.72	0.0073	2.22444
	2	evm_27.model.AmTr_v1.0_scaffold00002.657	11633	46.99	DADIIYYVANGDAR		-	-	2.01	4.8E-8	2	1555.74	1555.74	0.0016	1.02845
	2	evm_27.model.AmTr_v1.0_scaffold00002.657	11654	47.05	ASQEENLQIICFEINAR	C11:+57.02146	-	-	2.01	4.7E-11	3	2035	2034.99	0.0081	3.98036
	2	evm_27.model.AmTr_v1.0_scaffold00002.657	11675	47.13	ASQEENLQIICFEINAR	C11:+57.02146	-	-	2.01	3.8E-12	2	2034.99	2034.99	0.0017	0.835384
	2	evm_27.model.AmTr_v1.0_scaffold00002.657	11704	47.24	AFSDEILEASFNVDR		-	-	2.01	5.9E-9	3	1712.81	1712.81	-0.0016	-0.934136
	2	evm_27.model.AmTr_v1.0_scaffold00002.657	11713	47.28	ATEIYVILEGR		-	-	2.01	0.018	3	1263.69	1263.69	-4.0E-4	-0.316532
	2	evm_27.model.AmTr_v1.0_scaffold00002.657	11714	47.28	AFSDEILEASFNVDR		-	-	2.01	5.9E-7	3	1712.81	1712.81	-8.0E-4	-0.467068
	2	evm_27.model.AmTr_v1.0_scaffold00002.657	11718	47.3	AFSDEILEASFNVDR		-	-	2.01	2.9E-11	2	1712.81	1712.81	3.0E-4	0.17515
	2	evm_27.model.AmTr_v1.0_scaffold00002.657	11746	47.41	ELKIVALLQTISTPGQYEIFFGATGQNPPSYLR		-	-	2.01	3.7E-15	3	3651.95	3651.94	0.01	2.73827
	2	evm_27.model.AmTr_v1.0_scaffold00002.657	11768	47.49	ATEIYVILEGR		-	-	2.01	6.6E-5	2	1263.7	1263.69	0.0011	0.870463
	2	evm_27.model.AmTr_v1.0_scaffold00002.657	11801	47.63	IVALLQTISTPGQYEIFFGATGQNPPSYLR		-	-	2.01	2.9E-8	3	3281.73	3281.72	0.0075	2.28539
	2	evm_27.model.AmTr_v1.0_scaffold00002.657	12008	48.42	IVALLQTISTPGQYEIFFGATGQNPPSYLR		-	-	2.01	1.7E-10	3	3281.72	3281.72	0.0021	0.639908
	2	evm_27.model.AmTr_v1.0_scaffold00002.657	12128	48.82	AFSDEILEASFNVDR		-	-	2.01	0.0018	2	1712.81	1712.81	0.0015	0.875752
	2	evm_27.model.AmTr_v1.0_scaffold00002.657	12186	49.09	IVALLQTISTPGQYEIFFGATGQNPPSYLR		-	-	2.01	7.7E-5	3	3281.73	3281.72	0.0071	2.1635
	3	evm_27.model.AmTr_v1.0_scaffold00067.12	1808	10.29	RVGGEGQQQQGIKDR		-	-	3.01	0.018	3	1655.86	1655.86	-5.0E-4	-0.301958
	3	evm_27.model.AmTr_v1.0_scaffold00067.12	1869	10.57	RGQEEGQQEQEQEQE		-	-	3.01	2.4E-4	2	1831.77	1831.77	-0.0015	-0.81888
	3	evm_27.model.AmTr_v1.0_scaffold00067.12	1877	10.6	RRGQEEGQQEQEQEQEQER		-	-	3.01	4.9E-4	3	2401.08	2401.07	0.0045	1.87416
	3	evm_27.model.AmTr_v1.0_scaffold00067.12	1992	11.15	RGQEEGQQEQEQEQEQER		-	-	3.01	1.1E-14	3	2244.97	2244.97	-0.0022	-0.979968
	3	evm_27.model.AmTr_v1.0_scaffold00067.12	2025	11.3	VGGEGQQQQGIKDR		-	-	3.01	6.1E-6	3	1499.76	1499.76	0.0037	2.46707
	3	evm_27.model.AmTr_v1.0_scaffold00067.12	2026	11.3	VGGEGQQQQGIKDR		-	-	3.01	5.6E-12	2	1499.76	1499.76	0.0032	2.13368
	3	evm_27.model.AmTr_v1.0_scaffold00067.12	2046	11.37	GGEGQQQQGIKDR		-	-	3.01	3.2E-9	2	1400.69	1400.69	0.0025	1.78484
	3	evm_27.model.AmTr_v1.0_scaffold00067.12	2057	11.41	RGQEEGQQEQEQEQEQER		-	-	3.01	4.6E-13	2	2244.98	2244.97	0.0044	1.95994
	3	evm_27.model.AmTr_v1.0_scaffold00067.12	2082	11.53	TRVGGEGQQQQGIK		-	-	3.01	1.6E-6	3	1485.78	1485.78	0.001	0.673048
	3	evm_27.model.AmTr_v1.0_scaffold00067.12	2089	11.56	TRVGGEGQQQQGIK		-	-	3.01	5.4E-11	2	1485.78	1485.78	0.0016	1.07688
	3	evm_27.model.AmTr_v1.0_scaffold00067.12	2105	11.63	VGGEGQQQQGIKDR		-	-	3.01	2.3E-6	3	1499.76	1499.76	0.0017	1.13352
	3	evm_27.model.AmTr_v1.0_scaffold00067.12	2112	11.66	RGQEEGQQEQEQEQEQERQN		-	-	3.01	5.7E-15	3	2487.07	2487.07	-0.0018	-0.723742
	3	evm_27.model.AmTr_v1.0_scaffold00067.12	2137	11.77	TRVGGEGQQQQGIKDR		-	-	3.01	3.2E-13	3	1756.9	1756.91	-0.0021	-1.19528
	3	evm_27.model.AmTr_v1.0_scaffold00067.12	2142	11.8	VGGEGQQQQGIK		-	-	3.01	2.5E-6	2	1228.63	1228.63	1.0E-4	0.0813916
	3	evm_27.model.AmTr_v1.0_scaffold00067.12	2148	11.82	RGQEEGQQEQEQEQEQER		-	-	3.01	1.0E-15	3	2244.97	2244.97	6.0E-4	0.267264
	3	evm_27.model.AmTr_v1.0_scaffold00067.12	2206	12.09	RGQEEGQQEQEQEQEQER		-	-	3.01	1.0E-15	2	2244.97	2244.97	0	0
	3	evm_27.model.AmTr_v1.0_scaffold00067.12	2229	12.2	TRVGGEGQQQQGIK		-	-	3.01	0.0064	3	1485.78	1485.78	0.0027	1.81723
	3	evm_27.model.AmTr_v1.0_scaffold00067.12	2238	12.24	TRVGGEGQQQQGIK		-	-	3.01	2.6E-8	2	1485.78	1485.78	0.0018	1.21149
	3	evm_27.model.AmTr_v1.0_scaffold00067.12	2264	12.34	GQEEGQQEQEQEQEQER		-	-	3.01	2.7E-6	3	2088.87	2088.87	-0.0047	-2.25002
	3	evm_27.model.AmTr_v1.0_scaffold00067.12	2268	12.36	VGGEGQQQQGIKDR		-	-	3.01	2.7E-6	2	1499.75	1499.76	-0.0055	-3.66726
	3	evm_27.model.AmTr_v1.0_scaffold00067.12	2291	12.45	VGGEGQQQQGIKDR		-	-	3.01	0.0053	3	1499.75	1499.76	-0.0067	-4.46739
	3	evm_27.model.AmTr_v1.0_scaffold00067.12	2297	12.47	VGGEGQQQQGIK		-	-	3.01	5.8E-8	2	1228.63	1228.63	0	0
	3	evm_27.model.AmTr_v1.0_scaffold00067.12	2299	12.47	TRVGGEGQQQQGIKDR		-	-	3.01	3.8E-7	3	1756.91	1756.91	8.0E-4	0.455346
	3	evm_27.model.AmTr_v1.0_scaffold00067.12	2304	12.49	RGQEEGQQEQEQEQEQER		-	-	3.01	4.8E-15	3	2244.97	2244.97	-0.0021	-0.935424
	3	evm_27.model.AmTr_v1.0_scaffold00067.12	2349	12.69	GQEEGQQEQEQEQEQERQN		-	-	3.01	1.0E-8	3	2330.98	2330.97	0.0035	1.50152
	3	evm_27.model.AmTr_v1.0_scaffold00067.12	2361	12.74	GQEEGQQEQEQEQEQERQN		-	-	3.01	4.5E-12	2	2330.98	2330.97	0.0042	1.80182
	3	evm_27.model.AmTr_v1.0_scaffold00067.12	2365	12.76	RGQEEGQQEQEQEQEQER		-	-	3.01	1.0E-15	2	2244.98	2244.97	0.0045	2.00448
	3	evm_27.model.AmTr_v1.0_scaffold00067.12	2385	12.87	TRVGGEGQQQQGIK		-	-	3.01	2.0E-6	3	1485.78	1485.78	4.0E-4	0.269219
	3	evm_27.model.AmTr_v1.0_scaffold00067.12	2394	12.91	TRVGGEGQQQQGIK		-	-	3.01	1.6E-4	2	1485.78	1485.78	0.0021	1.4134
	3	evm_27.model.AmTr_v1.0_scaffold00067.12	2401	12.94	GQEEGQQEQEQEQEQER		-	-	3.01	2.2E-14	2	2088.87	2088.87	0.0019	0.909582
	3	evm_27.model.AmTr_v1.0_scaffold00067.12	2424	13.04	GQEEGQQEQEQEQEQER		-	-	3.01	2.3E-9	3	2088.87	2088.87	-0.0026	-1.24469
	3	evm_27.model.AmTr_v1.0_scaffold00067.12	2444	13.12	VGGEGQQQQGIKDR		-	-	3.01	7.6E-5	3	1499.76	1499.76	0.0026	1.73361
	3	evm_27.model.AmTr_v1.0_scaffold00067.12	2450	13.14	VGGEGQQQQGIK		-	-	3.01	9.7E-7	2	1228.63	1228.63	0	0
	3	evm_27.model.AmTr_v1.0_scaffold00067.12	2453	13.15	TRVGGEGQQQQGIKDR		-	-	3.01	1.1E-8	3	1756.91	1756.91	-2.0E-4	-0.113837
	3	evm_27.model.AmTr_v1.0_scaffold00067.12	2454	13.15	RGQEEGQQEQEQEQEQERQNSVN		-	-	3.01	2.3E-4	3	2788.21	2787.22	0.991	355.552
	3	evm_27.model.AmTr_v1.0_scaffold00067.12	2457	13.17	RGQEEGQQEQEQEQEQER		-	-	3.01	9.6E-13	3	2244.97	2244.97	1.0E-4	0.044544
	3	evm_27.model.AmTr_v1.0_scaffold00067.12	2521	13.44	RGQEEGQQEQEQEQEQER		-	-	3.01	3.4E-12	2	2244.97	2244.97	0.0024	1.06906
	3	evm_27.model.AmTr_v1.0_scaffold00067.12	2544	13.53	TRVGGEGQQQQGIK		-	-	3.01	9.4E-5	3	1485.78	1485.78	3.0E-4	0.201915
	3	evm_27.model.AmTr_v1.0_scaffold00067.12	2588	13.73	GQEEGQQEQEQEQEQER		-	-	3.01	1.6E-5	3	2089.86	2088.87	0.99	473.94
	3	evm_27.model.AmTr_v1.0_scaffold00067.12	2605	13.8	VGGEGQQQQGIKDR		-	-	3.01	2.2E-8	3	1499.76	1499.76	2.0E-4	0.133355
	3	evm_27.model.AmTr_v1.0_scaffold00067.12	2609	13.81	VGGEGQQQQGIK		-	-	3.01	6.4E-6	2	1228.63	1228.63	4.0E-4	0.325566
	3	evm_27.model.AmTr_v1.0_scaffold00067.12	2611	13.82	TRVGGEGQQQQGIKDR		-	-	3.01	2.8E-7	3	1756.91	1756.91	0.001	0.569183
	3	evm_27.model.AmTr_v1.0_scaffold00067.12	2615	13.84	RGQEEGQQEQEQEQEQER		-	-	3.01	5.8E-14	3	2244.97	2244.97	-3.0E-4	-0.133632
	3	evm_27.model.AmTr_v1.0_scaffold00067.12	2616	13.84	RGQEEGQQEQEQEQEQERQNSVN		-	-	3.01	9.6E-14	3	2787.22	2787.22	0.005	1.7939
	3	evm_27.model.AmTr_v1.0_scaffold00067.12	2641	13.96	VGGEGQQQQGIKDR		-	-	3.01	9.3E-6	2	1499.76	1499.76	0.0057	3.80062
	3	evm_27.model.AmTr_v1.0_scaffold00067.12	2685	14.17	RGQEEGQQEQEQEQEQER		-	-	3.01	1.0E-15	2	2244.97	2244.97	0.001	0.44544
	3	evm_27.model.AmTr_v1.0_scaffold00067.12	2689	14.19	RGQEEGQQEQEQEQEQERQ		-	-	3.01	1.4E-7	3	2373.03	2373.03	-0.0048	-2.02273
	3	evm_27.model.AmTr_v1.0_scaffold00067.12	2695	14.22	LSTETRSQESLR		-	-	3.01	0.0033	3	1406.72	1406.72	-6.0E-4	-0.426523
	3	evm_27.model.AmTr_v1.0_scaffold00067.12	2710	14.28	RRGQEEGQQEQEQEQEQER		-	-	3.01	3.3E-5	3	2402.08	2401.07	1.009	420.229
	3	evm_27.model.AmTr_v1.0_scaffold00067.12	2763	14.46	VGGEGQQQQGIKDR		-	-	3.01	2.1E-6	3	1499.76	1499.76	7.0E-4	0.466742
	3	evm_27.model.AmTr_v1.0_scaffold00067.12	2768	14.48	VGGEGQQQQGIK		-	-	3.01	5.5E-6	2	1228.63	1228.63	-1.0E-4	-0.0813916
	3	evm_27.model.AmTr_v1.0_scaffold00067.12	2778	14.51	RGQEEGQQEQEQEQEQER		-	-	3.01	3.3E-13	3	2244.97	2244.97	-0.0033	-1.46995
	3	evm_27.model.AmTr_v1.0_scaffold00067.12	2792	14.54	NAYKITTQEAR		-	-	3.01	4.3E-9	2	1294.67	1294.68	-0.002	-1.54479
	3	evm_27.model.AmTr_v1.0_scaffold00067.12	2803	14.58	NAYKITTQEAR		-	-	3.01	4.7E-4	3	1294.68	1294.68	0.001	0.772394
	3	evm_27.model.AmTr_v1.0_scaffold00067.12	2809	14.6	QAGHIQIVNR		-	-	3.01	6.7E-12	2	1135.63	1135.63	8.0E-4	0.704453
	3	evm_27.model.AmTr_v1.0_scaffold00067.12	2819	14.63	VGGEGQQQQGIKDR		-	-	3.01	1.5E-8	2	1499.75	1499.76	-0.0031	-2.067
	3	evm_27.model.AmTr_v1.0_scaffold00067.12	2905	14.95	GEGNIQVIGTNGRK		-	-	3.01	5.4E-6	3	1442.77	1442.77	-0.0047	-3.25762
	3	evm_27.model.AmTr_v1.0_scaffold00067.12	2910	14.97	GEGNIQVIGTNGRK		-	-	3.01	2.4E-5	2	1442.77	1442.77	-0.0058	-4.02004
	3	evm_27.model.AmTr_v1.0_scaffold00067.12	2945	15.14	VGGEGQQQQGIKDR		-	-	3.01	6.0E-4	3	1499.76	1499.76	-7.0E-4	-0.466742
	3	evm_27.model.AmTr_v1.0_scaffold00067.12	3049	15.61	VGGEGQQQQGIK		-	-	3.01	4.3E-6	2	1228.63	1228.63	-0.0015	-1.22087
	3	evm_27.model.AmTr_v1.0_scaffold00067.12	3056	15.64	QAGHIQIVNR		-	-	3.01	3.7E-9	2	1135.63	1135.63	4.0E-4	0.352226
	3	evm_27.model.AmTr_v1.0_scaffold00067.12	3131	15.99	GEGNIQVIGTNGRK		-	-	3.01	4.1E-4	3	1442.77	1442.77	0.0014	0.970355
	3	evm_27.model.AmTr_v1.0_scaffold00067.12	3137	16.01	GEGNIQVIGTNGRK		-	-	3.01	1.4E-8	2	1442.77	1442.77	0.0018	1.2476
	3	evm_27.model.AmTr_v1.0_scaffold00067.12	3166	16.1	VGGEGQQQQGIKDR		-	-	3.01	6.1E-4	3	1499.75	1499.76	-0.0058	-3.86729
	3	evm_27.model.AmTr_v1.0_scaffold00067.12	3212	16.27	SPILGHASAIK		-	-	3.01	7.9E-12	2	1093.64	1093.64	-6.0E-4	-0.548628
	3	evm_27.model.AmTr_v1.0_scaffold00067.12	3333	16.77	VGGEGQQQQGIKDR		-	-	3.01	1.7E-4	3	1499.76	1499.76	5.0E-4	0.333387
	3	evm_27.model.AmTr_v1.0_scaffold00067.12	3426	17.06	VEKESLGVIRPDEEEEERER		-	-	3.01	1.0E-15	3	2428.19	2428.2	-6.0E-4	-0.247097
	3	evm_27.model.AmTr_v1.0_scaffold00067.12	3450	17.15	VEKESLGVIRPDEEEEERER		-	-	3.01	2.4E-13	2	2428.2	2428.2	0.0022	0.906023
	3	evm_27.model.AmTr_v1.0_scaffold00067.12	3474	17.24	SLQKPDERGWIVRV		-	-	3.01	6.2E-4	3	1682.92	1682.93	-0.014	-8.3188
	3	evm_27.model.AmTr_v1.0_scaffold00067.12	3538	17.45	VGGEGQQQQGIKDR		-	-	3.01	3.3E-7	3	1499.76	1499.76	-6.0E-4	-0.400065
	3	evm_27.model.AmTr_v1.0_scaffold00067.12	3601	17.74	VEKESLGVIRPDEEEEERER		-	-	3.01	2.4E-11	3	2428.19	2428.2	-0.0025	-1.02957
	3	evm_27.model.AmTr_v1.0_scaffold00067.12	3620	17.83	VEKESLGVIRPDEEEEERER		-	-	3.01	2.6E-11	2	2428.2	2428.2	2.0E-4	0.0823657
	3	evm_27.model.AmTr_v1.0_scaffold00067.12	3728	18.21	VEKESLGVIRPD		-	-	3.01	2.4E-5	3	1341.74	1341.74	-6.0E-4	-0.447181
	3	evm_27.model.AmTr_v1.0_scaffold00067.12	3733	18.22	VEKESLGVIRPD		-	-	3.01	1.7E-7	2	1341.73	1341.74	-0.0027	-2.01232
	3	evm_27.model.AmTr_v1.0_scaffold00067.12	3740	18.24	GEGNIQVIGTNGR		-	-	3.01	1.1E-8	2	1314.68	1314.68	0.0013	0.988836
	3	evm_27.model.AmTr_v1.0_scaffold00067.12	3757	18.29	VEKESLGVIRPDEEEEER		-	-	3.01	1.0E-15	2	2143.05	2143.05	7.0E-4	0.326637
	3	evm_27.model.AmTr_v1.0_scaffold00067.12	3769	18.32	VGGEGQQQQGIKDR		-	-	3.01	2.3E-4	3	1499.76	1499.76	-0.0013	-0.866807
	3	evm_27.model.AmTr_v1.0_scaffold00067.12	3774	18.35	VEKESLGVIRPDEEEEER		-	-	3.01	3.5E-8	3	2143.05	2143.05	-0.0015	-0.699936
	3	evm_27.model.AmTr_v1.0_scaffold00067.12	3786	18.38	QAGHIQIVNR	Q1:-17.02655	-	-	3.01	4.0E-8	2	1118.61	1118.61	-5.0E-4	-0.446985
	3	evm_27.model.AmTr_v1.0_scaffold00067.12	3799	18.41	GEGNIQVIGTNGR		-	-	3.01	1.4E-6	3	1314.68	1314.68	-0.0013	-0.988836
	3	evm_27.model.AmTr_v1.0_scaffold00067.12	3806	18.43	VEKESLGVIRPDEEEEERER		-	-	3.01	1.6E-8	3	2428.19	2428.2	-0.0013	-0.535377
	3	evm_27.model.AmTr_v1.0_scaffold00067.12	3811	18.44	TSDLPMKSPILGHASAIK	M6:+15.99491	-	-	3.01	1.2E-12	3	1882.01	1882.01	0.0026	1.3815
	3	evm_27.model.AmTr_v1.0_scaffold00067.12	3858	18.61	GVIRPDEEEEERER		-	-	3.01	3.9E-6	3	1742.84	1742.83	0.0071	4.07383
	3	evm_27.model.AmTr_v1.0_scaffold00067.12	3859	18.61	TSDLPMKSPILGHASAIK	M6:+15.99491	-	-	3.01	8.4E-9	2	1882.01	1882.01	0.0021	1.11583
	3	evm_27.model.AmTr_v1.0_scaffold00067.12	3898	18.76	ESLGVIRPDEEEEERER		-	-	3.01	2.2E-7	3	2071.99	2071.99	-0.0014	-0.675679
	3	evm_27.model.AmTr_v1.0_scaffold00067.12	3910	18.8	ESLGVIRPDEEEEERER		-	-	3.01	5.6E-13	2	2071.99	2071.99	0.0025	1.20657
	3	evm_27.model.AmTr_v1.0_scaffold00067.12	3929	18.84	VEKESLGVIRPDEEEEERERYSER		-	-	3.01	7.8E-9	3	2963.44	2963.43	0.0062	2.09217
	3	evm_27.model.AmTr_v1.0_scaffold00067.12	3959	18.92	GEGNIQVIGTNGR		-	-	3.01	4.9E-6	2	1314.68	1314.68	0.0018	1.36916
	3	evm_27.model.AmTr_v1.0_scaffold00067.12	3963	18.93	KDQYMLLPPR	M5:+15.99491	-	-	3.01	4.2E-9	2	1276.67	1276.67	0.0016	1.25326
	3	evm_27.model.AmTr_v1.0_scaffold00067.12	4007	19.02	VEKESLGVIRPDEEEEERERY		-	-	3.01	1.7E-8	3	2591.26	2591.26	1.0E-4	0.0385913
	3	evm_27.model.AmTr_v1.0_scaffold00067.12	4016	19.05	LNRKDQYMLLPPR		-	-	3.01	1.3E-7	3	1643.91	1643.91	0.0021	1.27745
	3	evm_27.model.AmTr_v1.0_scaffold00067.12	4027	19.07	LNRKDQYMLLPPR		-	-	3.01	2.7E-11	2	1643.91	1643.91	0.0024	1.45994
	3	evm_27.model.AmTr_v1.0_scaffold00067.12	4050	19.12	TSDLPMKSPILGHASAIK	M6:+15.99491	-	-	3.01	3.7E-12	3	1882.01	1882.01	-0.0013	-0.690751
	3	evm_27.model.AmTr_v1.0_scaffold00067.12	4059	19.13	QAGHIQIVNR	Q1:-17.02655	-	-	3.01	1.7E-7	2	1118.61	1118.61	1.0E-4	0.0893969
	3	evm_27.model.AmTr_v1.0_scaffold00067.12	4067	19.15	KDQYMLLPPR	M5:+15.99491	-	-	3.01	3.2E-4	3	1276.67	1276.67	-0.0068	-5.32635
	3	evm_27.model.AmTr_v1.0_scaffold00067.12	4162	19.5	ESLGVIRPDEEEEER		-	-	3.01	3.0E-11	2	1786.84	1786.85	-0.0032	-1.79087
	3	evm_27.model.AmTr_v1.0_scaffold00067.12	4174	19.55	ESLGVIRPDEEEEERER		-	-	3.01	3.4E-8	3	2071.99	2071.99	-0.0015	-0.723942
	3	evm_27.model.AmTr_v1.0_scaffold00067.12	4180	19.57	ESLGVIRPDEEEEER		-	-	3.01	3.5E-10	3	1786.84	1786.85	-0.0013	-0.727539
	3	evm_27.model.AmTr_v1.0_scaffold00067.12	4182	19.57	ESLGVIRPDEEEEERERYSER		-	-	3.01	1.1E-8	3	2607.23	2607.23	7.0E-4	0.268484
	3	evm_27.model.AmTr_v1.0_scaffold00067.12	4197	19.62	QGDAIAIPAGAAH		-	-	3.01	4.3E-6	2	1191.61	1191.61	-0.0013	-1.09096
	3	evm_27.model.AmTr_v1.0_scaffold00067.12	4281	19.87	KDQYMLLPPR	M5:+15.99491	-	-	3.01	1.2E-4	3	1276.67	1276.67	-4.0E-4	-0.313315
	3	evm_27.model.AmTr_v1.0_scaffold00067.12	4296	19.9	TSDLPMKSPILGHASAIK	M6:+15.99491	-	-	3.01	1.4E-8	3	1882.02	1882.01	0.0047	2.49733
	3	evm_27.model.AmTr_v1.0_scaffold00067.12	4299	19.9	ESLGVIRPD		-	-	3.01	1.7E-5	2	985.532	985.532	-2.0E-4	-0.202936
	3	evm_27.model.AmTr_v1.0_scaffold00067.12	4308	19.92	KDQYMLLPPR	M5:+15.99491	-	-	3.01	8.4E-5	2	1276.67	1276.67	-0.0027	-2.11487
	3	evm_27.model.AmTr_v1.0_scaffold00067.12	4336	19.99	KGIPIEVLK		-	-	3.01	0.0047	2	996.644	996.646	-0.0021	-2.10707
	3	evm_27.model.AmTr_v1.0_scaffold00067.12	4344	20.01	SFYLAGGQPR		-	-	3.01	0.0071	2	1095.56	1095.56	-0.0011	-1.00405
	3	evm_27.model.AmTr_v1.0_scaffold00067.12	4351	20.02	DANQIEQSLK		-	-	3.01	0.0015	2	1145.58	1145.58	0.0014	1.22209
	3	evm_27.model.AmTr_v1.0_scaffold00067.12	4359	20.05	KDQYMLLPPR		-	-	3.01	2.3E-5	3	1260.68	1260.68	-0.0017	-1.34848
	3	evm_27.model.AmTr_v1.0_scaffold00067.12	4367	20.07	KDQYMLLPPR		-	-	3.01	2.6E-9	2	1260.68	1260.68	-0.0016	-1.26916
	3	evm_27.model.AmTr_v1.0_scaffold00067.12	4457	20.41	ESLGVIRPDEEEEERERY		-	-	3.01	2.4E-13	3	2235.05	2235.05	-0.0058	-2.59502
	3	evm_27.model.AmTr_v1.0_scaffold00067.12	4474	20.47	ESLGVIRPDEEEEERER		-	-	3.01	3.2E-5	3	2071.99	2071.99	0.0019	0.916993
	3	evm_27.model.AmTr_v1.0_scaffold00067.12	4493	20.53	ESLGVIRPDEEEEERERY		-	-	3.01	1.4E-10	2	2235.05	2235.05	-0.0019	-0.850092
	3	evm_27.model.AmTr_v1.0_scaffold00067.12	4516	20.61	KDQYMLLPPR	M5:+15.99491	-	-	3.01	2.9E-7	2	1276.67	1276.67	-0.003	-2.34986
	3	evm_27.model.AmTr_v1.0_scaffold00067.12	4538	20.68	SFYLAGGQPR		-	-	3.01	0.019	2	1095.56	1095.56	-0.0016	-1.46044
	3	evm_27.model.AmTr_v1.0_scaffold00067.12	4546	20.72	KDQYMLLPPR		-	-	3.01	9.4E-7	3	1260.68	1260.68	-0.0017	-1.34848
	3	evm_27.model.AmTr_v1.0_scaffold00067.12	4550	20.74	TSDLPMKSPILGHASAIK		-	-	3.01	5.5E-4	3	1866.01	1866.02	-0.0033	-1.76847
	3	evm_27.model.AmTr_v1.0_scaffold00067.12	4552	20.74	KDQYMLLPPR		-	-	3.01	3.6E-7	2	1260.68	1260.68	-0.0022	-1.74509
	3	evm_27.model.AmTr_v1.0_scaffold00067.12	4564	20.78	TSDLPMKSPILGHASAIK		-	-	3.01	9.1E-12	2	1866.01	1866.02	-0.0038	-2.03642
	3	evm_27.model.AmTr_v1.0_scaffold00067.12	4565	20.79	TSDLPMKSPILGHASAIKG		-	-	3.01	9.3E-5	3	1923.03	1923.04	-0.004	-2.08004
	3	evm_27.model.AmTr_v1.0_scaffold00067.12	4736	21.29	DIKLNRKDQYMLLPPR		-	-	3.01	1.7E-8	3	2000.11	2000.11	-0.0015	-0.749958
	3	evm_27.model.AmTr_v1.0_scaffold00067.12	4742	21.3	ESLGVIRPDEEEEERER	E1:-18.01056	-	-	3.01	5.4E-9	3	2053.97	2053.98	-0.0042	-2.04481
	3	evm_27.model.AmTr_v1.0_scaffold00067.12	4767	21.39	KDQYMLLPPR		-	-	3.01	5.0E-7	3	1260.68	1260.68	-0.002	-1.58645
	3	evm_27.model.AmTr_v1.0_scaffold00067.12	4776	21.42	KDQYMLLPPR		-	-	3.01	2.0E-8	2	1260.68	1260.68	-0.0013	-1.03119
	3	evm_27.model.AmTr_v1.0_scaffold00067.12	4777	21.42	TSDLPMKSPILGHASAIK		-	-	3.01	7.7E-12	3	1866.01	1866.02	-0.002	-1.0718
	3	evm_27.model.AmTr_v1.0_scaffold00067.12	4896	21.89	TSDLPMKSPILGH		-	-	3.01	2.6E-7	2	1395.73	1395.73	0.0029	2.07776
	3	evm_27.model.AmTr_v1.0_scaffold00067.12	4906	21.93	TSDLPMKSPILGH		-	-	3.01	1.5E-6	3	1395.73	1395.73	-4.0E-4	-0.286588
	3	evm_27.model.AmTr_v1.0_scaffold00067.12	4935	22.06	KDQYMLLPPR		-	-	3.01	1.2E-6	3	1260.68	1260.68	-0.0022	-1.74509
	3	evm_27.model.AmTr_v1.0_scaffold00067.12	4941	22.09	KDQYMLLPPR		-	-	3.01	7.6E-9	2	1260.67	1260.68	-0.0026	-2.06238
	3	evm_27.model.AmTr_v1.0_scaffold00067.12	4949	22.12	TSDLPMKSPILGHASAIK		-	-	3.01	7.0E-12	3	1866.01	1866.02	-0.001	-0.535901
	3	evm_27.model.AmTr_v1.0_scaffold00067.12	4953	22.14	GEGNIQVIGTNGR		-	-	3.01	5.0E-7	2	1314.67	1314.68	-0.0027	-2.05374
	3	evm_27.model.AmTr_v1.0_scaffold00067.12	4962	22.17	SFYLAGGQPR		-	-	3.01	1.7E-4	2	1095.56	1095.56	0.0013	1.18661
	3	evm_27.model.AmTr_v1.0_scaffold00067.12	5110	22.75	KDQYMLLPPR		-	-	3.01	2.7E-4	3	1260.68	1260.68	-0.0018	-1.4278
	3	evm_27.model.AmTr_v1.0_scaffold00067.12	5172	23.01	SFYLAGGQPR		-	-	3.01	0.0021	2	1095.56	1095.56	0.0019	1.73428
	3	evm_27.model.AmTr_v1.0_scaffold00067.12	5237	23.2	NTIHPNSLSLPNFEPAPR		-	-	3.01	1.7E-8	3	2004.03	2004.03	-0.0027	-1.34729
	3	evm_27.model.AmTr_v1.0_scaffold00067.12	5257	23.25	DQYMLLPPR	M4:+15.99491	-	-	3.01	8.3E-6	2	1148.58	1148.58	-0.002	-1.74128
	3	evm_27.model.AmTr_v1.0_scaffold00067.12	5306	23.42	KDQYMLLPPR		-	-	3.01	1.8E-6	3	1260.68	1260.68	-0.0019	-1.50713
	3	evm_27.model.AmTr_v1.0_scaffold00067.12	5400	23.73	RNTIHPNSLSLPNFEPAPR		-	-	3.01	5.1E-12	3	2160.13	2160.13	0	0
	3	evm_27.model.AmTr_v1.0_scaffold00067.12	5430	23.82	KAGNEGLEWVAIK		-	-	3.01	6.3E-10	2	1414.77	1414.77	-0.0013	-0.918878
	3	evm_27.model.AmTr_v1.0_scaffold00067.12	5463	23.91	KAGNEGLEWVAIK		-	-	3.01	5.1E-4	3	1414.77	1414.77	-1.0E-4	-0.0706829
	3	evm_27.model.AmTr_v1.0_scaffold00067.12	5469	23.93	DQYMLLPPR	M4:+15.99491	-	-	3.01	1.1E-5	2	1148.58	1148.58	-0.0012	-1.04477
	3	evm_27.model.AmTr_v1.0_scaffold00067.12	5580	24.31	KDQYMLLPPR		-	-	3.01	3.5E-6	3	1260.67	1260.68	-0.0037	-2.93493
	3	evm_27.model.AmTr_v1.0_scaffold00067.12	5652	24.6	DQYMLLPPR	M4:+15.99491	-	-	3.01	8.5E-7	2	1148.58	1148.58	-0.0018	-1.56716
	3	evm_27.model.AmTr_v1.0_scaffold00067.12	5738	24.91	AVPIELIR		-	-	3.01	0.0069	2	910.57	910.572	-0.0025	-2.74553
	3	evm_27.model.AmTr_v1.0_scaffold00067.12	5759	24.99	KDQYMLLPPR		-	-	3.01	5.1E-4	3	1260.68	1260.68	8.0E-4	0.63458
	3	evm_27.model.AmTr_v1.0_scaffold00067.12	5828	25.27	DQYMLLPPR	M4:+15.99491	-	-	3.01	1.8E-6	2	1148.58	1148.58	-0.0011	-0.957707
	3	evm_27.model.AmTr_v1.0_scaffold00067.12	5928	25.59	AVPIELIR		-	-	3.01	0.017	2	910.572	910.572	-0.001	-1.09821
	3	evm_27.model.AmTr_v1.0_scaffold00067.12	5934	25.6	GIPIEVLKNAYK		-	-	3.01	5.5E-5	3	1344.79	1344.79	-7.0E-4	-0.520528
	3	evm_27.model.AmTr_v1.0_scaffold00067.12	5952	25.64	GIPIEVLKNAYK		-	-	3.01	3.1E-8	2	1344.79	1344.79	-7.0E-4	-0.520528
	3	evm_27.model.AmTr_v1.0_scaffold00067.12	6067	25.94	NTIHPNSLSLPNFEPAPR		-	-	3.01	4.4E-6	2	2005.02	2004.03	0.989	493.506
	3	evm_27.model.AmTr_v1.0_scaffold00067.12	6071	25.95	DQYMLLPPR	M4:+15.99491	-	-	3.01	7.5E-4	2	1148.58	1148.58	-0.0014	-1.2189
	3	evm_27.model.AmTr_v1.0_scaffold00067.12	6113	26.06	GWIVRVEKESLGVIRPDEEEEERER		-	-	3.01	0.0024	3	3039.55	3039.55	-0.0013	-0.427695
	3	evm_27.model.AmTr_v1.0_scaffold00067.12	6121	26.08	NTIHPNSLSLPNFEPAPR		-	-	3.01	2.3E-8	3	2004.03	2004.03	-0.0031	-1.54688
	3	evm_27.model.AmTr_v1.0_scaffold00067.12	6238	26.44	DQYMLLPPR		-	-	3.01	5.2E-5	2	1132.58	1132.58	9.0E-4	0.794644
	3	evm_27.model.AmTr_v1.0_scaffold00067.12	6276	26.61	NTIHPNSLSLPNFEPAPR		-	-	3.01	1.3E-14	2	2004.03	2004.03	-0.0031	-1.54688
	3	evm_27.model.AmTr_v1.0_scaffold00067.12	6279	26.62	PNFEPAPR		-	-	3.01	1.5E-5	2	927.466	927.469	-0.0029	-3.12679
	3	evm_27.model.AmTr_v1.0_scaffold00067.12	6309	26.75	GEGNIQVIGTNGR		-	-	3.01	2.5E-5	2	1315.68	1314.68	1.005	764.447
	3	evm_27.model.AmTr_v1.0_scaffold00067.12	6342	26.88	TIHPNSLSLPNFEPAPR		-	-	3.01	2.0E-7	3	1889.99	1889.99	-0.001	-0.529104
	3	evm_27.model.AmTr_v1.0_scaffold00067.12	6369	26.96	NTIHPNSLSLPNFEPAPR		-	-	3.01	7.2E-12	3	2004.03	2004.03	-0.002	-0.997989
	3	evm_27.model.AmTr_v1.0_scaffold00067.12	6424	27.1	TIHPNSLSLPNFEPAPR		-	-	3.01	2.4E-10	2	1889.98	1889.99	-0.0077	-4.0741
	3	evm_27.model.AmTr_v1.0_scaffold00067.12	6427	27.12	DQYMLLPPR		-	-	3.01	2.3E-4	2	1132.58	1132.58	4.0E-4	0.353175
	3	evm_27.model.AmTr_v1.0_scaffold00067.12	6428	27.12	SPILGHASAIKGIPIEVLK		-	-	3.01	1.4E-9	3	1943.17	1943.17	0.001	0.514623
	3	evm_27.model.AmTr_v1.0_scaffold00067.12	6433	27.13	SPILGHASAIKGIPIEVLK		-	-	3.01	1.0E-15	2	1943.17	1943.17	0.0012	0.617548
	3	evm_27.model.AmTr_v1.0_scaffold00067.12	6477	27.24	GHLHPNALYAPHWTINAHTIVLITR		-	-	3.01	1.0E-15	3	2845.54	2845.54	0.0056	1.96799
	3	evm_27.model.AmTr_v1.0_scaffold00067.12	6496	27.29	NTIHPNSLSLPNFEPAPR		-	-	3.01	4.9E-12	2	2004.03	2004.03	-0.0032	-1.59678
	3	evm_27.model.AmTr_v1.0_scaffold00067.12	6518	27.36	GIPIEVLK		-	-	3.01	0.023	2	868.549	868.551	-0.002	-2.30269
	3	evm_27.model.AmTr_v1.0_scaffold00067.12	6605	27.61	AGNEGLEWVAIK		-	-	3.01	0.002	2	1286.67	1286.67	-0.0043	-3.34195
	3	evm_27.model.AmTr_v1.0_scaffold00067.12	6646	27.74	DVTNDANQIEQSLK		-	-	3.01	9.4E-7	2	1574.77	1574.77	0.0058	3.68309
	3	evm_27.model.AmTr_v1.0_scaffold00067.12	6656	27.79	DQYMLLPPR		-	-	3.01	5.8E-5	2	1132.58	1132.58	-0.0014	-1.23611
	3	evm_27.model.AmTr_v1.0_scaffold00067.12	6738	28.13	GHLHPNALYAPHWTINAHTIVLITR		-	-	3.01	1.7E-14	3	2845.54	2845.54	-0.0015	-0.527141
	3	evm_27.model.AmTr_v1.0_scaffold00067.12	6747	28.16	GNEGLEWVAIK		-	-	3.01	8.8E-5	2	1215.64	1215.64	-0.0014	-1.15166
	3	evm_27.model.AmTr_v1.0_scaffold00067.12	6755	28.19	NEGLEWVAIK		-	-	3.01	3.9E-4	2	1158.62	1158.62	0.0048	4.14287
	3	evm_27.model.AmTr_v1.0_scaffold00067.12	6758	28.2	SLSLPNFEPAPR		-	-	3.01	2.3E-4	2	1327.7	1327.7	-0.0021	-1.58168
	3	evm_27.model.AmTr_v1.0_scaffold00067.12	6764	28.21	QGDAIAIPAGAAHWC	C15:+57.02146	-	-	3.01	7.2E-7	2	1537.72	1537.72	-0.0022	-1.43069
	3	evm_27.model.AmTr_v1.0_scaffold00067.12	6787	28.29	AGNEGLEWVAIK		-	-	3.01	0.0033	2	1286.67	1286.67	-0.0049	-3.80827
	3	evm_27.model.AmTr_v1.0_scaffold00067.12	6796	28.31	NTIHPNSLSLPNFEPAPR		-	-	3.01	2.2E-9	3	2004.03	2004.03	-0.0032	-1.59678
	3	evm_27.model.AmTr_v1.0_scaffold00067.12	6832	28.46	DQYMLLPPR		-	-	3.01	5.2E-5	2	1132.58	1132.58	-8.0E-4	-0.70635
	3	evm_27.model.AmTr_v1.0_scaffold00067.12	6920	28.83	GHLHPNALYAPHWTINAHTIVLITR		-	-	3.01	1.0E-15	3	2845.54	2845.54	0.0018	0.632569
	3	evm_27.model.AmTr_v1.0_scaffold00067.12	6931	28.87	SLSLPNFEPAPR		-	-	3.01	1.3E-4	2	1327.7	1327.7	-0.0028	-2.10891
	3	evm_27.model.AmTr_v1.0_scaffold00067.12	6957	28.97	AGNEGLEWVAIK		-	-	3.01	6.2E-4	2	1286.67	1286.67	-0.006	-4.66318
	3	evm_27.model.AmTr_v1.0_scaffold00067.12	6963	28.99	SLSLPNFEPAPR		-	-	3.01	7.3E-5	3	1327.7	1327.7	-0.0027	-2.03359
	3	evm_27.model.AmTr_v1.0_scaffold00067.12	6964	28.99	NTIHPNSLSLPNFEPAPR		-	-	3.01	4.0E-8	3	2004.03	2004.03	-0.0024	-1.19759
	3	evm_27.model.AmTr_v1.0_scaffold00067.12	7000	29.13	DQYMLLPPR		-	-	3.01	6.0E-5	2	1132.58	1132.58	-4.0E-4	-0.353175
	3	evm_27.model.AmTr_v1.0_scaffold00067.12	7008	29.16	GWIVRVEKESLGVIRPD		-	-	3.01	2.9E-5	3	1953.08	1953.09	-0.0078	-3.99367
	3	evm_27.model.AmTr_v1.0_scaffold00067.12	7058	29.33	RVHEGDVFVIPQYFTAMSK	M17:+15.99491	-	-	3.01	1.0E-4	3	2240.12	2240.12	3.0E-4	0.133922
	3	evm_27.model.AmTr_v1.0_scaffold00067.12	7213	29.81	DQYMLLPPR		-	-	3.01	5.1E-5	2	1132.58	1132.58	-0.0036	-3.17858
	3	evm_27.model.AmTr_v1.0_scaffold00067.12	7330	30.24	SLSLPNFEPAPR		-	-	3.01	1.9E-4	2	1327.7	1327.7	-0.0025	-1.88295
	3	evm_27.model.AmTr_v1.0_scaffold00067.12	7398	30.48	AGNEGLEWVAIK		-	-	3.01	4.1E-4	2	1286.67	1286.67	-0.0026	-2.02071
	3	evm_27.model.AmTr_v1.0_scaffold00067.12	7433	30.66	DQYMLLPPR		-	-	3.01	3.6E-5	2	1132.58	1132.58	-0.0023	-2.03076
	3	evm_27.model.AmTr_v1.0_scaffold00067.12	7553	31.18	GHLHPNALYAPHWTINAHTIVLITRGEGNIQVIGTNGR		-	-	3.01	3.5E-7	3	4141.21	4141.2	0.01	2.41476
	3	evm_27.model.AmTr_v1.0_scaffold00067.12	7571	31.27	GHLHPNALYAPHWTINAHTIVLITR		-	-	3.01	1.0E-15	3	2845.53	2845.54	-0.0027	-0.948854
	3	evm_27.model.AmTr_v1.0_scaffold00067.12	7577	31.29	SLSLPNFEPAPR		-	-	3.01	3.0E-6	2	1327.7	1327.7	-0.0049	-3.69059
	3	evm_27.model.AmTr_v1.0_scaffold00067.12	7593	31.35	DQYMLLPPR		-	-	3.01	3.3E-5	2	1132.58	1132.58	-0.0014	-1.23611
	3	evm_27.model.AmTr_v1.0_scaffold00067.12	7800	32.19	GIPIEVLKNAYKITTQEAR		-	-	3.01	2.2E-8	3	2144.21	2144.21	0.0012	0.559647
	3	evm_27.model.AmTr_v1.0_scaffold00067.12	7805	32.2	VMDDRVHEGDVFVIPQYFTAMSK	M2:+15.99491 - M21:+15.99491	-	-	3.01	1.9E-9	3	2716.28	2716.28	0.0012	0.441782
	3	evm_27.model.AmTr_v1.0_scaffold00067.12	7807	32.21	AGNEGLEWVAIKTSDLPMKSPILGHASAIK		-	-	3.01	1.0E-15	3	3133.68	3133.67	0.0049	1.56366
	3	evm_27.model.AmTr_v1.0_scaffold00067.12	7815	32.25	AGNEGLEWVAIKTSDLPMK		-	-	3.01	5.2E-10	3	2059.06	2059.05	0.0042	2.03977
	3	evm_27.model.AmTr_v1.0_scaffold00067.12	7820	32.27	AGNEGLEWVAIKTSDLPMK		-	-	3.01	3.6E-14	2	2059.06	2059.05	0.0044	2.1369
	3	evm_27.model.AmTr_v1.0_scaffold00067.12	7825	32.29	GIPIEVLKNAYKITTQEAR		-	-	3.01	2.2E-10	2	2144.21	2144.21	0.0053	2.47178
	3	evm_27.model.AmTr_v1.0_scaffold00067.12	7826	32.29	ALYAPHWTINAHTIVLITR		-	-	3.01	1.6E-11	3	2190.22	2190.22	0.0046	2.10025
	3	evm_27.model.AmTr_v1.0_scaffold00067.12	7849	32.37	ALYAPHWTINAHTIVLITR		-	-	3.01	1.0E-15	2	2190.23	2190.22	0.011	5.02233
	3	evm_27.model.AmTr_v1.0_scaffold00067.12	7856	32.39	KVMDDRVHEGDVFVIPQYFTAMSK	M3:+15.99491	-	-	3.01	2.6E-8	3	2828.38	2828.38	-1.0E-4	-0.035356
	3	evm_27.model.AmTr_v1.0_scaffold00067.12	7936	32.65	DQYMLLPPR		-	-	3.01	2.9E-6	2	1132.58	1132.58	0	0
	3	evm_27.model.AmTr_v1.0_scaffold00067.12	7939	32.66	VMDDRVHEGDVFVIPQYFTAMSK	M21:+15.99491	-	-	3.01	1.6E-15	3	2700.28	2700.28	0.0023	0.851764
	3	evm_27.model.AmTr_v1.0_scaffold00067.12	7954	32.71	VMDDRVHEGDVFVIPQYFTAMSK	M21:+15.99491	-	-	3.01	1.0E-15	2	2700.29	2700.28	0.01	3.70332
	3	evm_27.model.AmTr_v1.0_scaffold00067.12	7970	32.76	RVHEGDVFVIPQYFTAMSK		-	-	3.01	8.0E-10	3	2224.12	2224.12	-1.0E-4	-0.0449616
	3	evm_27.model.AmTr_v1.0_scaffold00067.12	7973	32.76	VHEGDVFVIPQYFTAMSK	M16:+15.99491	-	-	3.01	4.0E-7	3	2084.01	2084.02	-0.0015	-0.719764
	3	evm_27.model.AmTr_v1.0_scaffold00067.12	7978	32.78	RVHEGDVFVIPQYFTAMSK		-	-	3.01	3.2E-14	2	2224.12	2224.12	0.0024	1.07908
	3	evm_27.model.AmTr_v1.0_scaffold00067.12	7979	32.79	VHEGDVFVIPQYFTAMSK	M16:+15.99491	-	-	3.01	1.4E-9	2	2084.02	2084.02	0.0012	0.575811
	3	evm_27.model.AmTr_v1.0_scaffold00067.12	7995	32.85	SITDVTNDANQIEQSLK		-	-	3.01	4.2E-11	2	1875.93	1875.93	-0.0031	-1.65251
	3	evm_27.model.AmTr_v1.0_scaffold00067.12	8449	34.58	VMDDRVHEGDVFVIPQYFTAMSK	M2:+15.99491	-	-	3.01	2.5E-8	3	2700.28	2700.28	-0.0024	-0.888797
	3	evm_27.model.AmTr_v1.0_scaffold00067.12	8483	34.7	LVYIQKGRGIISIVFPGCTESFQSQGYIR	C18:+57.02146	-	-	3.01	1.0E-15	3	3316.75	3316.75	-5.0E-4	-0.15075
	3	evm_27.model.AmTr_v1.0_scaffold00067.12	8491	34.73	VMDDRVHEGDVFVIPQYFTAMSK	M2:+15.99491	-	-	3.01	1.3E-10	2	2700.28	2700.28	-0.0028	-1.03693
	3	evm_27.model.AmTr_v1.0_scaffold00067.12	8527	34.87	GRGIISIVFPGCTESFQSQGYIR	C12:+57.02146	-	-	3.01	1.2E-9	3	2572.31	2572.3	0.0097	3.77095
	3	evm_27.model.AmTr_v1.0_scaffold00067.12	8555	34.97	GRGIISIVFPGCTESFQSQGYIR	C12:+57.02146	-	-	3.01	1.0E-15	2	2572.29	2572.3	-0.0059	-2.29367
	3	evm_27.model.AmTr_v1.0_scaffold00067.12	8595	35.1	VMDDRVHEGDVFVIPQYFTAMSK		-	-	3.01	1.0E-15	3	2684.28	2684.29	-0.0042	-1.56466
	3	evm_27.model.AmTr_v1.0_scaffold00067.12	8613	35.18	VMDDRVHEGDVFVIPQYFTAMSK		-	-	3.01	1.0E-15	2	2684.29	2684.29	0.0016	0.596062
	3	evm_27.model.AmTr_v1.0_scaffold00067.12	8697	35.53	VHEGDVFVIPQYFTAMSK		-	-	3.01	6.0E-12	2	2068.02	2068.02	0.0016	0.773686
	3	evm_27.model.AmTr_v1.0_scaffold00067.12	8721	35.62	VHEGDVFVIPQYFTAMSK		-	-	3.01	2.5E-7	3	2068.02	2068.02	-1.0E-4	-0.0483554
	3	evm_27.model.AmTr_v1.0_scaffold00067.12	8763	35.77	VMDDRVHEGDVFVIPQYFTAMSK		-	-	3.01	1.0E-15	3	2684.28	2684.29	-0.0023	-0.856839
	3	evm_27.model.AmTr_v1.0_scaffold00067.12	8780	35.84	PQYFTAMSK		-	-	3.01	0.012	2	1072.52	1072.51	0.0031	2.89041
	3	evm_27.model.AmTr_v1.0_scaffold00067.12	8855	36.17	RIQSEGGHTEIWDEYEDQFLCAGVAAIR	C21:+57.02146	-	-	3.01	1.0E-15	3	3250.52	3250.52	0	0
	3	evm_27.model.AmTr_v1.0_scaffold00067.12	8862	36.2	VHEGDVFVIPQYFTAMSK		-	-	3.01	1.0E-10	2	2068.02	2068.02	-0.0013	-0.62862
	3	evm_27.model.AmTr_v1.0_scaffold00067.12	8882	36.29	VHEGDVFVIPQYFTAMSK		-	-	3.01	3.6E-6	3	2068.02	2068.02	2.0E-4	0.0967108
	3	evm_27.model.AmTr_v1.0_scaffold00067.12	9034	36.87	VHEGDVFVIPQYFTAMSK		-	-	3.01	3.9E-10	2	2068.02	2068.02	0.0032	1.54737
	3	evm_27.model.AmTr_v1.0_scaffold00067.12	9046	36.92	RIQSEGGHTEIWDEYEDQFLCAGVAAIR	C21:+57.02146	-	-	3.01	2.1E-14	3	3250.53	3250.52	0.0037	1.13828
	3	evm_27.model.AmTr_v1.0_scaffold00067.12	9371	38.12	IQSEGGHTEIWDEYEDQFLCAGVAAIR	C20:+57.02146	-	-	3.01	1.0E-15	3	3094.43	3094.42	0.011	3.55478
	3	evm_27.model.AmTr_v1.0_scaffold00067.12	9415	38.24	GIISIVFPGCTESFQSQGYIR	C10:+57.02146	-	-	3.01	6.8E-12	2	2359.18	2359.18	0.0085	3.60295
	3	evm_27.model.AmTr_v1.0_scaffold00067.12	9464	38.4	GIISIVFPGCTESFQSQGYIR	C10:+57.02146	-	-	3.01	4.6E-10	3	2359.17	2359.18	-0.0036	-1.52596
	3	evm_27.model.AmTr_v1.0_scaffold00067.12	9560	38.8	IQSEGGHTEIWDEYEDQFLCAGVAAIR	C20:+57.02146	-	-	3.01	1.0E-15	3	3094.42	3094.42	0.0033	1.06644
	3	evm_27.model.AmTr_v1.0_scaffold00067.12	9590	38.91	GIISIVFPGCTESFQSQGYIR	C10:+57.02146	-	-	3.01	3.7E-12	2	2359.18	2359.18	0.0025	1.05969
	3	evm_27.model.AmTr_v1.0_scaffold00067.12	9630	39.08	GIISIVFPGCTESFQSQGYIR	C10:+57.02146	-	-	3.01	1.5E-13	3	2359.18	2359.18	9.0E-4	0.381489
	3	evm_27.model.AmTr_v1.0_scaffold00067.12	9731	39.47	IQSEGGHTEIWDEYEDQFLCAGVAAIR	C20:+57.02146	-	-	3.01	1.0E-15	3	3094.43	3094.42	0.0045	1.45423
	3	evm_27.model.AmTr_v1.0_scaffold00067.12	9760	39.58	GIISIVFPGCTESFQSQGYIR	C10:+57.02146	-	-	3.01	1.4E-15	2	2359.18	2359.18	0.0028	1.18686
	3	evm_27.model.AmTr_v1.0_scaffold00067.12	9801	39.75	GIISIVFPGCTESFQSQGYIR	C10:+57.02146	-	-	3.01	3.2E-13	3	2359.18	2359.18	0.0047	1.99222
	3	evm_27.model.AmTr_v1.0_scaffold00067.12	9815	39.8	QAGHIQIVNRQTLPILSILDMSIEK		-	-	3.01	1.1E-7	3	2817.57	2817.57	0.0086	3.05228
	3	evm_27.model.AmTr_v1.0_scaffold00067.12	9853	39.94	VMDDRVHEGDVFVIPQYFTAM		-	-	3.01	8.3E-12	3	2469.16	2469.16	0.0059	2.38948
	3	evm_27.model.AmTr_v1.0_scaffold00067.12	9946	40.25	GIISIVFPGCTESFQSQGYIR	C10:+57.02146	-	-	3.01	1.0E-15	2	2359.17	2359.18	-0.0027	-1.14447
	3	evm_27.model.AmTr_v1.0_scaffold00067.12	9951	40.27	IQSEGGHTEIWDEYEDQFLCAGVAAIR	C20:+57.02146	-	-	3.01	1.0E-15	3	3094.42	3094.42	-4.0E-4	-0.129265
	3	evm_27.model.AmTr_v1.0_scaffold00067.12	9984	40.43	GIISIVFPGCTESFQSQGYIR	C10:+57.02146	-	-	3.01	1.6E-14	3	2359.17	2359.18	-0.0062	-2.62804
	3	evm_27.model.AmTr_v1.0_scaffold00067.12	10095	40.93	GIISIVFPGCTESFQSQGYIR	C10:+57.02146	-	-	3.01	1.3E-15	2	2359.18	2359.18	-4.0E-4	-0.169551
	3	evm_27.model.AmTr_v1.0_scaffold00067.12	10101	40.95	IQSEGGHTEIWDEYEDQFLCAGVAAIR	C20:+57.02146	-	-	3.01	1.0E-15	3	3094.42	3094.42	-0.0052	-1.68044
	3	evm_27.model.AmTr_v1.0_scaffold00067.12	10136	41.1	GIISIVFPGCTESFQSQGYIR	C10:+57.02146	-	-	3.01	1.6E-11	3	2359.18	2359.18	2.0E-4	0.0847754
	3	evm_27.model.AmTr_v1.0_scaffold00067.12	10154	41.16	RQTLPILSILDMSIEK		-	-	3.01	2.5E-7	3	1857.05	1857.05	0.003	1.61546
	3	evm_27.model.AmTr_v1.0_scaffold00067.12	10253	41.6	GIISIVFPGCTESFQSQGYIR	C10:+57.02146	-	-	3.01	5.6E-14	2	2359.18	2359.18	3.0E-4	0.127163
	3	evm_27.model.AmTr_v1.0_scaffold00067.12	10293	41.77	IQSEGGHTEIWDEYEDQFLCAGVAAIR	C20:+57.02146	-	-	3.01	1.0E-15	3	3094.43	3094.42	0.011	3.55478
	3	evm_27.model.AmTr_v1.0_scaffold00067.12	10298	41.79	GIISIVFPGCTESFQSQGYIR	C10:+57.02146	-	-	3.01	3.5E-13	3	2359.18	2359.18	0.0064	2.71281
	3	evm_27.model.AmTr_v1.0_scaffold00067.12	10313	41.84	RQTLPILSILDMSIEK		-	-	3.01	7.0E-10	3	1857.06	1857.05	0.0065	3.50017
	3	evm_27.model.AmTr_v1.0_scaffold00067.12	10335	41.92	RQTLPILSILDMSIEK		-	-	3.01	0.0046	2	1857.06	1857.05	0.0056	3.01553
	3	evm_27.model.AmTr_v1.0_scaffold00067.12	10336	41.92	VHEGDVFVIPQYFTAM		-	-	3.01	7.2E-6	2	1852.89	1852.89	3.0E-4	0.161909
	3	evm_27.model.AmTr_v1.0_scaffold00067.12	10434	42.27	GIISIVFPGCTESFQSQGYIR	C10:+57.02146	-	-	3.01	1.2E-14	2	2359.18	2359.18	0.0073	3.0943
	3	evm_27.model.AmTr_v1.0_scaffold00067.12	10510	42.51	RQTLPILSILDMSIEK		-	-	3.01	5.1E-8	3	1857.05	1857.05	6.0E-4	0.323093
	3	evm_27.model.AmTr_v1.0_scaffold00067.12	10512	42.52	QTLPILSILDMSIEK	M11:+15.99491	-	-	3.01	4.3E-6	2	1716.95	1716.95	0.0011	0.640673
	3	evm_27.model.AmTr_v1.0_scaffold00067.12	10536	42.62	RQTLPILSILDMSIEK		-	-	3.01	0.001	2	1857.05	1857.05	0.0031	1.66931
	3	evm_27.model.AmTr_v1.0_scaffold00067.12	10541	42.64	GIISIVFPGCTESFQSQGYIR	C10:+57.02146	-	-	3.01	1.5E-8	3	2359.16	2359.18	-0.012	-5.08652
	3	evm_27.model.AmTr_v1.0_scaffold00067.12	10545	42.66	IQSEGGHTEIWDEYEDQFLCAGVAAIR	C20:+57.02146	-	-	3.01	1.0E-15	3	3094.41	3094.42	-0.0089	-2.87614
	3	evm_27.model.AmTr_v1.0_scaffold00067.12	10615	42.94	GIISIVFPGCTESFQSQGYIR	C10:+57.02146	-	-	3.01	1.0E-15	2	2359.18	2359.18	0.0047	1.99222
	3	evm_27.model.AmTr_v1.0_scaffold00067.12	10692	43.2	QTLPILSILDMSIEK	M11:+15.99491	-	-	3.01	7.1E-8	2	1716.95	1716.95	0.0033	1.92202
	3	evm_27.model.AmTr_v1.0_scaffold00067.12	10695	43.21	QTLPILSILDMSIEK	M11:+15.99491	-	-	3.01	3.0E-7	3	1716.95	1716.95	0.0018	1.04837
	3	evm_27.model.AmTr_v1.0_scaffold00067.12	10892	43.87	QTLPILSILDMSIEK	M11:+15.99491	-	-	3.01	3.1E-9	2	1716.94	1716.95	-0.0014	-0.815402
	3	evm_27.model.AmTr_v1.0_scaffold00067.12	10898	43.89	QTLPILSILDMSIEK	M11:+15.99491	-	-	3.01	5.8E-7	3	1716.94	1716.95	-9.0E-4	-0.524187
	3	evm_27.model.AmTr_v1.0_scaffold00067.12	10906	43.91	QAGHIQIVNRQTLPILSILDMSIEK	Q1:-17.02655	-	-	3.01	1.0E-15	3	2800.54	2800.54	0.0011	0.392782
	3	evm_27.model.AmTr_v1.0_scaffold00067.12	11067	44.54	QTLPILSILDMSIEK	M11:+15.99491	-	-	3.01	1.7E-9	2	1716.94	1716.95	-0.0038	-2.21323
	3	evm_27.model.AmTr_v1.0_scaffold00067.12	11145	44.92	VMDDRVHEGDVFVIPQYFTAMSK		-	-	3.01	1.0E-15	3	2684.28	2684.29	-3.0E-4	-0.111762
	3	evm_27.model.AmTr_v1.0_scaffold00067.12	11201	45.22	QTLPILSILDMSIEK	M11:+15.99491	-	-	3.01	4.9E-8	2	1716.94	1716.95	-0.0068	-3.96052
	3	evm_27.model.AmTr_v1.0_scaffold00067.12	11202	45.22	QTLPILSILDMSIEK	M11:+15.99491	-	-	3.01	1.2E-5	2	1716.94	1716.95	-0.0099	-5.76605
	3	evm_27.model.AmTr_v1.0_scaffold00067.12	11415	46.24	IQSEGGHTEIWDEYEDQFLCAGVAAIR	C20:+57.02146	-	-	3.01	1.0E-15	3	3094.42	3094.42	-0.0031	-1.0018
	3	evm_27.model.AmTr_v1.0_scaffold00067.12	11437	46.33	GIISIVFPGCTESFQSQGYIR	C10:+57.02146	-	-	3.01	8.5E-15	2	2359.18	2359.18	0.0025	1.05969
	3	evm_27.model.AmTr_v1.0_scaffold00067.12	11438	46.33	QTLPILSILDMSIEK		-	-	3.01	9.3E-6	3	1700.95	1700.95	6.0E-4	0.352744
	3	evm_27.model.AmTr_v1.0_scaffold00067.12	11456	46.41	GIISIVFPGCTESFQSQGYIR	C10:+57.02146	-	-	3.01	2.4E-13	3	2359.17	2359.18	-0.0053	-2.24655
	3	evm_27.model.AmTr_v1.0_scaffold00067.12	11481	46.52	QTLPILSILDMSIEK		-	-	3.01	7.6E-9	2	1700.96	1700.95	0.0046	2.70437
	3	evm_27.model.AmTr_v1.0_scaffold00067.12	11498	46.58	RQNSVNVINELNAEQLAEAFAVPIELIR		-	-	3.01	3.2E-13	3	3150.7	3150.69	0.0061	1.93608
	3	evm_27.model.AmTr_v1.0_scaffold00067.12	11515	46.65	QNSVNVINELNAEQLAEAFAVPIELIR		-	-	3.01	1.0E-15	3	2994.59	2994.59	0.0021	0.701265
	3	evm_27.model.AmTr_v1.0_scaffold00067.12	11542	46.73	QTLPILSILDMSIEK	Q1:-17.02655	-	-	3.01	3.6E-8	2	1683.92	1683.92	-0.0015	-0.890776
	3	evm_27.model.AmTr_v1.0_scaffold00067.12	11557	46.77	QNSVNVINELNAEQLAEAFAVPIELIR	Q1:-17.02655	-	-	3.01	1.0E-15	3	2977.57	2977.56	0.0026	0.873197
	3	evm_27.model.AmTr_v1.0_scaffold00067.12	11640	47.01	QTLPILSILDMSIEK		-	-	3.01	4.6E-8	3	1700.95	1700.95	-9.0E-4	-0.529116
	3	evm_27.model.AmTr_v1.0_scaffold00067.12	11684	47.17	GIISIVFPGCTESFQSQGYIR	C10:+57.02146	-	-	3.01	2.8E-8	3	2359.17	2359.18	-0.006	-2.54326
	3	evm_27.model.AmTr_v1.0_scaffold00067.12	11693	47.2	QTLPILSILDMSIEK		-	-	3.01	1.2E-7	2	1700.95	1700.95	0.0028	1.64614
	3	evm_27.model.AmTr_v1.0_scaffold00067.12	11699	47.22	IQSEGGHTEIWDEYEDQFLCAGVAAIR	C20:+57.02146	-	-	3.01	1.6E-14	3	3094.43	3094.42	0.0049	1.58349
	3	evm_27.model.AmTr_v1.0_scaffold00067.12	11725	47.33	QNSVNVINELNAEQLAEAFAVPIELIR		-	-	3.01	1.0E-15	3	2994.6	2994.59	0.0069	2.30416
	3	evm_27.model.AmTr_v1.0_scaffold00067.12	11759	47.46	QNSVNVINELNAEQLAEAFAVPIELIR	Q1:-17.02655	-	-	3.01	7.6E-8	3	2977.58	2977.56	0.012	4.03014
	3	evm_27.model.AmTr_v1.0_scaffold00067.12	11784	47.56	QTLPILSILDMSIEK	Q1:-17.02655	-	-	3.01	5.5E-8	2	1683.93	1683.92	0.0027	1.6034
	3	evm_27.model.AmTr_v1.0_scaffold00067.12	11811	47.68	QTLPILSILDMSIEK		-	-	3.01	1.2E-5	3	1700.95	1700.95	4.0E-4	0.235163
	3	evm_27.model.AmTr_v1.0_scaffold00067.12	11856	47.87	QTLPILSILDMSIEK		-	-	3.01	6.9E-5	2	1700.95	1700.95	0.0015	0.88186
	3	evm_27.model.AmTr_v1.0_scaffold00067.12	11887	48	QNSVNVINELNAEQLAEAFAVPIELIR		-	-	3.01	1.0E-15	3	2994.59	2994.59	-0.0027	-0.901626
	3	evm_27.model.AmTr_v1.0_scaffold00067.12	11951	48.23	QTLPILSILDMSIEK	Q1:-17.02655	-	-	3.01	4.0E-5	2	1683.93	1683.92	0.0037	2.19725
	3	evm_27.model.AmTr_v1.0_scaffold00067.12	11990	48.37	QTLPILSILDMSIEK		-	-	3.01	4.1E-6	3	1700.95	1700.95	0.001	0.587907
	3	evm_27.model.AmTr_v1.0_scaffold00067.12	12042	48.54	QTLPILSILDMSIEK		-	-	3.01	1.2E-8	2	1700.95	1700.95	0.0016	0.94065
	3	evm_27.model.AmTr_v1.0_scaffold00067.12	12091	48.7	QNSVNVINELNAEQLAEAFAVPIELIR		-	-	3.01	3.4E-11	3	2994.59	2994.59	-8.0E-4	-0.267148
	3	evm_27.model.AmTr_v1.0_scaffold00067.12	12146	48.9	QTLPILSILDMSIEK	Q1:-17.02655	-	-	3.01	1.8E-5	2	1683.93	1683.92	0.0011	0.653236
	3	evm_27.model.AmTr_v1.0_scaffold00067.12	12174	49.04	QTLPILSILDMSIEK		-	-	3.01	3.9E-6	3	1700.95	1700.95	0.001	0.587907
	3	evm_27.model.AmTr_v1.0_scaffold00067.12	12209	49.22	QTLPILSILDMSIEK		-	-	3.01	4.2E-7	2	1700.95	1700.95	0.0016	0.94065
	3	evm_27.model.AmTr_v1.0_scaffold00067.12	12236	49.38	QNSVNVINELNAEQLAEAFAVPIELIR		-	-	3.01	3.6E-5	3	2994.6	2994.59	0.0055	1.83665
	3	evm_27.model.AmTr_v1.0_scaffold00067.12	12295	49.72	QTLPILSILDMSIEK		-	-	3.01	4.4E-6	3	1700.95	1700.95	0.0012	0.705488
	3	evm_27.model.AmTr_v1.0_scaffold00067.12	12323	49.9	QTLPILSILDMSIEK		-	-	3.01	2.1E-6	2	1700.95	1700.95	0.0021	1.2346
	4	evm_27.model.AmTr_v1.0_scaffold00005.215	2675	14.13	CCEQLENMREECR	C1:+57.02146 - C2:+57.02146 - C12:+57.02146 - M8:+15.99491	-	-	4.02	0.0026	3	1829.7	1829.7	-0.0057	-3.11526
	4	evm_27.model.AmTr_v1.0_scaffold00005.215	2838	14.69	RCCEQLENMREECR	C2:+57.02146 - C3:+57.02146 - C13:+57.02146	-	-	4.02	3.2E-6	3	1969.81	1969.81	-0.0048	-2.43678
	4	evm_27.model.AmTr_v1.0_scaffold00005.212	2847	14.72	CCEKLENIREECR	C1:+57.02146 - C2:+57.02146 - C12:+57.02146	-	-	4.01	8.6E-12	2	1795.79	1795.79	0.0022	1.22509
	4	evm_27.model.AmTr_v1.0_scaffold00005.212	2852	14.74	CCEKLENIREECR	C1:+57.02146 - C2:+57.02146 - C12:+57.02146	-	-	4.01	1.0E-6	3	1795.79	1795.79	-0.0012	-0.66823
	4	evm_27.model.AmTr_v1.0_scaffold00005.212	2995	15.38	LENIREECRCEQIR	C8:+57.02146 - C10:+57.02146	-	-	4.01	6.8E-4	3	1904.9	1904.91	-0.0082	-4.30467
	4	evm_27.model.AmTr_v1.0_scaffold00005.215	3328	16.76	SLMSEAGQGEQQQMIER	M3:+15.99491 - M14:+15.99491	-	-	4.02	1.4E-9	2	1953.87	1953.86	0.0066	3.37792
	4	evm_27.model.AmTr_v1.0_scaffold00005.215	3332	16.77	CCEQLENMREECR	C1:+57.02146 - C2:+57.02146 - C12:+57.02146	-	-	4.02	3.9E-8	3	1813.71	1813.71	9.0E-4	0.496221
	4	evm_27.model.AmTr_v1.0_scaffold00005.215	3340	16.79	CCEQLENMREECR	C1:+57.02146 - C2:+57.02146 - C12:+57.02146	-	-	4.02	6.1E-10	2	1813.71	1813.71	0.0047	2.59138
	4	evm_27.model.AmTr_v1.0_scaffold00005.212	3365	16.87	CCEKLENIREECRCEQIR	C1:+57.02146 - C2:+57.02146 - C12:+57.02146 - C14:+57.02146	-	-	4.01	2.3E-9	3	2482.11	2482.11	0.0025	1.00721
	4	evm_27.model.AmTr_v1.0_scaffold00005.215	3943	18.88	SLMSEAGQGEQQQMIER	M3:+15.99491	-	-	4.02	4.0E-9	2	1937.87	1937.87	-0.0044	-2.27053
	4	evm_27.model.AmTr_v1.0_scaffold00005.212	4124	19.36	SLMSEAGQGEQQQIIER	M3:+15.99491	-	-	4.01	3.4E-9	3	1919.91	1919.91	-0.0068	-3.54183
	4		4152	19.47	FIQTGRPELT		2	2	4.01 4.02	2.9E-5	2	1161.62	1161.63	-0.0031	-2.66867
	4	evm_27.model.AmTr_v1.0_scaffold00005.212	4208	19.66	SLMSEAGQGEQQQIIER	M3:+15.99491	-	-	4.01	4.1E-13	2	1919.91	1919.91	-8.0E-4	-0.416685
	4	evm_27.model.AmTr_v1.0_scaffold00005.212	4236	19.75	CCEKLENIREECR	C1:+57.02146 - C2:+57.02146 - C12:+57.02146 - C1:-17.02655	-	-	4.01	6.5E-5	3	1778.76	1778.76	-0.0014	-0.787064
	4	evm_27.model.AmTr_v1.0_scaffold00005.212	4257	19.8	CCEKLENIREECR	C1:+57.02146 - C2:+57.02146 - C12:+57.02146 - C1:-17.02655	-	-	4.01	3.2E-11	2	1778.76	1778.76	0.0013	0.730845
	4	evm_27.model.AmTr_v1.0_scaffold00005.215	4289	19.88	SLMSEAGQGEQQQMIER	M14:+15.99491	-	-	4.02	6.4E-13	2	1937.87	1937.87	9.0E-4	0.464428
	4	evm_27.model.AmTr_v1.0_scaffold00005.212	4339	19.99	RSLMSEAGQGEQQQIIER		-	-	4.01	1.1E-12	3	2060.02	2060.02	-0.0016	-0.776692
	4		4458	20.42	RAEQLPQICGISQQR	C9:+57.02146	2	2	4.01 4.02	1.1E-5	3	1783.92	1783.92	-2.0E-4	-0.112112
	4		4464	20.44	RAEQLPQICGISQQR	C9:+57.02146	2	2	4.01 4.02	2.3E-8	2	1783.92	1783.92	-0.0025	-1.40141
	4	evm_27.model.AmTr_v1.0_scaffold00005.212	4508	20.6	CCEKLENIR	C1:+57.02146 - C2:+57.02146 - C1:-17.02655	-	-	4.01	2.4E-8	2	1204.54	1204.55	-0.0023	-1.90943
	4	evm_27.model.AmTr_v1.0_scaffold00005.212	4604	20.91	CCEKLENIR	C1:+57.02146 - C2:+57.02146	-	-	4.01	0.014	2	1222.58	1221.57	1.013	829.259
	4	evm_27.model.AmTr_v1.0_scaffold00005.215	5182	23.05	SLMSEAGQGEQQQMIER		-	-	4.02	1.0E-10	2	1921.87	1921.87	-0.0021	-1.09268
	4		5298	23.39	AEQLPQICGISQQR	C8:+57.02146	2	2	4.01 4.02	4.3E-11	2	1627.82	1627.82	-0.0026	-1.59723
	4	evm_27.model.AmTr_v1.0_scaffold00005.212	5329	23.52	SLMSEAGQGEQQQIIER		-	-	4.01	8.8E-14	2	1903.91	1903.92	-0.0047	-2.46859
	4	evm_27.model.AmTr_v1.0_scaffold00005.212	5332	23.53	SLMSEAGQGEQQQIIER		-	-	4.01	1.1E-5	3	1903.92	1903.92	-0.0023	-1.20804
	4	evm_27.model.AmTr_v1.0_scaffold00005.212	5389	23.7	SLMSEAGQGEQQQIIERAEQLPQICGISQQR	C25:+57.02146 - M3:+15.99491	-	-	4.01	3.6E-6	3	3530.74	3528.72	2.021	572.729
	4		5524	24.06	AEQLPQICGISQQR	C8:+57.02146	2	2	4.01 4.02	2.3E-10	2	1627.82	1627.82	-0.0038	-2.33441
	4	evm_27.model.AmTr_v1.0_scaffold00005.212	5554	24.19	SLMSEAGQGEQQQIIER		-	-	4.01	2.4E-14	2	1903.92	1903.92	-0.002	-1.05047
	4	evm_27.model.AmTr_v1.0_scaffold00005.212	5558	24.21	SLMSEAGQGEQQQIIER		-	-	4.01	1.2E-9	3	1903.91	1903.92	-0.0049	-2.57364
	4	evm_27.model.AmTr_v1.0_scaffold00005.215	5659	24.62	CCEQLENMREECR	C1:+57.02146 - C2:+57.02146 - C12:+57.02146 - C1:-17.02655	-	-	4.02	2.6E-7	2	1796.68	1796.68	0.0025	1.39145
	4		5691	24.73	AEQLPQICGISQQR	C8:+57.02146	2	2	4.01 4.02	4.5E-12	2	1627.82	1627.82	-0.0036	-2.21154
	4	evm_27.model.AmTr_v1.0_scaffold00005.212	5726	24.87	SLMSEAGQGEQQQIIER		-	-	4.01	3.7E-6	2	1903.91	1903.92	-0.0068	-3.57158
	4	evm_27.model.AmTr_v1.0_scaffold00005.212	5739	24.91	SLMSEAGQGEQQQIIER		-	-	4.01	0.0014	3	1903.91	1903.92	-0.0079	-4.14934
	4	evm_27.model.AmTr_v1.0_scaffold00005.212	5917	25.55	SLMSEAGQGEQQQIIER		-	-	4.01	0.0031	2	1904.91	1903.92	0.992	521.031
	4	evm_27.model.AmTr_v1.0_scaffold00005.212	6232	26.43	SLMSEAGQGEQQQIIER		-	-	4.01	1.6E-13	2	1903.92	1903.92	-0.0019	-0.997942
	4	evm_27.model.AmTr_v1.0_scaffold00005.212	6697	27.97	SLMSEAGQGEQQQIIER		-	-	4.01	2.7E-13	2	1903.92	1903.92	5.0E-4	0.262616
	4	evm_27.model.AmTr_v1.0_scaffold00005.212	6909	28.79	SLMSEAGQGEQQQIIER		-	-	4.01	5.0E-11	2	1903.92	1903.92	-0.0013	-0.682802
	4	evm_27.model.AmTr_v1.0_scaffold00005.212	7276	30.04	SLMSEAGQGEQQQIIER		-	-	4.01	5.6E-11	2	1903.91	1903.92	-0.0064	-3.36149
	4	evm_27.model.AmTr_v1.0_scaffold00005.212	7320	30.2	SLMSEAGQGEQQQIIER		-	-	4.01	7.7E-13	2	1903.91	1903.92	-0.0036	-1.89084
	4	evm_27.model.AmTr_v1.0_scaffold00005.212	7514	31.04	SLMSEAGQGEQQQIIER		-	-	4.01	4.9E-10	2	1903.92	1903.92	-0.0023	-1.20804
	4	evm_27.model.AmTr_v1.0_scaffold00005.212	7686	31.73	SLMSEAGQGEQQQIIER		-	-	4.01	1.1E-11	2	1903.91	1903.92	-0.0094	-4.93719
	4	evm_27.model.AmTr_v1.0_scaffold00005.212	7955	32.71	SLMSEAGQGEQQQIIER		-	-	4.01	7.5E-13	2	1903.92	1903.92	-0.001	-0.525233
	4	evm_27.model.AmTr_v1.0_scaffold00005.212	8174	33.54	SLMSEAGQGEQQQIIER		-	-	4.01	9.4E-11	2	1903.91	1903.92	-0.0085	-4.46448
	4	evm_27.model.AmTr_v1.0_scaffold00005.212	8352	34.25	SLMSEAGQGEQQQIIER		-	-	4.01	2.6E-14	2	1903.91	1903.92	-0.0044	-2.31102
	4	evm_27.model.AmTr_v1.0_scaffold00005.212	8400	34.41	SLMSEAGQGEQQQIIERAEQLPQICGISQQR	C25:+57.02146	-	-	4.01	1.9E-9	3	3512.73	3512.72	0.0069	1.96429
	4	evm_27.model.AmTr_v1.0_scaffold00005.212	8590	35.08	SLMSEAGQGEQQQIIER		-	-	4.01	6.1E-12	2	1903.92	1903.92	-0.0018	-0.945419
	4	evm_27.model.AmTr_v1.0_scaffold00005.212	8822	36.03	SLMSEAGQGEQQQIIER		-	-	4.01	3.0E-11	2	1904.91	1903.92	0.994	522.081
	4	evm_27.model.AmTr_v1.0_scaffold00005.212	8866	36.22	SLMSEAGQGEQQQIIER		-	-	4.01	7.2E-13	2	1903.92	1903.92	0.0012	0.630279
	4	evm_27.model.AmTr_v1.0_scaffold00005.212	9052	36.94	SLMSEAGQGEQQQIIER		-	-	4.01	6.4E-11	2	1903.92	1903.92	-0.0018	-0.945419
	4	evm_27.model.AmTr_v1.0_scaffold00005.212	9243	37.65	SLMSEAGQGEQQQIIER		-	-	4.01	2.0E-8	2	1903.91	1903.92	-0.011	-5.77756
	4	evm_27.model.AmTr_v1.0_scaffold00005.212	9510	38.58	SLMSEAGQGEQQQIIER		-	-	4.01	1.7E-12	2	1903.92	1903.92	6.0E-4	0.31514
	4	evm_27.model.AmTr_v1.0_scaffold00005.212	9679	39.25	SLMSEAGQGEQQQIIER		-	-	4.01	1.0E-11	2	1903.92	1903.92	0.0012	0.630279
	4	evm_27.model.AmTr_v1.0_scaffold00005.212	9952	40.28	SLMSEAGQGEQQQIIER		-	-	4.01	6.2E-13	2	1903.92	1903.92	6.0E-4	0.31514
	4	evm_27.model.AmTr_v1.0_scaffold00005.212	10129	41.07	SLMSEAGQGEQQQIIER		-	-	4.01	4.3E-12	2	1903.92	1903.92	-0.0023	-1.20804
	4	evm_27.model.AmTr_v1.0_scaffold00005.212	10342	41.94	SLMSEAGQGEQQQIIER		-	-	4.01	3.0E-12	2	1903.93	1903.92	0.0079	4.14934
	4	evm_27.model.AmTr_v1.0_scaffold00005.212	10575	42.78	SLMSEAGQGEQQQIIER		-	-	4.01	2.3E-12	2	1903.92	1903.92	0.0033	1.73327
	4	evm_27.model.AmTr_v1.0_scaffold00005.212	10921	43.96	SLMSEAGQGEQQQIIER		-	-	4.01	1.3E-10	2	1903.92	1903.92	-0.0031	-1.62822
	4	evm_27.model.AmTr_v1.0_scaffold00005.212	11331	45.85	SLMSEAGQGEQQQIIER		-	-	4.01	5.3E-12	2	1903.91	1903.92	-0.0043	-2.2585
	4	evm_27.model.AmTr_v1.0_scaffold00005.212	11709	47.26	SLMSEAGQGEQQQIIER		-	-	4.01	1.8E-9	2	1903.91	1903.92	-0.0044	-2.31102
	5	evm_27.model.AmTr_v1.0_scaffold00019.58	4346	20.01	AFLTTADSAVK		-	-	5.01	5.4E-5	2	1123.6	1123.6	0.0039	3.47099
	5	evm_27.model.AmTr_v1.0_scaffold00019.58	4727	21.26	APWSSLDENK		-	-	5.01	0.0027	2	1146.54	1146.54	-0.005	-4.36093
	5	evm_27.model.AmTr_v1.0_scaffold00019.58	4822	21.57	YVPYMEYK		-	-	5.01	0.0019	2	1092.51	1092.51	-3.0E-4	-0.274598
	5	evm_27.model.AmTr_v1.0_scaffold00019.58	5459	23.9	IQVPVDIAPK		-	-	5.01	0.026	2	1079.65	1079.65	-9.0E-4	-0.833606
	5	evm_27.model.AmTr_v1.0_scaffold00019.58	5649	24.59	IQVPVDIAPK		-	-	5.01	1.2E-4	2	1079.64	1079.65	-0.0058	-5.37213
	5	evm_27.model.AmTr_v1.0_scaffold00019.58	6072	25.95	YGQLAQPLSQALDK		-	-	5.01	9.1E-11	2	1531.8	1531.81	-0.0074	-4.83088
	5	evm_27.model.AmTr_v1.0_scaffold00019.58	6289	26.67	EILTIQAQGDKPAAASLLDK		-	-	5.01	4.1E-14	2	2082.14	2082.14	-0.0066	-3.16981
	5	evm_27.model.AmTr_v1.0_scaffold00019.58	6292	26.68	EILTIQAQGDKPAAASLLDK		-	-	5.01	2.3E-10	3	2082.14	2082.14	-0.007	-3.36192
	5	evm_27.model.AmTr_v1.0_scaffold00019.58	6714	28.05	FLIDQGYLSK		-	-	5.01	9.5E-4	2	1183.63	1183.64	-0.0065	-5.49155
	5	evm_27.model.AmTr_v1.0_scaffold00019.58	6812	28.39	GPQIVAFNLPNDER		-	-	5.01	1.8E-9	2	1569.8	1569.8	7.0E-4	0.445916
	5	evm_27.model.AmTr_v1.0_scaffold00019.58	6829	28.45	IQVPVDIAPKFEYAEK		-	-	5.01	3.4E-6	3	1847	1847	0.0043	2.32811
	5	evm_27.model.AmTr_v1.0_scaffold00019.58	6853	28.54	ILQPISDICITEEQK	C9:+57.02146	-	-	5.01	1.2E-6	2	1786.92	1786.93	-0.0053	-2.96599
	5	evm_27.model.AmTr_v1.0_scaffold00019.58	7131	29.55	SDTSLSIVPYSEQYGYVLKK		-	-	5.01	6.4E-9	3	2277.16	2277.17	-0.0027	-1.18568
	5	evm_27.model.AmTr_v1.0_scaffold00019.58	7257	29.99	VIQLFYTAGDVR		-	-	5.01	3.9E-6	2	1381.75	1381.75	0.003	2.17116
	5	evm_27.model.AmTr_v1.0_scaffold00019.58	7308	30.16	APWSSLDENKAFLTTADSAVK		-	-	5.01	4.6E-15	3	2251.12	2251.12	-0.0042	-1.86573
	5	evm_27.model.AmTr_v1.0_scaffold00019.58	7511	31.02	AAVGFFSVIR		-	-	5.01	4.3E-4	2	1066.6	1066.6	-0.0024	-2.25013
	5	evm_27.model.AmTr_v1.0_scaffold00019.58	7541	31.14	ATFEAFVGVR		-	-	5.01	0.0033	2	1096.57	1096.58	-0.0045	-4.10367
	5	evm_27.model.AmTr_v1.0_scaffold00019.58	7653	31.58	LFSEHLQEMEDNLPMDDSYK		-	-	5.01	1.0E-15	2	2441.06	2441.06	-0.006	-2.45794
	5	evm_27.model.AmTr_v1.0_scaffold00019.58	7657	31.6	LFSEHLQEMEDNLPMDDSYK		-	-	5.01	7.3E-15	3	2441.07	2441.06	0.0033	1.35187
	5	evm_27.model.AmTr_v1.0_scaffold00019.58	7731	31.89	YGQLAQPLSQALDKLEK		-	-	5.01	4.6E-8	2	1902.02	1902.03	-0.014	-7.36054
	5	evm_27.model.AmTr_v1.0_scaffold00019.58	7984	32.8	AAVGFFSVIR		-	-	5.01	8.8E-4	2	1066.61	1066.6	4.0E-4	0.375022
	5	evm_27.model.AmTr_v1.0_scaffold00019.58	8061	33.12	AAFPLEKPPGANFYPPDMDKEEFESWK		-	-	5.01	6.2E-15	3	3140.48	3140.47	0.0067	2.13344
	5	evm_27.model.AmTr_v1.0_scaffold00019.58	8175	33.54	AAVGFFSVIR		-	-	5.01	5.1E-5	2	1066.6	1066.6	-0.0016	-1.50009
	5	evm_27.model.AmTr_v1.0_scaffold00019.58	8330	34.17	SDTSLSIVPYSEQYGYVLK		-	-	5.01	4.3E-12	2	2149.08	2149.07	0.0054	2.51271
	5	evm_27.model.AmTr_v1.0_scaffold00019.58	8343	34.21	AAVGFFSVIR		-	-	5.01	5.0E-4	2	1066.61	1066.6	6.0E-4	0.562533
	5	evm_27.model.AmTr_v1.0_scaffold00019.58	8461	34.62	FGLDEAHGKGQALIFNYILEK		-	-	5.01	4.9E-10	3	2363.24	2363.24	0.0021	0.888611
	5	evm_27.model.AmTr_v1.0_scaffold00019.58	8582	35.06	ADIVGLWALK		-	-	5.01	0.0023	2	1085.63	1085.64	-0.0013	-1.19745
	5	evm_27.model.AmTr_v1.0_scaffold00019.58	8634	35.26	AAVGFFSVIR		-	-	5.01	4.4E-4	2	1066.6	1066.6	-0.0013	-1.21882
	5	evm_27.model.AmTr_v1.0_scaffold00019.58	8980	36.66	AAVGFFSVIR		-	-	5.01	0.012	2	1066.6	1066.6	-0.006	-5.62533
	5	evm_27.model.AmTr_v1.0_scaffold00019.58	8991	36.7	GQALIFNYILEK		-	-	5.01	5.8E-5	2	1408.78	1408.78	-0.0018	-1.2777
	5	evm_27.model.AmTr_v1.0_scaffold00019.58	9435	38.3	GVTAAPIRVIQLFYTAGDVR		-	-	5.01	1.6E-10	2	2147.19	2147.2	-0.0044	-2.04918
	5	evm_27.model.AmTr_v1.0_scaffold00019.58	10404	42.16	GVTAAPIRVIQLFYTAGDVRGPQIVAFNLPNDER		-	-	5.01	7.5E-8	3	3697.99	3697.98	0.013	3.51543
	5	evm_27.model.AmTr_v1.0_scaffold00019.58	10616	42.94	TQEYVPYDVAGQYGQLFNIIETR		-	-	5.01	2.8E-12	2	2704.33	2704.33	0.0079	2.92125
	5	evm_27.model.AmTr_v1.0_scaffold00019.58	10622	42.97	TQEYVPYDVAGQYGQLFNIIETR		-	-	5.01	3.1E-15	3	2704.32	2704.33	-0.0017	-0.628622
	5	evm_27.model.AmTr_v1.0_scaffold00019.58	10937	44.02	GKSDVYNVVYLVTTLAPIPMK		-	-	5.01	1.4E-11	3	2308.26	2308.26	-0.001	-0.433226
	5	evm_27.model.AmTr_v1.0_scaffold00019.58	10965	44.09	GKSDVYNVVYLVTTLAPIPMK		-	-	5.01	1.0E-15	2	2308.26	2308.26	-0.0031	-1.343
	6	evm_27.model.AmTr_v1.0_scaffold00080.82	2773	14.49	QVIKTEAGEVR		-	-	6.01	0.033	3	1229.68	1229.69	-0.0017	-1.38247
	6	evm_27.model.AmTr_v1.0_scaffold00080.82	4046	19.11	ESVILPETIHAPPHGK		-	-	6.01	7.8E-8	3	1724.93	1724.93	6.0E-4	0.34784
	6	evm_27.model.AmTr_v1.0_scaffold00080.82	5047	22.51	IGHQPFQSF		-	-	6.01	4.3E-4	2	1060.52	1060.52	-0.0011	-1.03723
	6	evm_27.model.AmTr_v1.0_scaffold00080.82	5183	23.05	ESVILPETIHAPPHG		-	-	6.01	3.5E-7	3	1596.84	1596.84	0.0027	1.69084
	6	evm_27.model.AmTr_v1.0_scaffold00080.82	5221	23.15	ESVILPETIHAPPH		-	-	6.01	3.6E-6	3	1539.82	1539.82	-5.0E-4	-0.324714
	6	evm_27.model.AmTr_v1.0_scaffold00080.82	5441	23.85	ESVILPETIHAPPH		-	-	6.01	7.8E-9	3	1539.81	1539.82	-0.0036	-2.33794
	6	evm_27.model.AmTr_v1.0_scaffold00080.82	5445	23.87	IGWINRDDLVEK		-	-	6.01	6.4E-5	2	1457.77	1457.78	-0.0054	-3.70428
	6	evm_27.model.AmTr_v1.0_scaffold00080.82	5509	24.01	ESVILPETIHAPPH		-	-	6.01	0.0014	2	1540.82	1539.82	1.003	651.376
	6	evm_27.model.AmTr_v1.0_scaffold00080.82	5632	24.53	IGWINRDDLVEK		-	-	6.01	0.012	3	1457.77	1457.78	-0.0049	-3.36129
	6	evm_27.model.AmTr_v1.0_scaffold00080.82	5647	24.58	IGWINRDDLVEK		-	-	6.01	1.8E-5	2	1457.78	1457.78	0	0
	6	evm_27.model.AmTr_v1.0_scaffold00080.82	6034	25.85	LQIICSIDTSER	C5:+57.02146	-	-	6.01	8.7E-7	2	1434.72	1434.73	-0.0028	-1.95159
	6	evm_27.model.AmTr_v1.0_scaffold00080.82	6256	26.52	LQIICSIDTSER	C5:+57.02146	-	-	6.01	1.0E-5	2	1434.73	1434.73	-3.0E-4	-0.209099
	6	evm_27.model.AmTr_v1.0_scaffold00080.82	6402	27.05	GSVLSGFNLK		-	-	6.01	0.021	2	1021.57	1021.57	-2.0E-4	-0.195777
	6	evm_27.model.AmTr_v1.0_scaffold00080.82	6490	27.28	IGHQPFQSFILGGGR		-	-	6.01	5.4E-9	3	1613.85	1613.86	-0.0019	-1.17731
	6	evm_27.model.AmTr_v1.0_scaffold00080.82	6492	27.28	IGHQPFQSFILGGGR		-	-	6.01	2.8E-8	2	1613.86	1613.86	0.0012	0.743561
	6	evm_27.model.AmTr_v1.0_scaffold00080.82	6718	28.06	LQIICSIDTSER	C5:+57.02146	-	-	6.01	2.0E-5	2	1434.72	1434.73	-0.0051	-3.55469
	6	evm_27.model.AmTr_v1.0_scaffold00080.82	7157	29.6	GSEGGDLFILR		-	-	6.01	3.3E-6	2	1163.61	1163.61	-8.0E-4	-0.687518
	6	evm_27.model.AmTr_v1.0_scaffold00080.82	7196	29.74	EGDAFWIPR		-	-	6.01	7.3E-6	2	1090.53	1090.53	-0.0015	-1.37548
	6	evm_27.model.AmTr_v1.0_scaffold00080.82	7311	30.17	LQIICSIDTSER	C5:+57.02146	-	-	6.01	1.1E-4	2	1435.73	1434.73	1.005	700.482
	6	evm_27.model.AmTr_v1.0_scaffold00080.82	8183	33.57	GPELATAFNLSPDELR		-	-	6.01	9.3E-11	2	1729.88	1729.88	0.0027	1.56081
	6	evm_27.model.AmTr_v1.0_scaffold00080.82	8254	33.87	GPELATAFNLSPDELR		-	-	6.01	2.5E-8	3	1729.87	1729.88	-0.002	-1.15615
	6	evm_27.model.AmTr_v1.0_scaffold00080.82	8351	34.24	GPELATAFNLSPDELR		-	-	6.01	1.0E-10	2	1729.88	1729.88	9.0E-4	0.520269
	6	evm_27.model.AmTr_v1.0_scaffold00080.82	9830	39.87	IGDVYSIPAGSPFYLVNIGEGQR		-	-	6.01	1.4E-13	2	2452.26	2452.25	0.0083	3.38464
	6	evm_27.model.AmTr_v1.0_scaffold00080.82	9832	39.87	IGDVYSIPAGSPFYLVNIGEGQR		-	-	6.01	1.5E-11	3	2452.25	2452.25	0.0026	1.06025
	6	evm_27.model.AmTr_v1.0_scaffold00080.82	11178	45.1	SGPMEFFGFTTSAQSNRPQFLVGPNSVLNLMR		-	-	6.01	3.8E-7	3	3529.74	3529.74	-4.0E-4	-0.113323
	7	evm_27.model.AmTr_v1.0_scaffold00016.315	6401	27.05	LGGIGIKDEGITVPPTLGSER		-	-	7.01	2.5E-13	2	2109.16	2109.16	0	0
	7	evm_27.model.AmTr_v1.0_scaffold00016.315	6978	29.05	RLVAGLLGVESGQDAIIR		-	-	7.01	3.9E-9	3	1867.07	1867.08	-0.0026	-1.39255
	7	evm_27.model.AmTr_v1.0_scaffold00016.315	7072	29.38	KVDPYPHTISEFTNNISQLR		-	-	7.01	4.1E-12	3	2359.21	2359.2	0.0049	2.07697
	7	evm_27.model.AmTr_v1.0_scaffold00016.315	7234	29.9	PLLDLSSENFAK		-	-	7.01	5.5E-7	2	1333.69	1333.7	-0.0058	-4.3488
	7	evm_27.model.AmTr_v1.0_scaffold00016.315	7658	31.61	LGGIGIKDEGITVPPTLG		-	-	7.01	7.3E-6	2	1736.98	1736.98	0.003	1.72714
	7	evm_27.model.AmTr_v1.0_scaffold00016.315	8029	32.99	LVAGLLGVESGQDAIIR		-	-	7.01	1.0E-5	2	1710.98	1710.98	0.0017	0.993585
	7	evm_27.model.AmTr_v1.0_scaffold00016.315	8065	33.13	VDPYPHTISEFTNNISQLR		-	-	7.01	4.9E-10	3	2231.1	2231.11	-0.0068	-3.04781
	7	evm_27.model.AmTr_v1.0_scaffold00016.315	8071	33.15	VDPYPHTISEFTNNISQLR		-	-	7.01	7.5E-12	2	2231.11	2231.11	-6.0E-4	-0.268925
	7	evm_27.model.AmTr_v1.0_scaffold00016.315	8297	34.04	LVAGLLGVESGQDAIIR		-	-	7.01	4.0E-10	2	1710.97	1710.98	-0.0048	-2.80542
	7	evm_27.model.AmTr_v1.0_scaffold00016.315	8331	34.17	SVPGFPRPLLDLSSENFAK		-	-	7.01	1.2E-8	2	2074.1	2074.1	0.0039	1.88034
	7	evm_27.model.AmTr_v1.0_scaffold00016.315	8488	34.72	LVAGLLGVESGQDAIIR		-	-	7.01	7.3E-12	2	1710.98	1710.98	5.0E-4	0.292231
	7	evm_27.model.AmTr_v1.0_scaffold00016.315	9000	36.73	DIITQFAYQEVGHLR		-	-	7.01	5.7E-8	3	1789.93	1789.92	0.0021	1.17323
	7	evm_27.model.AmTr_v1.0_scaffold00016.315	9018	36.81	DIITQFAYQEVGHLR		-	-	7.01	1.2E-7	2	1789.92	1789.92	4.0E-4	0.223473
	7	evm_27.model.AmTr_v1.0_scaffold00016.315	9185	37.41	DIITQFAYQEVGHLR		-	-	7.01	2.8E-8	3	1789.92	1789.92	0.0011	0.614551
	7	evm_27.model.AmTr_v1.0_scaffold00016.315	9270	37.76	DIITQFAYQEVGHLR		-	-	7.01	2.2E-9	2	1789.92	1789.92	-0.0066	-3.68731
	7	evm_27.model.AmTr_v1.0_scaffold00016.315	9588	38.91	DIITQFAYQEVGHLR		-	-	7.01	1.1E-8	2	1789.93	1789.92	0.0036	2.01126
	7	evm_27.model.AmTr_v1.0_scaffold00016.315	9606	38.98	DIITQFAYQEVGHLR		-	-	7.01	5.1E-7	3	1789.92	1789.92	-0.0024	-1.34084
	7	evm_27.model.AmTr_v1.0_scaffold00016.315	10376	42.05	DIITQFAYQEVGHLR		-	-	7.01	7.8E-6	3	1789.93	1789.92	0.0058	3.24036
	8	evm_27.model.AmTr_v1.0_scaffold00045.37	3555	17.53	VVIPPNVSEEEAKK		-	-	8.01	1.6E-7	3	1538.84	1538.84	-9.0E-4	-0.584855
	8	evm_27.model.AmTr_v1.0_scaffold00045.37	3683	18.1	VVIPPNVSEEEAKK		-	-	8.01	2.0E-7	2	1538.84	1538.84	2.0E-4	0.129968
	8	evm_27.model.AmTr_v1.0_scaffold00045.37	3732	18.22	VVIPPNVSEEEAKK		-	-	8.01	2.0E-6	3	1538.85	1538.84	0.0055	3.57411
	8	evm_27.model.AmTr_v1.0_scaffold00045.37	4150	19.47	VATPANWNPGDR		-	-	8.01	3.5E-7	2	1297.63	1297.63	-0.0013	-1.00183
	8	evm_27.model.AmTr_v1.0_scaffold00045.37	4157	19.49	VVIPPNVSEEEAK		-	-	8.01	2.8E-9	2	1410.74	1410.75	-0.0029	-2.05565
	8	evm_27.model.AmTr_v1.0_scaffold00045.37	5741	24.92	LLGISCDDVNSHKEWIK	C6:+57.02146	-	-	8.01	1.7E-10	3	2014.01	2014.01	0.0028	1.39026
	8	evm_27.model.AmTr_v1.0_scaffold00045.37	6080	25.97	VKLSFLYPGTTGR		-	-	8.01	2.2E-4	3	1438.81	1438.81	-5.0E-4	-0.34751
	8	evm_27.model.AmTr_v1.0_scaffold00045.37	6470	27.23	LSFLYPGTTGR		-	-	8.01	9.9E-6	2	1211.64	1211.64	-0.0028	-2.31091
	8	evm_27.model.AmTr_v1.0_scaffold00045.37	6515	27.35	PGLTIGDTIPNIEADSSHGR		-	-	8.01	1.3E-14	3	2050.02	2050.02	0.0011	0.53658
	8	evm_27.model.AmTr_v1.0_scaffold00045.37	6526	27.39	MFPQGYQTVDLPSGKPYLR		-	-	8.01	3.4E-9	3	2197.11	2197.11	7.0E-4	0.3186
	8	evm_27.model.AmTr_v1.0_scaffold00045.37	6565	27.51	PGLTIGDTIPNIEADSSHGR		-	-	8.01	1.0E-15	2	2050.02	2050.02	-0.005	-2.439
	8	evm_27.model.AmTr_v1.0_scaffold00045.37	6723	28.08	MFPQGYQTVDLPSGKPYLR		-	-	8.01	7.8E-9	3	2197.11	2197.11	-0.0061	-2.77637
	8	evm_27.model.AmTr_v1.0_scaffold00045.37	6916	28.81	ALDSLLLAAK		-	-	8.01	6.0E-6	2	1014.62	1014.62	-0.0015	-1.47839
	8	evm_27.model.AmTr_v1.0_scaffold00045.37	7084	29.42	MFPQGYQTVDLPSGKPYLR		-	-	8.01	4.6E-8	3	2197.12	2197.11	0.0046	2.09366
	8	evm_27.model.AmTr_v1.0_scaffold00045.37	7106	29.49	ALDSLLLAAK		-	-	8.01	6.9E-6	2	1014.62	1014.62	-8.0E-4	-0.788473
	9	evm_27.model.AmTr_v1.0_scaffold00162.9	3694	18.13	YGLSSEELKESR		-	-	9.01	2.6E-11	2	1397.7	1397.69	0.0045	3.2196
	9	evm_27.model.AmTr_v1.0_scaffold00162.9	3699	18.14	YGLSSEELKESR		-	-	9.01	1.1E-7	3	1397.69	1397.69	2.0E-4	0.143093
	9	evm_27.model.AmTr_v1.0_scaffold00162.9	3996	19	IFESLPDEEKK		-	-	9.01	1.2E-4	2	1334.69	1334.68	0.0035	2.62234
	9	evm_27.model.AmTr_v1.0_scaffold00162.9	4029	19.07	DEKYGLSSEELK		-	-	9.01	3.3E-7	2	1397.68	1397.68	0.0022	1.57404
	9	evm_27.model.AmTr_v1.0_scaffold00162.9	4384	20.14	QIQQHVCSFR	C7:+57.02146 - Q1:-17.02655	-	-	9.01	4.6E-6	2	1285.61	1285.61	-0.0011	-0.855624
	9	evm_27.model.AmTr_v1.0_scaffold00162.9	4972	22.21	IFESLPDEEK		-	-	9.01	5.7E-4	2	1206.59	1206.59	-0.0019	-1.57469
	9	evm_27.model.AmTr_v1.0_scaffold00162.9	6994	29.12	FWCTWQVDR	C3:+57.02146	-	-	9.01	0.0024	2	1297.57	1297.58	-0.005	-3.85333
	9	evm_27.model.AmTr_v1.0_scaffold00162.9	7297	30.13	LIGVEYIVSDR		-	-	9.01	3.2E-4	2	1263.69	1263.69	-0.0019	-1.50353
	9	evm_27.model.AmTr_v1.0_scaffold00162.9	7463	30.81	LIGVEYIVSDR		-	-	9.01	1.8E-4	2	1263.69	1263.69	-0.0037	-2.92792
	9	evm_27.model.AmTr_v1.0_scaffold00162.9	7626	31.48	LIGVEYIVSDR		-	-	9.01	4.5E-6	2	1263.69	1263.69	-5.0E-4	-0.395665
	9	evm_27.model.AmTr_v1.0_scaffold00162.9	8315	34.11	TMPAGDVPIPGEPLSVESQVLER		-	-	9.01	1.1E-13	3	2421.23	2421.23	0.0016	0.66082
	9	evm_27.model.AmTr_v1.0_scaffold00162.9	8316	34.12	TMPAGDVPIPGEPLSVESQVLER		-	-	9.01	2.1E-15	2	2421.24	2421.23	0.0042	1.73465
	9	evm_27.model.AmTr_v1.0_scaffold00162.9	8554	34.97	LPMGAPALMMSPQAMNAGLVKPELVK		-	-	9.01	6.4E-15	3	2694.42	2694.42	-0.0032	-1.18764
	9	evm_27.model.AmTr_v1.0_scaffold00162.9	9091	37.08	EIEEPEWIHPLADYWK		-	-	9.01	2.4E-6	3	2054.99	2054.99	7.0E-4	0.340635
	9	evm_27.model.AmTr_v1.0_scaffold00162.9	9854	39.94	GFATDIVEADMVTMPGQPTPTKPAGMALV		-	-	9.01	1.1E-9	3	2945.45	2945.45	0.008	2.71606
	10	evm_27.model.AmTr_v1.0_scaffold00059.64	3704	18.15	VESVEVYDGSEK		-	-	10.01	1.4E-4	2	1340.62	1340.62	-9.0E-4	-0.67133
	10	evm_27.model.AmTr_v1.0_scaffold00059.64	4048	19.11	SGSVFYVQSK		-	-	10.01	0.0071	2	1101.56	1101.56	-7.0E-4	-0.635464
	10	evm_27.model.AmTr_v1.0_scaffold00059.64	4691	21.16	VKEGDIFMVPK	M8:+15.99491	-	-	10.01	1.8E-6	2	1278.68	1278.68	-0.001	-0.782059
	10	evm_27.model.AmTr_v1.0_scaffold00059.64	4692	21.16	VKEGDIFMVPK	M8:+15.99491	-	-	10.01	0.023	3	1278.68	1278.68	-3.0E-4	-0.234618
	10	evm_27.model.AmTr_v1.0_scaffold00059.64	4698	21.18	ISEELIKEIK		-	-	10.01	7.1E-5	2	1201.7	1201.7	-0.0033	-2.7461
	10	evm_27.model.AmTr_v1.0_scaffold00059.64	5597	24.39	KEPDFKNPNGWTLTVTR		-	-	10.01	8.2E-8	3	2003.03	2003.03	-0.0073	-3.64447
	10	evm_27.model.AmTr_v1.0_scaffold00059.64	5636	24.55	VSWVEKGDITHMDIAR		-	-	10.01	2.5E-10	3	1856.92	1856.93	-0.0084	-4.52359
	10	evm_27.model.AmTr_v1.0_scaffold00059.64	5645	24.58	VSWVEKGDITHMDIAR		-	-	10.01	1.2E-11	3	1856.92	1856.93	-0.0096	-5.16982
	10	evm_27.model.AmTr_v1.0_scaffold00059.64	6395	27.03	EPDFKNPNGWTLTVTR		-	-	10.01	6.7E-7	3	1874.94	1874.94	7.0E-4	0.373345
	10	evm_27.model.AmTr_v1.0_scaffold00059.64	6412	27.07	EPDFKNPNGWTLTVTR		-	-	10.01	1.9E-9	2	1874.95	1874.94	0.0065	3.46678
	10	evm_27.model.AmTr_v1.0_scaffold00059.64	11401	46.18	LSVLNTLDPDIVAEALNLPK		-	-	10.01	2.6E-10	2	2135.2	2135.2	0.0024	1.12402
	10	evm_27.model.AmTr_v1.0_scaffold00059.64	11419	46.25	LSVLNTLDPDIVAEALNLPK		-	-	10.01	6.6E-8	3	2135.21	2135.2	0.0094	4.40241
	10	evm_27.model.AmTr_v1.0_scaffold00059.64	11651	47.05	LSVLNTLDPDIVAEALNLPK		-	-	10.01	1.2E-4	2	2135.2	2135.2	0.0078	3.65306
	11	evm_27.model.AmTr_v1.0_scaffold00092.81	4783	21.44	EENLANKGELLLK		-	-	11.01	3.6E-9	2	1470.81	1470.82	-0.0038	-2.5836
	11	evm_27.model.AmTr_v1.0_scaffold00092.81	5238	23.2	YEYREENLANKGELLLK		-	-	11.01	2.6E-9	3	2082.09	2082.09	0.0042	2.01721
	11	evm_27.model.AmTr_v1.0_scaffold00092.81	5278	23.31	FWADFADKK		-	-	11.01	1.5E-4	2	1127.55	1127.55	-0.001	-0.886877
	11	evm_27.model.AmTr_v1.0_scaffold00092.81	5622	24.49	NPPLLPEDAYER		-	-	11.01	4.5E-9	2	1413.7	1413.7	0.0026	1.83914
	11	evm_27.model.AmTr_v1.0_scaffold00092.81	6859	28.56	SKGEAQASAVKEFIENLK		-	-	11.01	2.1E-5	3	1949.02	1949.03	-0.012	-6.1569
	11	evm_27.model.AmTr_v1.0_scaffold00092.81	7394	30.46	ILEFVGFLKK		-	-	11.01	5.1E-4	2	1193.73	1193.73	-0.0037	-3.09953
	11	evm_27.model.AmTr_v1.0_scaffold00092.81	8007	32.89	GEAQASAVKEFIENLK		-	-	11.01	9.9E-11	3	1733.91	1733.91	-0.002	-1.15346
	11	evm_27.model.AmTr_v1.0_scaffold00092.81	8010	32.9	GEAQASAVKEFIENLK		-	-	11.01	1.3E-10	2	1733.9	1733.91	-0.0023	-1.32648
	11	evm_27.model.AmTr_v1.0_scaffold00092.81	8242	33.82	ILEGALGDEPFFGGEK		-	-	11.01	2.7E-10	2	1678.83	1678.83	-0.0032	-1.90609
	11	evm_27.model.AmTr_v1.0_scaffold00092.81	9205	37.49	ILEFVGFLK		-	-	11.01	0.002	2	1065.63	1065.63	-0.0017	-1.59529
	11	evm_27.model.AmTr_v1.0_scaffold00092.81	9391	38.18	ALQDPEKILEFVGFLKK		-	-	11.01	4.9E-10	3	1975.13	1975.13	0.0052	2.63274
	11	evm_27.model.AmTr_v1.0_scaffold00092.81	10701	43.23	ALQDPEKILEFVGFLK		-	-	11.01	2.2E-10	3	1847.03	1847.03	-0.0013	-0.703832
	11	evm_27.model.AmTr_v1.0_scaffold00092.81	10707	43.25	ALQDPEKILEFVGFLK		-	-	11.01	1.7E-15	2	1847.03	1847.03	-0.0043	-2.32806
	12		4708	21.21	IGINGFGR		2	2	12.01 12.02	0.027	2	833.461	833.463	-0.0023	-2.75957
	12	evm_27.model.AmTr_v1.0_scaffold00177.24	5662	24.63	AAGFNIIPSSTGAAK		-	-	12.01	4.2E-6	2	1404.75	1404.75	-0.0011	-0.783058
	12	evm_27.model.AmTr_v1.0_scaffold00177.24	7018	29.2	TLLFGEKPVTVFGNR		-	-	12.01	6.6E-8	3	1677.93	1677.93	8.0E-4	0.476777
	12	evm_27.model.AmTr_v1.0_scaffold00177.24	7045	29.28	TLLFGEKPVTVFGNR		-	-	12.01	2.3E-9	2	1677.93	1677.93	-0.0016	-0.953554
	12	evm_27.model.AmTr_v1.0_scaffold00177.21	7977	32.78	TLLFGDKPVTVFGVR		-	-	12.02	1.4E-8	2	1648.94	1648.94	-9.0E-4	-0.545804
	12	evm_27.model.AmTr_v1.0_scaffold00177.24	8335	34.18	FGIVEGLMTTVHSITATQK	M8:+15.99491	-	-	12.01	0.0022	3	2049.07	2049.07	0.0013	0.634435
	12	evm_27.model.AmTr_v1.0_scaffold00177.24	8392	34.39	FGIVEGLMTTVHSITATQK	M8:+15.99491	-	-	12.01	1.1E-7	3	2049.07	2049.07	0.0011	0.536829
	12	evm_27.model.AmTr_v1.0_scaffold00177.24	8455	34.6	TLLFGEKPVTVFGN		-	-	12.01	0.0035	2	1521.84	1521.83	0.0077	5.05969
	12	evm_27.model.AmTr_v1.0_scaffold00177.24	9865	39.97	FGIVEGLMTTVHSITATQK		-	-	12.01	3.0E-9	3	2033.07	2033.07	-0.0023	-1.13129
	12	evm_27.model.AmTr_v1.0_scaffold00177.24	9873	39.99	FGIVEGLMTTVHSITATQK		-	-	12.01	1.2E-12	2	2033.08	2033.07	0.0014	0.688612
	12	evm_27.model.AmTr_v1.0_scaffold00177.24	10232	41.51	FGIVEGLMTTVHSITATQK		-	-	12.01	3.2E-8	3	2033.07	2033.07	-0.0026	-1.27885
	13	evm_27.model.AmTr_v1.0_scaffold00014.132	2095	11.58	MHESGGHMGQQVGQR		-	-	13.01	3.1E-11	3	1638.72	1638.72	1.0E-4	0.0610231
	13	evm_27.model.AmTr_v1.0_scaffold00014.132	2111	11.65	MHESGGHMGQQVGQR		-	-	13.01	1.0E-15	2	1638.72	1638.72	-2.0E-4	-0.122046
	13	evm_27.model.AmTr_v1.0_scaffold00014.132	2242	12.26	MHESGGHMGQQVGQR		-	-	13.01	7.7E-8	3	1638.72	1638.72	7.0E-4	0.427162
	13	evm_27.model.AmTr_v1.0_scaffold00014.132	5501	23.99	MDLIHDK	M1:+42.01056	-	-	13.01	0.0012	2	913.446	913.445	0.001	1.09476
	13	evm_27.model.AmTr_v1.0_scaffold00014.132	5981	25.7	AEQQYHSVMDLIHDK	M9:+15.99491 - A1:+42.01057	-	-	13.01	5.8E-7	3	1871.86	1871.86	-0.0025	-1.33557
	13	evm_27.model.AmTr_v1.0_scaffold00014.132	6017	25.8	AEQQYHSVMDLIHDK	M9:+15.99491 - A1:+42.01057	-	-	13.01	6.8E-11	2	1871.86	1871.86	0.0045	2.40403
	13	evm_27.model.AmTr_v1.0_scaffold00014.132	7280	30.06	AEQQYHSVMDLIHDK	A1:+42.01057	-	-	13.01	1.0E-13	2	1855.87	1855.86	0.0025	1.34708
	13	evm_27.model.AmTr_v1.0_scaffold00014.132	7300	30.14	AEQQYHSVMDLIHDK	A1:+42.01057	-	-	13.01	7.9E-11	3	1855.86	1855.86	-0.0034	-1.83203
	13	evm_27.model.AmTr_v1.0_scaffold00014.132	7456	30.77	AEQQYHSVMDLIHDK	A1:+42.01057	-	-	13.01	2.0E-13	2	1855.87	1855.86	3.0E-4	0.16165
	14	evm_27.model.AmTr_v1.0_scaffold00037.106	4009	19.03	ITREPGPIPGINTK		-	-	14.01	8.2E-7	2	1492.85	1492.85	4.0E-4	0.267944
	14	evm_27.model.AmTr_v1.0_scaffold00037.106	4083	19.2	ITREPGPIPGINTK		-	-	14.01	0.039	3	1492.85	1492.85	-0.0034	-2.27752
	14	evm_27.model.AmTr_v1.0_scaffold00037.106	4484	20.5	EPGPIPGINTK		-	-	14.01	0.0013	2	1122.61	1122.62	-0.0029	-2.58325
	14	evm_27.model.AmTr_v1.0_scaffold00037.106	4928	22.04	GPTPEPLCHVMLR	C8:+57.02146	-	-	14.01	4.2E-8	3	1506.75	1506.76	-0.0016	-1.06188
	14	evm_27.model.AmTr_v1.0_scaffold00037.106	4974	22.22	GPTPEPLCHVMLR	C8:+57.02146	-	-	14.01	2.6E-12	2	1506.75	1506.76	-0.0041	-2.72108
	14	evm_27.model.AmTr_v1.0_scaffold00037.106	5766	25.02	FYTECFGMK	C5:+57.02146	-	-	14.01	0.045	2	1182.49	1182.5	-0.0015	-1.2685
	14	evm_27.model.AmTr_v1.0_scaffold00037.106	6055	25.91	GFGHFAIATEDVYK		-	-	14.01	7.8E-9	2	1554.76	1554.76	-0.0037	-2.37979
	14	evm_27.model.AmTr_v1.0_scaffold00037.106	6059	25.92	GFGHFAIATEDVYK		-	-	14.01	1.1E-4	3	1554.76	1554.76	0.0011	0.707505
	14	evm_27.model.AmTr_v1.0_scaffold00037.106	8193	33.61	ITSFLDPDGWK		-	-	14.01	5.8E-5	2	1278.64	1278.64	-0.0011	-0.860291
	15	evm_27.model.AmTr_v1.0_scaffold00136.4	2904	14.95	KDEVKVELEDGR		-	-	15.01	5.2E-7	2	1416.73	1416.73	-1.0E-4	-0.0705849
	15	evm_27.model.AmTr_v1.0_scaffold00136.4	3030	15.53	KDEVKVELEDGR		-	-	15.01	9.4E-4	3	1416.73	1416.73	-0.007	-4.94094
	15	evm_27.model.AmTr_v1.0_scaffold00136.4	3053	15.63	KDEVKVELEDGR		-	-	15.01	1.5E-9	2	1416.73	1416.73	2.0E-4	0.14117
	15	evm_27.model.AmTr_v1.0_scaffold00136.4	5210	23.12	GTTDDVAPFVNAR		-	-	15.01	2.6E-7	2	1362.66	1362.67	-0.0032	-2.34834
	15	evm_27.model.AmTr_v1.0_scaffold00136.4	5685	24.71	FDWKETDDAHMFK		-	-	15.01	3.3E-7	3	1669.73	1669.73	-0.0016	-0.958238
	15	evm_27.model.AmTr_v1.0_scaffold00136.4	5704	24.79	FDWKETDDAHMFK		-	-	15.01	5.8E-7	2	1669.73	1669.73	-0.003	-1.7967
	15	evm_27.model.AmTr_v1.0_scaffold00136.4	7036	29.25	ATMETGVLTVVVPK		-	-	15.01	1.6E-4	2	1444.81	1444.81	-4.0E-4	-0.276853
	15	evm_27.model.AmTr_v1.0_scaffold00136.4	10235	41.52	ALVPSFWGPQR	A1:+42.01057	-	-	15.01	1.2E-4	2	1299.68	1299.68	1.0E-4	0.0769417
	16	evm_27.model.AmTr_v1.0_scaffold00013.86	4254	19.8	VICDHLGLGVK	C3:+57.02146	-	-	16.02	7.3E-7	3	1210.66	1210.66	4.0E-4	0.330398
	16	evm_27.model.AmTr_v1.0_scaffold00047.149	4795	21.47	VICDHLGLGLK	C3:+57.02146	-	-	16.01	1.6E-6	3	1224.67	1224.68	-0.0043	-3.51113
	16	evm_27.model.AmTr_v1.0_scaffold00047.149	4802	21.49	VICDHLGLGLK	C3:+57.02146	-	-	16.01	1.0E-9	2	1224.67	1224.68	-0.0043	-3.51113
	16		5415	23.77	TGLPYIWHSK		2	2	16.01 16.02	0.01	3	1201.64	1201.64	-0.0014	-1.16508
	16		5423	23.79	TGLPYIWHSK		2	2	16.01 16.02	0.013	2	1201.63	1201.64	-0.01	-8.32198
	16		6087	25.99	YVDAVLTIPK		2	2	16.01 16.02	0.0018	2	1118.65	1118.65	-6.0E-4	-0.536363
	16	evm_27.model.AmTr_v1.0_scaffold00013.86	9101	37.12	LADELDIVIPTIR		-	-	16.02	3.9E-7	2	1467.85	1467.84	0.0053	3.61074
	16	evm_27.model.AmTr_v1.0_scaffold00047.149	10477	42.42	ATSATPILKDELDIVIPTIR	A1:+42.01057	-	-	16.01	6.3E-14	2	2208.24	2208.25	-0.0049	-2.21895
	17	evm_27.model.AmTr_v1.0_scaffold00165.36	3825	18.48	FRLPENGKVDEVK		-	-	17.01	6.8E-10	2	1530.83	1530.83	-0.0026	-1.69843
	17	evm_27.model.AmTr_v1.0_scaffold00165.36	4704	21.2	FDWKETDNAHIIK		-	-	17.01	1.3E-10	3	1616.81	1616.81	-0.0012	-0.742204
	17	evm_27.model.AmTr_v1.0_scaffold00165.36	4713	21.22	FDWKETDNAHIIK		-	-	17.01	1.4E-7	2	1616.81	1616.81	8.0E-4	0.494802
	17	evm_27.model.AmTr_v1.0_scaffold00165.36	5012	22.38	ATMENGVLTVTVPK	M3:+15.99491	-	-	17.01	1.1E-7	2	1475.77	1475.78	-0.003	-2.03283
	17	evm_27.model.AmTr_v1.0_scaffold00165.36	5948	25.64	ATMENGVLTVTVPK		-	-	17.01	2.2E-6	2	1459.79	1459.78	0.0034	2.32911
	17	evm_27.model.AmTr_v1.0_scaffold00165.36	6083	25.98	ADLPGLTKEEVKVELVDGR		-	-	17.01	1.0E-15	2	2068.13	2068.13	0.0038	1.83741
	17	evm_27.model.AmTr_v1.0_scaffold00165.36	8585	35.07	ALIPTGFGR	A1:+42.01057	-	-	17.01	2.6E-9	2	973.545	973.547	-0.0022	-2.25978
	18	evm_27.model.AmTr_v1.0_scaffold00071.65	4085	19.2	THPMNFLNER		-	-	18.01	0.0012	2	1258.6	1258.6	-0.0038	-3.01923
	18	evm_27.model.AmTr_v1.0_scaffold00071.65	4331	19.97	IIGVDVNPR		-	-	18.01	0.028	2	982.566	982.568	-0.002	-2.03548
	18	evm_27.model.AmTr_v1.0_scaffold00071.65	5429	23.82	FITHSLSFSEINK		-	-	18.01	5.2E-12	2	1522.79	1522.79	0.0029	1.9044
	18	evm_27.model.AmTr_v1.0_scaffold00071.65	5449	23.87	FITHSLSFSEINK		-	-	18.01	3.2E-6	3	1522.79	1522.79	-0.0014	-0.919365
	18	evm_27.model.AmTr_v1.0_scaffold00071.65	6085	25.99	SDLPSVVDKYMK		-	-	18.01	1.8E-4	3	1381.7	1381.7	-7.0E-4	-0.506621
	18	evm_27.model.AmTr_v1.0_scaffold00071.65	6528	27.4	CSDKPVQEVIVAMTK	C1:+57.02146	-	-	18.01	3.2E-4	2	1704.88	1704.87	0.01	5.86556
	18	evm_27.model.AmTr_v1.0_scaffold00071.65	8358	34.27	AAVAWEAGKPLVIEEVEVAPPQAMEVR		-	-	18.01	1.0E-15	3	2889.52	2889.52	0.0035	1.21127
	19	evm_27.model.AmTr_v1.0_scaffold00003.261	2779	14.51	IGGASEVEVSEKK		-	-	19.01	0.033	3	1332.7	1332.7	-0.0034	-2.55121
	19	evm_27.model.AmTr_v1.0_scaffold00003.261	3422	17.05	SAIEASTSDYDKEKLQER		-	-	19.01	1.2E-10	3	2070	2070	0.0049	2.36715
	19	evm_27.model.AmTr_v1.0_scaffold00003.261	6571	27.52	GYISPYFITNQK		-	-	19.01	4.2E-7	2	1430.73	1430.73	-0.0059	-4.12376
	19	evm_27.model.AmTr_v1.0_scaffold00003.261	6841	28.5	IGVQIIQNALK		-	-	19.01	3.7E-5	2	1196.73	1196.74	-0.0033	-2.7575
	19	evm_27.model.AmTr_v1.0_scaffold00003.261	8410	34.43	TLYNELEVVEGMK		-	-	19.01	0.0037	2	1525.76	1524.76	0.995	652.561
	19	evm_27.model.AmTr_v1.0_scaffold00003.261	10935	44.01	ARALMLKGVEELADAVQVTMGPKGRNVVI	M5:+15.99491 - M20:+15.99491	-	-	19.01	0.001	3	3097.69	3097.69	0.0018	0.581079
	19	evm_27.model.AmTr_v1.0_scaffold00003.261	11098	44.68	ARALMLKGVEELADAVQVTMGPKGRNVVI	M5:+15.99491 - M20:+15.99491	-	-	19.01	0.0034	3	3097.68	3097.69	-0.0061	-1.96921
	20	evm_27.model.AmTr_v1.0_scaffold00062.199	5722	24.86	VDLNVPLDDNQKITDDTR		-	-	20.01	1.3E-14	3	2071.03	2071.03	-0.0035	-1.68998
	20	evm_27.model.AmTr_v1.0_scaffold00062.199	6112	26.06	EKLVASLTEGGVLLLENVR		-	-	20.01	0.0062	2	2040.17	2040.17	0.0011	0.539171
	20	evm_27.model.AmTr_v1.0_scaffold00062.199	6760	28.2	FLRPAVAGFLMQK		-	-	20.01	2.9E-8	3	1477.83	1477.84	-0.0038	-2.57133
	20	evm_27.model.AmTr_v1.0_scaffold00062.199	6763	28.21	FLRPAVAGFLMQK		-	-	20.01	1.6E-4	2	1477.83	1477.84	-0.0033	-2.233
	20	evm_27.model.AmTr_v1.0_scaffold00062.199	8101	33.26	IGVIESLLEK		-	-	20.01	0.0065	2	1100.65	1100.66	-0.0016	-1.45368
	20	evm_27.model.AmTr_v1.0_scaffold00062.199	8643	35.3	GVALLLPTDVVVADKFAPDAESK		-	-	20.01	1.6E-7	3	2355.28	2355.28	-0.004	-1.69831
	20	evm_27.model.AmTr_v1.0_scaffold00062.199	10241	41.54	TIIWNGPMGVFEFEK		-	-	20.01	4.4E-5	2	1767.88	1767.88	-0.0025	-1.41412
	21	evm_27.model.AmTr_v1.0_scaffold00068.122	3896	18.76	ATDLHGGITGSPLR		-	-	21.01	1.8E-6	3	1394.74	1394.74	-9.0E-4	-0.645282
	21	evm_27.model.AmTr_v1.0_scaffold00068.122	3906	18.78	ATDLHGGITGSPLR		-	-	21.01	3.1E-12	2	1394.74	1394.74	-0.0015	-1.07547
	21	evm_27.model.AmTr_v1.0_scaffold00068.122	5515	24.03	VFLASSPLATCQK	C11:+57.02146	-	-	21.01	1.0E-5	2	1421.75	1421.75	0.0012	0.844033
	21	evm_27.model.AmTr_v1.0_scaffold00068.122	6110	26.05	TDKNGYFFIEAPR		-	-	21.01	1.7E-5	3	1557.77	1557.77	-0.0012	-0.770332
	21	evm_27.model.AmTr_v1.0_scaffold00068.122	6129	26.1	TDKNGYFFIEAPR		-	-	21.01	1.4E-11	2	1557.77	1557.77	-0.0027	-1.73325
	21	evm_27.model.AmTr_v1.0_scaffold00068.122	7269	30.03	NGYFFIEAPR		-	-	21.01	4.6E-6	2	1213.6	1213.6	-0.0019	-1.56559
	22	evm_27.model.AmTr_v1.0_scaffold00041.34	2699	14.23	HAGWGVMASHR	M7:+15.99491	-	-	22.01	0.025	3	1224.57	1224.57	0.0014	1.14326
	22	evm_27.model.AmTr_v1.0_scaffold00041.34	2878	14.83	LTAEIGEK		-	-	22.01	0.034	2	860.474	860.473	0.0012	1.39458
	22	evm_27.model.AmTr_v1.0_scaffold00041.34	6161	26.16	VNQIGSVTESIEAVK		-	-	22.01	7.8E-5	2	1573.84	1573.84	-0.0026	-1.65201
	22	evm_27.model.AmTr_v1.0_scaffold00041.34	6573	27.53	VQIVGDDLLVTNPK		-	-	22.01	1.6E-5	2	1510.84	1510.85	-0.006	-3.97128
	22	evm_27.model.AmTr_v1.0_scaffold00041.34	7889	32.48	AVGNVNSIIGPALIGR		-	-	22.01	9.2E-11	2	1550.9	1550.9	0.0016	1.03166
	22	evm_27.model.AmTr_v1.0_scaffold00041.34	8074	33.16	NLVLPVPAFNVINGGSHAGNK		-	-	22.01	1.5E-11	3	2118.15	2118.15	0.0012	0.566533
	23	evm_27.model.AmTr_v1.0_scaffold00001.7	4780	21.43	APGVQTPLIVR		-	-	23.01	5.2E-5	2	1150.69	1150.69	-0.0014	-1.21666
	23	evm_27.model.AmTr_v1.0_scaffold00001.7	7134	29.55	GPILLEDYHLIEK		-	-	23.01	2.3E-6	2	1539.84	1539.84	-0.0046	-2.98732
	23	evm_27.model.AmTr_v1.0_scaffold00001.7	7389	30.44	LGPNYLMLPVNAPK		-	-	23.01	8.7E-7	2	1526.84	1526.84	-0.002	-1.30989
	23	evm_27.model.AmTr_v1.0_scaffold00001.7	8544	34.93	GFFEVTHDISHLTCADLLR	C14:+57.02146	-	-	23.01	2.8E-13	3	2231.09	2231.09	0.001	0.448211
	23	evm_27.model.AmTr_v1.0_scaffold00001.7	8551	34.96	GFFEVTHDISHLTCADLLR	C14:+57.02146	-	-	23.01	1.0E-15	2	2231.1	2231.09	0.0039	1.74802
	23	evm_27.model.AmTr_v1.0_scaffold00001.7	8731	35.66	DLYDSIAAGNYPEWK		-	-	23.01	5.6E-4	2	1741.81	1741.81	0.0021	1.20564
	24	evm_27.model.AmTr_v1.0_scaffold00099.13	3608	17.77	RGANLVLVAR		-	-	24.01	0.0011	2	1068.66	1068.66	-0.0026	-2.43294
	24	evm_27.model.AmTr_v1.0_scaffold00099.13	3798	18.41	MSLYAAAK		-	-	24.01	0.012	2	854.443	854.444	-0.0016	-1.87256
	24	evm_27.model.AmTr_v1.0_scaffold00099.13	4077	19.18	KEDRLWGIEENAR		-	-	24.01	3.1E-7	3	1615.82	1615.82	5.0E-4	0.309441
	24	evm_27.model.AmTr_v1.0_scaffold00099.13	5717	24.83	LWGIEENAR		-	-	24.01	4.0E-4	2	1087.55	1087.55	-0.0018	-1.65509
	24	evm_27.model.AmTr_v1.0_scaffold00099.13	7885	32.47	AAVLNFYETLR		-	-	24.01	0.007	2	1296.71	1296.69	0.013	10.0255
	25	evm_27.model.AmTr_v1.0_scaffold00007.142	5951	25.64	IYVPEGVPLK		-	-	25.01	5.0E-7	2	1114.65	1114.65	-3.0E-4	-0.269143
	25	evm_27.model.AmTr_v1.0_scaffold00007.142	5991	25.73	EPVPFCIAPK	C6:+57.02146	-	-	25.01	0.015	2	1157.6	1157.6	-0.0028	-2.41879
	25	evm_27.model.AmTr_v1.0_scaffold00007.142	6448	27.16	ILHHTIGLPDFSQELR		-	-	25.01	6.3E-8	3	1876.01	1876.01	0.0041	2.18549
	25	evm_27.model.AmTr_v1.0_scaffold00007.142	6561	27.49	VRTEEELLEAIEK		-	-	25.01	7.3E-6	2	1558.83	1558.83	-0.0026	-1.66791
	25	evm_27.model.AmTr_v1.0_scaffold00007.142	6564	27.51	VRTEEELLEAIEK		-	-	25.01	1.4E-4	3	1558.83	1558.83	-0.0016	-1.02641
	26	evm_27.model.AmTr_v1.0_scaffold00077.26	4261	19.82	GDASSTVQLQSAIK		-	-	26.01	3.1E-6	2	1404.73	1404.73	-0.0013	-0.925443
	26	evm_27.model.AmTr_v1.0_scaffold00077.26	4475	20.47	FNGGGHINHSIFWK		-	-	26.01	2.8E-5	3	1613.8	1613.8	-0.0022	-1.36324
	26	evm_27.model.AmTr_v1.0_scaffold00077.26	5307	23.42	TLSVETTANQDPLVTK		-	-	26.01	1.2E-8	2	1716.9	1716.9	-0.0036	-2.0968
	26	evm_27.model.AmTr_v1.0_scaffold00077.26	9336	38	NLAPVNEGGGEPPKGPLGLAVEEHFGSLEELIK		-	-	26.01	7.1E-11	3	3397.77	3397.76	0.0029	0.853502
	26	evm_27.model.AmTr_v1.0_scaffold00077.26	9404	38.21	HHQAYVTNFNNALELLDQALAK		-	-	26.01	1.0E-15	2	2510.28	2510.28	0.0033	1.31459
	27	evm_27.model.AmTr_v1.0_scaffold00002.54	6120	26.08	IINEPTAAAIAYGLDKK		-	-	27.01	1.3E-11	3	1787.99	1787.99	0.0018	1.00672
	27	evm_27.model.AmTr_v1.0_scaffold00002.54	6166	26.17	IINEPTAAAIAYGLDKK		-	-	27.01	6.4E-9	2	1787.99	1787.99	-0.0031	-1.73379
	27	evm_27.model.AmTr_v1.0_scaffold00002.54	7178	29.68	IINEPTAAAIAYGLDK		-	-	27.01	2.7E-8	2	1659.89	1659.9	-0.0026	-1.56636
	27	evm_27.model.AmTr_v1.0_scaffold00002.54	10659	43.09	VFSPEEISAMILGK		-	-	27.01	8.2E-11	2	1520.81	1520.8	0.002	1.31509
	27	evm_27.model.AmTr_v1.0_scaffold00002.54	10684	43.18	VFSPEEISAMILGK		-	-	27.01	4.1E-9	2	1520.8	1520.8	-0.002	-1.31509
	28	evm_27.model.AmTr_v1.0_scaffold00009.258	3453	17.15	VNVTQTGQEAPITR		-	-	28.01	4.8E-10	2	1513.8	1513.8	0.0019	1.25512
	28	evm_27.model.AmTr_v1.0_scaffold00009.258	4971	22.21	LGSMETGTGLIR		-	-	28.01	2.0E-5	2	1234.65	1234.65	0.0031	2.51084
	28	evm_27.model.AmTr_v1.0_scaffold00009.258	5192	23.07	FLSGLPQGTEEER		-	-	28.01	3.6E-6	2	1462.72	1462.72	6.0E-4	0.410195
	28	evm_27.model.AmTr_v1.0_scaffold00009.258	6130	26.1	VPVTIIRPIVLK		-	-	28.01	0.0013	3	1347.91	1347.91	0.0012	0.890268
	29	evm_27.model.AmTr_v1.0_scaffold00044.42	3407	17	KILKLQSAVAGL	K1:+42.01056	-	-	29.01	1.7E-5	2	1282.82	1282.81	0.011	8.57493
	29	evm_27.model.AmTr_v1.0_scaffold00044.42	5372	23.66	LQSAVAGLNQISESEK		-	-	29.01	1.5E-9	2	1673.87	1673.87	0.0013	0.776643
	29	evm_27.model.AmTr_v1.0_scaffold00044.42	7603	31.39	VQLLEIAQVPDEHVNEFK		-	-	29.01	3.9E-5	3	2108.1	2108.1	-0.0049	-2.32436
	29	evm_27.model.AmTr_v1.0_scaffold00044.42	8313	34.11	SIPSIIELDSLK		-	-	29.01	3.4E-6	2	1314.75	1314.75	-7.0E-4	-0.53242
	30	evm_27.model.AmTr_v1.0_scaffold00023.236	5914	25.55	ALIEDPAFHPYVEK		-	-	30.01	3.5E-4	3	1628.83	1628.83	-2.0E-4	-0.122787
	30	evm_27.model.AmTr_v1.0_scaffold00023.236	6066	25.94	EGLLQLPSDK		-	-	30.01	0.017	2	1099.6	1099.6	-0.0015	-1.36413
	30	evm_27.model.AmTr_v1.0_scaffold00023.236	6485	27.26	ELLSGEKEGLLQLPSDK		-	-	30.01	1.4E-4	3	1856	1856	0.0024	1.2931
	30	evm_27.model.AmTr_v1.0_scaffold00023.236	6501	27.3	ELLSGEKEGLLQLPSDK		-	-	30.01	2.7E-14	2	1856	1856	-0.001	-0.538793
	31	evm_27.model.AmTr_v1.0_scaffold00041.179	4053	19.12	HTGAGILSMANAGK		-	-	31.01	1.4E-5	3	1327.68	1327.68	-0.0024	-1.80767
	31	evm_27.model.AmTr_v1.0_scaffold00041.179	7122	29.52	HVVFGQIVEGMDVVK		-	-	31.01	1.0E-4	3	1656.88	1656.88	0.0031	1.87099
	31	evm_27.model.AmTr_v1.0_scaffold00041.179	7128	29.54	HVVFGQIVEGMDVVK		-	-	31.01	1.0E-10	2	1656.88	1656.88	-0.0032	-1.93134
	31	evm_27.model.AmTr_v1.0_scaffold00041.179	8474	34.67	VFFDMEIGGVPSGR		-	-	31.01	2.2E-7	2	1510.74	1510.74	0.0012	0.794315
	32	evm_27.model.AmTr_v1.0_scaffold00021.87	6464	27.21	KLFGVTTLDVVR		-	-	32.01	0.0019	3	1347.8	1347.8	-0.002	-1.4839
	32	evm_27.model.AmTr_v1.0_scaffold00021.87	8028	32.99	LFGVTTLDVVR		-	-	32.01	4.3E-4	2	1219.7	1219.7	-0.0023	-1.8857
	32	evm_27.model.AmTr_v1.0_scaffold00021.87	9375	38.14	LNPLVSSLSLYDIAGTPGVAADVSHINTR		-	-	32.01	2.6E-11	3	2980.59	2980.57	0.015	5.03259
	32	evm_27.model.AmTr_v1.0_scaffold00021.87	9802	39.75	VAVLGAAGGIGQPLALLMK		-	-	32.01	3.2E-7	2	1779.06	1779.06	0.0059	3.31636
	33	evm_27.model.AmTr_v1.0_scaffold00004.99	5138	22.87	YGAGIGPGVYDIHSPR		-	-	33.01	5.9E-11	3	1658.82	1658.83	-0.0064	-3.85814
	33	evm_27.model.AmTr_v1.0_scaffold00004.99	8422	34.47	GISGFGFDLVR		-	-	33.01	4.4E-5	2	1167.62	1167.62	0.0025	2.14111
	33	evm_27.model.AmTr_v1.0_scaffold00004.99	10409	42.18	ALGVETVPVIVGPVSYLLLSKPAK		-	-	33.01	3.3E-7	3	2450.47	2450.46	0.0039	1.59154
	33	evm_27.model.AmTr_v1.0_scaffold00004.99	10410	42.18	SFNLLSLLGK		-	-	33.01	0.003	2	1091.65	1091.65	4.0E-4	0.366419
	34	evm_27.model.AmTr_v1.0_scaffold00065.204	8023	32.96	VGLIGLGQGSLTTATFK		-	-	34.01	1.5E-6	2	1662.94	1662.94	-0.0019	-1.14255
	34	evm_27.model.AmTr_v1.0_scaffold00065.204	8957	36.58	LTLADALVYACNQGVEK	C11:+57.02146	-	-	34.01	1.1E-8	2	1864.94	1864.95	-0.0042	-2.25207
	34	evm_27.model.AmTr_v1.0_scaffold00065.204	9385	38.17	LDGLLSGLLAEASKEEDFTGKPGQSTVLR		-	-	34.01	1.3E-11	3	3031.6	3031.59	0.0081	2.67186
	34	evm_27.model.AmTr_v1.0_scaffold00065.204	9493	38.51	LNTASAIVSGTILGIYEDNRFK		-	-	34.01	7.2E-8	3	2382.27	2382.27	0.0038	1.59512
	35	evm_27.model.AmTr_v1.0_scaffold00039.123	3669	18.07	DPDYGAGAAADPAAPK		-	-	35.01	2.4E-13	2	1486.68	1486.68	3.0E-4	0.201792
	35	evm_27.model.AmTr_v1.0_scaffold00039.123	3964	18.93	YGPGYRDPDYGAGAAADPAAPK		-	-	35.01	4.0E-12	3	2180.01	2180	0.0024	1.10092
	35	evm_27.model.AmTr_v1.0_scaffold00039.123	3987	18.98	YGPGYRDPDYGAGAAADPAAPK		-	-	35.01	4.0E-10	2	2180.01	2180	0.0064	2.93577
	36	evm_27.model.AmTr_v1.0_scaffold00040.204	3823	18.48	GILAADESTGTIGKR		-	-	36.01	6.1E-10	3	1488.8	1488.8	-0.0016	-1.07469
	36	evm_27.model.AmTr_v1.0_scaffold00040.204	3824	18.48	GILAADESTGTIGKR		-	-	36.01	5.0E-11	2	1488.8	1488.8	-8.0E-4	-0.537345
	36	evm_27.model.AmTr_v1.0_scaffold00040.204	4198	19.63	VAPEVIAEHTIR		-	-	36.01	5.2E-7	3	1334.74	1334.74	-3.0E-4	-0.224762
	37	evm_27.model.AmTr_v1.0_scaffold00018.104	4418	20.28	EITALAPSSMK		-	-	37.01	1.5E-5	2	1147.6	1147.6	-0.0052	-4.53118
	37	evm_27.model.AmTr_v1.0_scaffold00018.104	4648	21.03	AVFPSIVGRPR		-	-	37.01	2.0E-4	3	1198.71	1198.71	-3.0E-4	-0.25027
	37	evm_27.model.AmTr_v1.0_scaffold00018.104	7834	32.32	SYELPDGQVITIGAER		-	-	37.01	1.8E-13	2	1747.89	1747.89	0.0039	2.23127
	38	evm_27.model.AmTr_v1.0_scaffold00001.87	4612	20.93	AVENSPFLER		-	-	38.01	0.0038	2	1161.58	1161.59	-0.0062	-5.33751
	38	evm_27.model.AmTr_v1.0_scaffold00001.87	6016	25.8	ADLVNNLGTIAR		-	-	38.01	4.2E-5	2	1256.69	1256.7	-0.0015	-1.19361
	38	evm_27.model.AmTr_v1.0_scaffold00001.87	6673	27.86	LDAQPELFIR		-	-	38.01	9.5E-6	2	1201.66	1201.66	-0.0013	-1.08184
	39	evm_27.model.AmTr_v1.0_scaffold00111.63	4031	19.08	FSPHIQQVSMESNGK		-	-	39.01	1.2E-10	2	1688.82	1688.81	0.0095	5.62527
	39	evm_27.model.AmTr_v1.0_scaffold00111.63	5965	25.67	AILPYSQALEK		-	-	39.01	5.8E-4	2	1232.69	1232.69	0.0044	3.56943
	39	evm_27.model.AmTr_v1.0_scaffold00111.63	8415	34.45	TLREWIVSALGPK		-	-	39.01	5.4E-5	3	1469.85	1469.85	-0.0018	-1.22462
	40	evm_27.model.AmTr_v1.0_scaffold00158.17	4683	21.13	TDLDDKIPKPYVPR		-	-	40.01	2.0E-7	3	1656.9	1656.9	1.0E-4	0.0603538
	40	evm_27.model.AmTr_v1.0_scaffold00158.17	8621	35.21	IREDAFTFSELWHMTEGNR		-	-	40.01	1.2E-10	3	2339.09	2339.09	0	0
	40	evm_27.model.AmTr_v1.0_scaffold00158.17	9169	37.34	FLPANFENLFSK		-	-	40.01	3.5E-4	2	1426.74	1426.74	0.0046	3.22414
	41	evm_27.model.AmTr_v1.0_scaffold00177.22	6513	27.35	VIDLICHMASVAR	C6:+57.02146	-	-	41.01	5.7E-11	2	1484.77	1484.77	0.0014	0.942906
	41	evm_27.model.AmTr_v1.0_scaffold00177.22	7919	32.59	VPTVDVSVVDLTVR		-	-	41.01	2.6E-10	2	1498.85	1498.85	-8.0E-4	-0.533743
	41	evm_27.model.AmTr_v1.0_scaffold00177.22	8241	33.82	VPTVDVSVVDLTVR		-	-	41.01	2.4E-6	2	1498.85	1498.85	8.0E-4	0.533743
	42	evm_27.model.AmTr_v1.0_scaffold00106.48	5289	23.35	SDEDIISLK		-	-	42.01	0.0026	2	1019.52	1019.53	-0.0012	-1.17702
	42	evm_27.model.AmTr_v1.0_scaffold00106.48	7870	32.42	AFELTPQQYILK		-	-	42.01	2.1E-6	2	1450.8	1450.79	0.0015	1.03392
	42	evm_27.model.AmTr_v1.0_scaffold00106.48	10815	43.64	GYWQFDMGDFLIGGK		-	-	42.01	2.1E-9	2	1733.8	1733.8	0.0031	1.78798
	43	evm_27.model.AmTr_v1.0_scaffold00022.182	2181	11.98	ETAGNVAASAK		-	-	43.01	0.0014	2	1018.52	1018.52	9.0E-4	0.883638
	43	evm_27.model.AmTr_v1.0_scaffold00022.182	4640	21.01	VPLSGPTGQTGYATGAHYG		-	-	43.01	1.0E-15	2	1833.88	1833.88	-0.0017	-0.926998
	44	evm_27.model.AmTr_v1.0_scaffold00001.493	3389	16.95	LPSGPKPPPSPSPAPAGAR		-	-	44.01	6.4E-7	3	1780.97	1780.97	0.0026	1.45988
	44	evm_27.model.AmTr_v1.0_scaffold00001.493	5350	23.61	NQAITAPVGLPPLHQER		-	-	44.01	3.1E-7	3	1841	1841	-0.0079	-4.29114
	45	evm_27.model.AmTr_v1.0_scaffold00003.119	3508	17.33	ASIKDVHNIVPK		-	-	45.01	7.2E-4	3	1320.76	1320.76	-0.0023	-1.74142
	45	evm_27.model.AmTr_v1.0_scaffold00003.119	5413	23.77	FNSLVYEVK		-	-	45.01	4.8E-4	2	1098.58	1098.58	-0.0023	-2.09361
	46	evm_27.model.AmTr_v1.0_scaffold00010.123	3189	16.18	ETSPIDSQKPGTSGLR		-	-	46.01	1.1E-5	3	1672.84	1672.85	-0.01	-5.97782
	46	evm_27.model.AmTr_v1.0_scaffold00010.123	5925	25.58	SMPTSAALDVVAR		-	-	46.01	2.8E-7	2	1317.68	1317.68	-0.0026	-1.97316
	47	evm_27.model.AmTr_v1.0_scaffold00001.161	4214	19.68	LSSIGLDNTEPNR		-	-	47.01	1.8E-5	2	1415.71	1415.71	-0.0068	-4.80323
	47	evm_27.model.AmTr_v1.0_scaffold00001.161	5507	24.01	ASPETIAQYTLK		-	-	47.01	8.7E-9	2	1321.7	1321.7	0.0011	0.832261
	48	evm_27.model.AmTr_v1.0_scaffold00004.191	4536	20.68	VSGMEVDPDPVER		-	-	48.01	1.1E-8	2	1429.66	1429.66	-0.0015	-1.0492
	48	evm_27.model.AmTr_v1.0_scaffold00004.191	5395	23.72	HAQVLPTYTPPGSYTLK		-	-	48.01	1.1E-9	2	1872.99	1872.99	0.0038	2.02885
	49	evm_27.model.AmTr_v1.0_scaffold00142.4	3891	18.74	VFEAHTDYIR		-	-	49.01	0.0034	3	1250.62	1250.62	0.0012	0.959527
	49	evm_27.model.AmTr_v1.0_scaffold00142.4	6222	26.38	SFEVTELPVR		-	-	49.01	0.0013	2	1176.62	1176.63	-0.0035	-2.97461
	50	evm_27.model.AmTr_v1.0_scaffold00012.94	5141	22.89	SGCEAFGTDELCCR	C3:+57.02146 - C12:+57.02146 - C13:+57.02146	-	-	50.01	1.3E-7	2	1661.64	1661.64	0.004	2.40727
	50	evm_27.model.AmTr_v1.0_scaffold00012.94	5886	25.46	EDLLATCPTQLR	C7:+57.02146	-	-	50.01	5.9E-6	2	1416.71	1416.72	-7.0E-4	-0.494101
	51	evm_27.model.AmTr_v1.0_scaffold00069.193	5288	23.35	AYLFPEGAAR		-	-	51.01	9.0E-4	2	1094.56	1094.56	-0.0075	-6.85205
	51	evm_27.model.AmTr_v1.0_scaffold00069.193	5846	25.33	VQPPVDSLDELQK		-	-	51.01	2.4E-7	2	1467.78	1467.77	0.0073	4.97353
	52	evm_27.model.AmTr_v1.0_scaffold00003.16	4288	19.88	LVPHVYCIGDANGK	C7:+57.02146	-	-	52.01	2.0E-6	3	1542.77	1542.77	1.0E-4	0.0648183
	52	evm_27.model.AmTr_v1.0_scaffold00003.16	6884	28.68	GLGLENINVVTER		-	-	52.01	6.1E-9	2	1413.77	1413.77	-0.0015	-1.06099
	53	evm_27.model.AmTr_v1.0_scaffold00101.77	4463	20.44	EFNHVGDSSLTSSDLGAK		-	-	53.01	2.3E-8	3	1863.87	1863.87	-0.001	-0.536517
	53	evm_27.model.AmTr_v1.0_scaffold00101.77	6775	28.24	VWLKPWENFK		-	-	53.01	1.7E-5	2	1346.73	1346.73	-5.0E-4	-0.371271
	54	evm_27.model.AmTr_v1.0_scaffold00071.199	4671	21.1	QCLIYDSPDADAR	C2:+57.02146	-	-	54.01	7.0E-8	2	1523.68	1523.68	-0.0027	-1.77203
	54	evm_27.model.AmTr_v1.0_scaffold00071.199	6582	27.55	SGTLFMPGVPGPLQHR		-	-	54.01	8.1E-7	2	1693.88	1693.88	-0.0018	-1.06265
	55	evm_27.model.AmTr_v1.0_scaffold00061.25	5758	24.99	HVPISIAGTLIR		-	-	55.01	0.0095	2	1276.77	1276.77	-0.0038	-2.97625
	55	evm_27.model.AmTr_v1.0_scaffold00061.25	6068	25.94	MFAGPITTLK		-	-	55.01	3.0E-5	2	1078.6	1078.6	-4.0E-4	-0.370852
	56	evm_27.model.AmTr_v1.0_scaffold00012.164	3745	18.25	ESGSTMDVVAAQTK		-	-	56.01	1.4E-8	2	1423.67	1423.67	3.0E-4	0.210722
	56	evm_27.model.AmTr_v1.0_scaffold00012.164	8627	35.23	SLLNETNEFVGDKVAYALSR		-	-	56.01	2.1E-15	3	2226.14	2226.14	-0.0049	-2.20112
	57	evm_27.model.AmTr_v1.0_scaffold00022.391	6384	27.01	LGNRPFWIIK		-	-	57.01	0.014	3	1243.73	1243.73	-4.0E-4	-0.321613
	57	evm_27.model.AmTr_v1.0_scaffold00022.391	6463	27.2	ISMDEDQISANLVR		-	-	57.01	8.5E-12	2	1590.78	1590.78	-0.0031	-1.94873
	58	evm_27.model.AmTr_v1.0_scaffold00085.112	4627	20.97	GPGVALAMFNVDESIR	M8:+15.99491	-	-	58.01	0.048	2	1693.85	1691.84	2.009	1187.46
	58	evm_27.model.AmTr_v1.0_scaffold00085.112	8361	34.28	LIDDMVAYALK		-	-	58.01	7.4E-5	2	1251.67	1251.67	0.0017	1.35819
	59	evm_27.model.AmTr_v1.0_scaffold00048.22	2730	14.35	KEEVKVELEDGR		-	-	59.01	8.1E-4	3	1430.75	1430.75	-0.0023	-1.60755
	59	evm_27.model.AmTr_v1.0_scaffold00048.22	10703	43.23	SLIPSIFGQR	S1:+42.01057	-	-	59.01	1.2E-4	2	1159.65	1159.65	0.002	1.72466
	60	evm_27.model.AmTr_v1.0_scaffold00012.318	6544	27.45	LNILVNNVGTNIPK		-	-	60.01	5.8E-6	2	1508.87	1508.88	-0.0052	-3.44626
	60	evm_27.model.AmTr_v1.0_scaffold00012.318	8150	33.45	ENLIEAVSAHFNGK		-	-	60.01	1.5E-6	3	1528.78	1528.78	-7.0E-4	-0.457883
	61	evm_27.model.AmTr_v1.0_scaffold00135.20	5869	25.4	QGVAITQENSLLDNTAR		-	-	61.01	9.0E-12	2	1829.94	1829.94	4.0E-4	0.218587
	61	evm_27.model.AmTr_v1.0_scaffold00135.20	9196	37.45	FPMFDWVGGR		-	-	61.01	1.6E-6	2	1211.57	1211.57	-5.0E-4	-0.412689
	62	evm_27.model.AmTr_v1.0_scaffold00003.24	7787	32.13	VDAVVYLVDAADKER		-	-	62.01	1.3E-11	3	1662.87	1662.87	-0.0013	-0.781781
	62	evm_27.model.AmTr_v1.0_scaffold00003.24	7942	32.67	ILFLGLDNAGK		-	-	62.01	0.022	2	1160.67	1160.67	5.0E-4	0.430786
