# Supplementary material for: A Combination of Histological, Physiological, and Proteomic Approaches Shed Light on Seed Desiccation Tolerance of the Basal Angiosperm Amborella trichopoda
Source: Proteomes. 2017 Jul 28;5(3):19. doi: 10.3390/proteomes5030019 (PMC5620536; doi:10.3390/proteomes5030019)
Supplement: Supplementary file 1 [file proteomes-05-00019-s001.zip › proteomes-210655-supp tables proofs-/proteomes-210655-supplementary table 2 (embryo)-proof.xlsx]

## Sheet: Proteins
			Group	Groups gather proteins sharing at least one identified peptide
			Sub-group	Subgroups gather proteins that are not distinguishable according to the identified peptides
			Description	Description of the identified protein
			log(E value)	E-value of the protein, expressed in log
				Calculated by the product of the E-values of the unique peptides identified in the sample
			PAI	Protein Abundance Index
				It represents the relative abundance of the protein. It is calculated by dividing the number of spectra observed for the protein by the number of peptides expected in this protein
			Abundance	Number of observed spectra divided by the total number of spectra obtained for the sample
			MW	Molecular weight of the identified protein expressed in kDa
			Coverage	Coverage of the identified protein expressed in %
			Spectra	Number of spectra that allowed the identification of the protein
			Specific	Number of specific spectra of this protein, compared to the other proteins of the group
				If there is only one subgroup of proteins, the number is replaced by a '-'
			Unique	Number of unique peptides that allowed the identification of the protein
	Group	Sub-group	Description	Protein name	Function category	Function description	log(E value)	Coverage	MW	Spectra	Specific uniques	Uniques	PAI
	1	1.01	evm_27.model.AmTr_v1.0_scaffold00002.657	Vicilin-like antimicrobial peptides 2-3	06 Protein destination and storage	06.20 Storage proteins	-407.816	72	59.8	361	-	57	12.8929
	2	2.02	evm_27.model.AmTr_v1.0_scaffold00067.11	11S Globulin	06 Protein destination and storage	06.20 Storage proteins	-177.62	66	49.1	80	17	23	4.21053
	2	2.01	evm_27.model.AmTr_v1.0_scaffold00067.7	11S Globulin	06 Protein destination and storage	06.20 Storage proteins	-301.417	70	54.5	179	37	43	8.52381
	3	3.01	evm_27.model.AmTr_v1.0_scaffold00067.12	11S Globulin	06 Protein destination and storage	06.20 Storage proteins	-271.885	73	53	127	-	38	7.47059
	4	4.01	evm_27.model.AmTr_v1.0_scaffold00045.37	1-Cys peroxiredoxin	11 Disease/defence	11.05 Stress responses	-148.798	76	24.2	81	-	22	7.36364
	5	5.01	evm_27.model.AmTr_v1.0_scaffold00136.4	HSP18.1 (small heat shock protein family)	06 Protein destination and storage	06.01 Folding and stability	-119.281	82	17.8	65	-	20	16.25
	6	6.01	evm_27.model.AmTr_v1.0_scaffold00165.36	HSP18.1 (small heat shock protein family)	06 Protein destination and storage	06.01 Folding and stability	-136.329	66	18.1	64	-	20	16
	7	7.01	evm_27.model.AmTr_v1.0_scaffold00005.212	2S albumin (Alpha-Amylase Inhibitor)	06 Protein destination and storage	06.20 Storage proteins	-49.0142	32	16.8	32	6	7	4.57143
	7	7.02	evm_27.model.AmTr_v1.0_scaffold00005.215	2S albumin (Alpha-Amylase Inhibitor)	06 Protein destination and storage	06.20 Storage proteins	-44.6386	29	17.2	28	5	6	4
	8	8.01	evm_27.model.AmTr_v1.0_scaffold00059.64	Vicilin-like seed storage protein At2g18540	06 Protein destination and storage	06.20 Storage proteins	-112.356	47	44.1	50	-	23	2.94118
	9	9.01	evm_27.model.AmTr_v1.0_scaffold00162.9	oil body-associated protein 2B	09 Cell structure	09.99 Others	-122.382	80	28.9	40	-	19	2.35294
	10	10.02	evm_27.model.AmTr_v1.0_scaffold00071.64	Alcohol dehydrogenase	02 Energy	02.16 Fermentation	-42.5501	26	41.1	8	2	8	0.533333
	10	10.01	evm_27.model.AmTr_v1.0_scaffold00071.65	Alcohol dehydrogenase	02 Energy	02.16 Fermentation	-110.65	67	41.1	35	14	20	2.1875
	11	11.01	evm_27.model.AmTr_v1.0_scaffold00080.82	Vicilin-like seed storage protein At2g28490	06 Protein destination and storage	06.20 Storage proteins	-82.5947	38	50.4	37	-	15	2.05556
	12	12.01	evm_27.model.AmTr_v1.0_scaffold00014.132	Oleosin type 2	09 Cell structure	09.99 Others	-47.098	39	15.5	36	-	9	9
	13	13.01	evm_27.model.AmTr_v1.0_scaffold00041.34	Enolase	02 Energy	02.01 Glycolysis	-148.766	62	47.9	31	-	19	1.47619
	14	14.01	evm_27.model.AmTr_v1.0_scaffold00016.315	Dessication-related protein	02 Energy	02.01 Glycolysis	-98.6041	52	33.4	29	-	14	2.23077
	15	15.01	evm_27.model.AmTr_v1.0_scaffold00040.204	Fructose-bisphosphate aldolase	02 Energy	02.01 Glycolysis	-156.25	68	38.2	26	-	19	1.625
	16	16.01	evm_27.model.AmTr_v1.0_scaffold00044.42	UDP-glucose pyrophosphorylase	01 Metabolism	01.05 Sugars and polysaccharides	-123.175	58	52.2	26	-	20	1
	17	17.01	evm_27.model.AmTr_v1.0_scaffold00065.204	Leucine aminopeptidase	06 Protein destination and storage	06.13 Proteolysis	-112.428	46	54.8	26	-	18	0.896552
	18	18.01	evm_27.model.AmTr_v1.0_scaffold00062.199	Phosphoglycerate kinase	02 Energy	02.01 Glycolysis	-116.74	63	42.4	26	-	18	1.18182
	19	19.01	evm_27.model.AmTr_v1.0_scaffold00001.7	Catalase	11 Disease/defence	11.06 Detoxification	-76.3606	41	56.7	19	11	15	0.95
	19	19.02	evm_27.model.AmTr_v1.0_scaffold00001.8	Catalase	11 Disease/defence	11.06 Detoxification	-44.4053	26	56.8	12	5	9	0.571429
	20	20.01	evm_27.model.AmTr_v1.0_scaffold00177.22	Glyceraldehyde-3-phosphate dehydrogenase	02 Energy	02.01 Glycolysis	-51.8764	80	11.8	24	-	7	4
	21	21.01	evm_27.model.AmTr_v1.0_scaffold00012.94	Thaumatin putative	11 Disease/defence	11.01 Resistance genes	-81.1521	56	26.5	23	-	10	2.3
	22	22.01	evm_27.model.AmTr_v1.0_scaffold00001.87	HSP83	06 Protein destination and storage	06.01 Folding and stability	-97.9677	25	81	22	-	15	0.709677
	23	23.01	evm_27.model.AmTr_v1.0_scaffold00140.41	Antimicrobial peptide putative	11 Disease/defence	11.02 Defence-related	-38.6634	67	10.3	21	-	7	7
	24	24.01	evm_27.model.AmTr_v1.0_scaffold00023.236	Ascorbate peroxidase	11 Disease/defence	11.06 Detoxification	-75.3562	54	27.8	21	-	11	1.75
	25	25.01	evm_27.model.AmTr_v1.0_scaffold00003.261	Chaperonin (Chaperonin-60kD, ch60, CPN60)	06 Protein destination and storage	06.01 Folding and stability	-94.107	37	61.2	21	-	14	0.7
	26	26.01	evm_27.model.AmTr_v1.0_scaffold00022.182	Late embryogenesis abundant protein (LEA)	11 Disease/defence	11.05 Stress responses	-80.4304	70	14.8	19	-	9	3.16667
	27	27.01	evm_27.model.AmTr_v1.0_scaffold00007.142	Pyruvate decarboxylase	02 Energy	02.16 Fermentation	-75.7874	25	65.3	19	-	16	1.26667
	28	28.01	evm_27.model.AmTr_v1.0_scaffold00006.17	F0F1 ATP synthase subunit beta	07 Transporters	07.22 Transport ATPases	-85.8465	32	59.9	14	11	12	0.482759
	28	28.02	evm_27.model.AmTr_v1.0_scaffold00334.5	F0F1 ATP synthase subunit beta	07 Transporters	07.22 Transport ATPases	-27.4565	18	49.6	6	5	6	0.25
	29	29.01	evm_27.model.AmTr_v1.0_scaffold00018.104	Actin	09 Cell structure	09.04 Cytoskeleton	-77.5985	44	41.6	18	-	12	1.2
	30	30.01	evm_27.model.AmTr_v1.0_scaffold00010.123	Phosphoglucomutase	02 Energy	02.01 Glycolysis	-81.3453	37	63.7	18	-	17	0.62069
	31	31.01	evm_27.model.AmTr_v1.0_scaffold00009.258	Tripeptidyl aminopeptidase	06 Protein destination and storage	06.13 Proteolysis	-78.9809	15	143.8	18	-	16	0.295082
	32	32.01	evm_27.model.AmTr_v1.0_scaffold00041.179	Peptidylprolyl cis-trans isomerase	06 Protein destination and storage	06.01 Folding and stability	-47.9072	62	18.1	18	-	7	2.57143
	33	33.01	evm_27.model.AmTr_v1.0_scaffold00071.199	Oil body-associated protein 1A	09 Cell structure	09.99 Others	-47.0858	48	21.4	17	-	6	2.42857
	34	34.02	evm_27.model.AmTr_v1.0_scaffold00010.472	Malate dehydrogenase	02 Energy	02.10 TCA pathway	-12.3804	7	43.7	4	1	3	0.222222
	34	34.01	evm_27.model.AmTr_v1.0_scaffold00021.87	Malate dehydrogenase	02 Energy	02.10 TCA pathway	-83.3564	57	36.1	15	8	10	2.5
	35	35.01	evm_27.model.AmTr_v1.0_scaffold00147.30	Oleosin	09 Cell structure	09.99 Others	-39.1894	26	17.7	16	-	6	8
	36	36.02	evm_27.model.AmTr_v1.0_scaffold00078.69	Hypersensitive-induced response protein	11 Disease/defence	11.01 Resistance genes	-26.2197	27	31.2	8	5	6	0.533333
	36	36.01	evm_27.model.AmTr_v1.0_scaffold00078.70	Hypersensitive-induced response protein	11 Disease/defence	11.01 Resistance genes	-26.5191	28	27.9	9	5	6	0.642857
	37	37.01	evm_27.model.AmTr_v1.0_scaffold00012.200	Translation elongation factor 1-alpha	05 Protein synthesis	05.04 Translation factors	-60.8237	31	49.2	13	3	10	0.764706
	37	37.02	evm_27.model.AmTr_v1.0_scaffold00066.50	Translation elongation factor 1-alpha	05 Protein synthesis	05.04 Translation factors	-59.6808	32	49.3	11	3	10	0.647059
	38	38.01	evm_27.model.AmTr_v1.0_scaffold00092.81	Glutathione S-transferase	11 Disease/defence	11.06 Detoxification	-56.829	44	24.5	16	-	10	1.77778
	39	39.01	evm_27.model.AmTr_v1.0_scaffold00002.333	Thioredoxin	06 Protein destination and storage	06.01 Folding and stability	-38.8191	70	13.4	16	-	7	2
	40	40.01	evm_27.model.AmTr_v1.0_scaffold00077.26	Superoxide dismutase (Mn)	11 Disease/defence	11.06 Detoxification	-47.6393	48	22.4	15	-	7	1.875
	41	41.02	evm_27.model.AmTr_v1.0_scaffold00177.21	Glyceraldehyde-3-phosphate dehydrogenase	02 Energy	02.01 Glycolysis	-22.3597	41	15.5	4	2	4	1
	41	41.01	evm_27.model.AmTr_v1.0_scaffold00177.24	Glyceraldehyde-3-phosphate dehydrogenase	02 Energy	02.01 Glycolysis	-56.1321	42	24.7	13	5	7	1.85714
	42	42.01	evm_27.model.AmTr_v1.0_scaffold00039.123	AWPM-19-like family protein	06 Protein destination and storage	06.01 Folding and stability	-45.078	36	18.6	14	-	6	4.66667
	43	43.01	evm_27.model.AmTr_v1.0_scaffold00002.226	Nucleoside diphosphate kinase	10 Signal transduction	10.0404 Kinases	-30.8866	44	16.1	14	-	6	2.33333
	44	44.01	evm_27.model.AmTr_v1.0_scaffold00001.489	Histone H4	09 Cell structure	09.13 Chromosomes	-22.5605	43	11.3	13	-	5	2.6
	44	44.01	evm_27.model.AmTr_v1.0_scaffold00003.187	Histone H4	09 Cell structure	09.13 Chromosomes	-22.5605	43	11.3	13	-	5	2.6
	44	44.01	evm_27.model.AmTr_v1.0_scaffold00003.316	Histone H4	09 Cell structure	09.13 Chromosomes	-22.5605	43	11.3	13	-	5	2.6
	44	44.01	evm_27.model.AmTr_v1.0_scaffold00007.151	Histone H4	09 Cell structure	09.13 Chromosomes	-22.5605	43	11.3	13	-	5	2.6
	44	44.01	evm_27.model.AmTr_v1.0_scaffold00019.276	Histone H4	09 Cell structure	09.13 Chromosomes	-22.5605	43	11.3	13	-	5	2.6
	44	44.01	evm_27.model.AmTr_v1.0_scaffold00019.278	Histone H4	09 Cell structure	09.13 Chromosomes	-22.5605	43	11.3	13	-	5	2.6
	44	44.01	evm_27.model.AmTr_v1.0_scaffold00019.280	Histone H4	09 Cell structure	09.13 Chromosomes	-22.5605	43	11.3	13	-	5	2.6
	44	44.01	evm_27.model.AmTr_v1.0_scaffold00032.49	Histone H4	09 Cell structure	09.13 Chromosomes	-22.5605	43	11.3	13	-	5	2.6
	44	44.01	evm_27.model.AmTr_v1.0_scaffold00059.170	Histone H4	09 Cell structure	09.13 Chromosomes	-22.5605	43	11.3	13	-	5	2.6
	45	45.01	evm_27.model.AmTr_v1.0_scaffold00171.28	Aquaporin	09 Cell structure	09.25 Vacuole	-36.8223	31	26.8	13	-	5	13
	46	46.02	evm_27.model.AmTr_v1.0_scaffold00060.113	Annexin 1	10 Signal transduction	10.99 Others	-33.4718	27	35.9	11	2	11	0.578947
	46	46.01	evm_27.model.AmTr_v1.0_scaffold00060.114	Annexin 1	10 Signal transduction	10.99 Others	-30.125	31	35.5	11	2	11	0.578947
	47	47.01	evm_27.model.AmTr_v1.0_scaffold00078.198	HSP70	06 Protein destination and storage	06.01 Folding and stability	-67.4016	20	94.4	13	-	12	0.382353
	48	48.01	evm_27.model.AmTr_v1.0_scaffold00024.161	Calcium-binding EF-hand-containing protein	10 Signal transduction	10.99 Others	-41.1355	64	15.3	13	-	8	1.3
	49	49.01	evm_27.model.AmTr_v1.0_scaffold00007.124	Em-like protein GEA6	11 Disease/defence	11.05 Stress responses	-43.9566	68	10.2	12	-	6	4
	50	50.01	evm_27.model.AmTr_v1.0_scaffold00038.20	14-3-3-like protein GF14 nu (General regulatory factor 7)	04 Transcription	04.1901 General TFs	-61.2018	39	29.7	12	-	9	0.857143
	51	51.01	evm_27.model.AmTr_v1.0_scaffold00037.106	Lactoylglutathione lyase-like protein	11 Disease/defence	11.06 Detoxification	-44.3533	29	37.2	12	-	9	0.8
	52	52.01	evm_27.model.AmTr_v1.0_scaffold00012.164	Triosephosphate isomerase	02 Energy	02.01 Glycolysis	-71.3636	55	27.3	12	-	9	1
	53	53.01	evm_27.model.AmTr_v1.0_scaffold00017.181	Peroxidase	11 Disease/defence	11.06 Detoxification	-39.4958	31	38	10	6	9	0.588235
	53	53.02	evm_27.model.AmTr_v1.0_scaffold00017.182	Peroxidase	11 Disease/defence	11.06 Detoxification	-24.4747	16	38.3	5	2	5	0.416667
	54	54.01	evm_27.model.AmTr_v1.0_scaffold00056.169	Oleosin type 1	09 Cell structure	09.99 Others	-19.3431	24	15.4	11	-	5	5.5
	55	55.01	evm_27.model.AmTr_v1.0_scaffold00105.4	60S ribosomal protein (L4-1)	05 Protein synthesis	05.01 Ribosomal proteins	-39.1713	30	44.7	11	-	10	0.647059
	56	56.01	evm_27.model.AmTr_v1.0_scaffold00016.68	Alpha-mannosidase	01 Metabolism	01.05 Sugars and polysaccharides	-48.9968	11	114.9	11	-	10	0.255814
	57	57.01	evm_27.model.AmTr_v1.0_scaffold00069.193	Monodehydroascorbate reductase	11 Disease/defence	11.06 Detoxification	-70.4788	36	47.1	11	-	10	0.578947
	58	58.01	evm_27.model.AmTr_v1.0_scaffold00086.64	Chaperone protein ClpB1 (HSP 101)	06 Protein destination and storage	06.01 Folding and stability	-63.3815	18	101	11	-	10	0.314286
	59	59.01	evm_27.model.AmTr_v1.0_scaffold00111.63	Phosphoglucose isomerase	02 Energy	02.01 Glycolysis	-52.0195	18	63	11	-	9	0.392857
	60	60.01	evm_27.model.AmTr_v1.0_scaffold00003.462	protein MOTHER of FT and TLF 1	03 Cell growth/division	03.26 Growth regulators	-29.3543	33	24.5	11	-	6	1.1
	61	61.01	evm_27.model.AmTr_v1.0_scaffold00002.54	HSP70 (Luminal binding protein 1)	06 Protein destination and storage	06.01 Folding and stability	-40.3582	10	74.2	11	-	6	0.407407
	62	62.01	evm_27.model.AmTr_v1.0_scaffold00069.206	Fasciclin-like arabinogalactan protein	09 Cell structure	09.01 Cell wall	-41.8221	27	43.3	11	-	7	0.785714
	63	63.01	evm_27.model.AmTr_v1.0_scaffold00019.58	Nudix hydrolase homolog	20 Secondary metabolism	20.2 Terpenoids	-57.3779	20	86	11	-	11	0.305556
	64	64.01	evm_27.model.AmTr_v1.0_scaffold00146.16	Small heat shock protein	06 Protein destination and storage	06.01 Folding and stability	-32.7914	53	17.2	11	-	5	2.75
	65	65.01	evm_27.model.AmTr_v1.0_scaffold00068.122	Pollen Ole e 1 (Putative proline-rich glycoprotein)	12 Unclear classification	12 Unclear classification	-30.9142	35	18.6	10	-	6	1.11111
	66	66.01	evm_27.model.AmTr_v1.0_scaffold00101.77	Cysteine proteinase inhibitor	11 Disease/defence	11.02 Defence-related	-51.522	48	23.2	10	-	8	1
	67	67.01	evm_27.model.AmTr_v1.0_scaffold00032.93	Translation elongation factor 2	05 Protein synthesis	05.04 Translation factors	-77.6335	20	93.9	10	-	10	0.333333
	68	68.01	evm_27.model.AmTr_v1.0_scaffold00045.28	Late embryogenesis abundant protein (LEA)	11 Disease/defence	11.05 Stress responses	-27.3868	27	30.1	9	-	7	0.692308
	69	69.01	evm_27.model.AmTr_v1.0_scaffold00186.14	Protein disulfide isomerase	06 Protein destination and storage	06.01 Folding and stability	-30.9225	20	57.4	9	-	9	0.310345
	70	70.01	evm_27.model.AmTr_v1.0_scaffold00036.91	Eukaryotic initiation factor 4A	05 Protein synthesis	05.04 Translation factors	-47.4505	28	46.7	9	-	9	0.5
	71	71.01	evm_27.model.AmTr_v1.0_scaffold00019.442	Elongation factor 1-beta-gamma	05 Protein synthesis	05.04 Translation factors	-24.1902	19	49.1	9	-	7	0.529412
	72	72.01	evm_27.model.AmTr_v1.0_scaffold00086.72	BAG7 (molecular chaperone regulator)	06 Protein destination and storage	06.01 Folding and stability	-37.8879	19	48.9	9	-	7	0.75
	73	73.01	evm_27.model.AmTr_v1.0_scaffold00016.215	Hydroxysteroid 11-beta-dehydrogenase 1	01 Metabolism	01.06 Lipid and sterol	-47.6195	30	39	9	-	9	0.5625
	74	74.01	evm_27.model.AmTr_v1.0_scaffold00038.237	Phosphate-induced protein (Phi-1)	12 Unclear classification	12 Unclear classification	-56.5512	32	32.6	9	-	7	0.9
	75	75.01	evm_27.model.AmTr_v1.0_scaffold00029.86	Progesterone 5-beta-reductase	20 Secondary metabolism	20.2 Terpenoids	-57.9398	30	43.7	9	-	7	0.529412
	76	76.01	evm_27.model.AmTr_v1.0_scaffold00008.121	Protein argonaute 4	04 Transcription	04.22 mRNA processing	-44.9341	16	87.4	9	-	9	0.236842
	77	77.01	evm_27.model.AmTr_v1.0_scaffold00021.234	Aspartyl protease-like protein	06 Protein destination and storage	06.13 Proteolysis	-66.435	30	52.4	9	-	8	0.5625
	78	78.01	evm_27.model.AmTr_v1.0_scaffold00017.35	Ubiquitin-40S ribosomal protein	05 Protein synthesis	05.01 Ribosomal proteins	-20.2983	29	17.7	8	-	4	1.14286
	79	79.01	evm_27.model.AmTr_v1.0_scaffold00095.85	20S proteasome (alpha subunit G-1)	06 Protein destination and storage	06.13 Proteolysis	-34.4423	30	27.1	8	-	6	0.470588
	80	80.01	evm_27.model.AmTr_v1.0_scaffold00099.13	Hydroxysteroid 11-beta-dehydrogenase 1	01 Metabolism	01.06 Lipid and sterol	-32.9693	27	24.8	8	-	7	1.33333
	81	81.01	evm_27.model.AmTr_v1.0_scaffold00030.127	Glycine-rich RNA-binding protein	04 Transcription	04.22 mRNA processing	-16.6753	29	15.7	6	3	4	0.666667
	81	81.02	evm_27.model.AmTr_v1.0_scaffold00030.135	Glycine-rich RNA-binding protein	04 Transcription	04.22 mRNA processing	-17.0923	22	15.9	4	2	3	0.4
	82	82.01	evm_27.model.AmTr_v1.0_scaffold00013.277	S-Adenosylhomocysteine hydrolase	01 Metabolism	01.01 Amino Acid	-44.4791	20	53	8	-	8	0.444444
	83	83.01	evm_27.model.AmTr_v1.0_scaffold00135.20	Phosphoglucose isomerase	02 Energy	02.01 Glycolysis	-40.674	15	68.4	8	-	8	0.2
	84	84.01	evm_27.model.AmTr_v1.0_scaffold00055.145	Betaine aldehyde dehydrogenase	11 Disease/defence	11.05 Stress responses	-26.6757	21	54.6	8	-	7	0.444444
	85	85.01	evm_27.model.AmTr_v1.0_scaffold00049.68	Glucose-6-phosphate dehydrogenase, cytoplasmic	02 Energy	02.07 Pentose phosphate	-41.1825	17	59.8	8	-	8	0.266667
	86	86.02	evm_27.model.AmTr_v1.0_scaffold00068.75	40S ribosomal protein (S5-1)	05 Protein synthesis	05.01 Ribosomal proteins	-19.1589	19	21.8	6	1	3	0.75
	86	86.01	evm_27.model.AmTr_v1.0_scaffold00090.12	40S ribosomal protein (S5-1)	05 Protein synthesis	05.01 Ribosomal proteins	-18.1867	19	21.9	7	1	3	0.875
	87	87.01	evm_27.model.AmTr_v1.0_scaffold00069.6	Amine oxidase	20 Secondary metabolism	20.5 Amines	-40.9976	15	82.5	8	-	7	0.347826
	88	88.01	evm_27.model.AmTr_v1.0_scaffold00001.143	Aconitase	02 Energy	02.10 TCA pathway	-32.8929	10	107	8	-	7	0.222222
	89	89.01	evm_27.model.AmTr_v1.0_scaffold00007.280	GTPase activating protein-like	10 Signal transduction	10.0410 G proteins	-33.5215	52	18.4	8	-	5	2
	90	90.01	evm_27.model.AmTr_v1.0_scaffold00007.7	Ferritin, chloroplastic	11 Disease/defence	11.02 Defence-related	-34.9261	35	28.1	8	-	6	0.8
	91	91.01	evm_27.model.AmTr_v1.0_scaffold00109.91	Peroxiredoxin	11 Disease/defence	11.06 Detoxification	-21.605	47	9.5	8	-	4	1.6
	92	92.01	evm_27.model.AmTr_v1.0_scaffold00146.15	Small heat shock protein	06 Protein destination and storage	06.01 Folding and stability	-37.1198	59	16.8	8	-	6	1.33333
	93	93.01	evm_27.model.AmTr_v1.0_scaffold00078.175	40S ribosomal protein (S18)	05 Protein synthesis	05.01 Ribosomal proteins	-25.9727	38	17.5	8	-	5	1.33333
	94	94.01	evm_27.model.AmTr_v1.0_scaffold00002.178	RNA-binding KH domain-containing protein	12 Unclear classification	12 Unclear classification	-33.3027	21	47.1	7	-	7	0.388889
	95	95.01	evm_27.model.AmTr_v1.0_scaffold00086.63	Uncharacterized protein	12 Unclear classification	12 Unclear classification	-15.4282	17	29.7	7	-	4	0.636364
	96	96.01	evm_27.model.AmTr_v1.0_scaffold00004.191	Phosphatidylinositol/phosphatidylglycerol	11 Disease/defence	11 Disease/defence	11.02 Defence-related	19	16.4	7	-	2	1.16667
				transfer protein
	97	97.01	evm_27.model.AmTr_v1.0_scaffold00149.8	Acetylornithine deacetylase	01 Metabolism	01.02 Nitrogen and sulphur	-20.8126	14	57.2	7	-	7	0.291667
	98	98.01	evm_27.model.AmTr_v1.0_scaffold00045.318	Adenine nucleotide alpha hydrolases-like protein	11 Disease/defence	11.05 Stress responses	-21.2111	25	17.4	7	-	3	1.4
	99	99.02	evm_27.model.AmTr_v1.0_scaffold00010.322	40S ribosomal protein SA-like	05 Protein synthesis	05.01 Ribosomal proteins	-14.8421	19	32.8	5	1	4	0.416667
	99	99.01	evm_27.model.AmTr_v1.0_scaffold00041.50	40S ribosomal protein SA-like	05 Protein synthesis	05.01 Ribosomal proteins	-17.2223	23	34	5	2	5	0.416667
	100	100.01	evm_27.model.AmTr_v1.0_scaffold00032.7	Non-specific lipid-transfer protein	09 Cell structure	09.99 Others	-17.5481	35	16.5	7	-	4	2.33333
	101	101.01	evm_27.model.AmTr_v1.0_scaffold00069.175	Subtilisin serine protease	06 Protein destination and storage	06.13 Proteolysis	-36.2448	15	84.1	7	-	7	0.225806
	102	102.01	evm_27.model.AmTr_v1.0_scaffold00078.56	20S proteasome (beta subunit E-2)	06 Protein destination and storage	06.13 Proteolysis	-35.0013	26	29.8	7	-	5	0.636364
	103	103.01	evm_27.model.AmTr_v1.0_scaffold00147.47	20S proteasome (subunit alpha A-2)	06 Protein destination and storage	06.13 Proteolysis	-29.9015	37	27.4	7	-	7	0.5
	104	104.01	evm_27.model.AmTr_v1.0_scaffold00078.71	Mitochondrial outer membrane protein porin	11 Disease/defence	11.06 Detoxification	-58.6977	42	29.3	7	-	7	0.7
	105	105.01	evm_27.model.AmTr_v1.0_scaffold00071.92	HSP70	06 Protein destination and storage	06.01 Folding and stability	-34.1437	15	75.1	7	-	7	0.241379
	106	106.01	evm_27.model.AmTr_v1.0_scaffold00010.258	Histone H2B.11	09 Cell structure	09.13 Chromosomes	-13.7744	25	16.5	7	-	3	1.4
	106	106.01	evm_27.model.AmTr_v1.0_scaffold00012.26	Histone H2B.11	09 Cell structure	09.13 Chromosomes	-13.7744	26	16.4	7	-	3	1.4
	106	106.01	evm_27.model.AmTr_v1.0_scaffold00012.38	Histone H2B.11	09 Cell structure	09.13 Chromosomes	-13.7744	27	15.3	7	-	3	1.4
	106	106.01	evm_27.model.AmTr_v1.0_scaffold00012.39	Histone H2B.11	09 Cell structure	09.13 Chromosomes	-13.7744	26	16.4	7	-	3	1.4
	107	107.02	evm_27.model.AmTr_v1.0_scaffold00009.283	Tubulin	09 Cell structure	09.04 Cytoskeleton	-22.9607	18	50	6	1	6	0.3
	107	107.02	evm_27.model.AmTr_v1.0_scaffold00010.73	Tubulin	09 Cell structure	09.04 Cytoskeleton	-22.9607	18	50.1	6	1	6	0.3
	107	107.01	evm_27.model.AmTr_v1.0_scaffold00032.35	Tubulin	09 Cell structure	09.04 Cytoskeleton	-25.3709	18	49.8	6	1	6	0.333333
	108	108.01	evm_27.model.AmTr_v1.0_scaffold00039.146	Late embryogenesis abundant protein (LEA)	11 Disease/defence	11.05 Stress responses	-21.8724	39	14.4	6	-	6	0.75
	109	109.01	evm_27.model.AmTr_v1.0_scaffold00002.388	Late embryogenesis abundant protein (LEA)	11 Disease/defence	11.05 Stress responses	-18.0173	14	33.9	6	-	4	0.75
	110	110.01	evm_27.model.AmTr_v1.0_scaffold00061.105	Oleosin	09 Cell structure	09.99 Others	-20.0051	22	14.7	6	-	4	2
	111	111.01	evm_27.model.AmTr_v1.0_scaffold00001.161	Fructose-bisphosphate aldolase (chloroplastic)	02 Energy	02.01 Glycolysis	-19.7817	12	42.4	6	-	5	0.428571
	112	112.01	evm_27.model.AmTr_v1.0_scaffold00025.253	20S proteasome (beta subunit A-1)	06 Protein destination and storage	06.13 Proteolysis	-19.1634	18	24.7	6	-	3	0.75
	113	113.01	evm_27.model.AmTr_v1.0_scaffold00041.114	HSP90	06 Protein destination and storage	06.01 Folding and stability	-19.162	7	93.6	6	-	6	0.157895
	114	114.01	evm_27.model.AmTr_v1.0_scaffold00009.276	Glutathione peroxidase	11 Disease/defence	11.06 Detoxification	-22.4053	28	18.6	6	-	4	1
	115	115.02	evm_27.model.AmTr_v1.0_scaffold00021.150	Ras-related protein	08 Intracellular traffic	08.07 Vesicular	-13.0254	13	24.2	4	1	3	0.333333
	115	115.02	evm_27.model.AmTr_v1.0_scaffold00068.101	Ras-related protein	08 Intracellular traffic	08.07 Vesicular	-13.0254	13	23.7	4	1	3	0.285714
	115	115.01	evm_27.model.AmTr_v1.0_scaffold00071.220	Ras-related protein	08 Intracellular traffic	08.07 Vesicular	-10.744	13	24.4	5	1	3	0.333333
	115	115.02	evm_27.model.AmTr_v1.0_scaffold00108.39	Ras-related protein	08 Intracellular traffic	08.07 Vesicular	-13.0254	13	24.2	4	1	3	0.333333
	115	115.02	evm_27.model.AmTr_v1.0_scaffold00130.15	Ras-related protein	08 Intracellular traffic	08.07 Vesicular	-13.0254	13	24.3	4	1	3	0.363636
	115	115.01	evm_27.model.AmTr_v1.0_scaffold00165.39	Ras-related protein	08 Intracellular traffic	08.07 Vesicular	-10.744	13	23.7	5	1	3	0.416667
	116	116.01	evm_27.model.AmTr_v1.0_scaffold00077.155	60S ribosomal protein( L10-2)	05 Protein synthesis	05.01 Ribosomal proteins	-21.5274	26	25.1	6	-	5	0.6
	117	117.01	evm_27.model.AmTr_v1.0_scaffold00011.153	Tetratricopeptide repeat domain containing protein	11 Disease/defence	11.05 Stress responses	-21.0117	11	65	6	-	6	0.1875
	118	118.01	evm_27.model.AmTr_v1.0_scaffold00009.135	GTP-binding nuclear protein	08 Intracellular traffic	08.01 Nuclear	-25.9412	33	25.1	6	-	6	0.545455
	119	119.01	evm_27.model.AmTr_v1.0_scaffold00129.58	20S proteasome subunit alpha type-5-like	06 Protein destination and storage	06.13 Proteolysis	-22.0319	28	25.9	6	-	5	0.428571
	120	120.01	evm_27.model.AmTr_v1.0_scaffold00040.285	Pyruvate kinase	02 Energy	02.01 Glycolysis	-18.8538	13	57.3	6	-	5	0.230769
	121	121.01	evm_27.model.AmTr_v1.0_scaffold00177.23	Glyceraldehyde-3-phosphate dehydrogenase	02 Energy	02.01 Glycolysis	-14.0915	43	8.1	6	-	2	2
	122	122.01	evm_27.model.AmTr_v1.0_scaffold00103.115	Uncharacterized protein	13 Unclassified	13 Unclassified	-31.8792	41	15	6	-	5	1
	123	123.01	evm_27.model.AmTr_v1.0_scaffold00065.146	Glyceraldehyde-3-phosphate dehydrogenase	02 Energy	02.01 Glycolysis	-23.8492	11	54.2	6	-	5	0.272727
	124	124.01	evm_27.model.AmTr_v1.0_scaffold00078.194	Aldehyde dehydrogenase	20 Secondary metabolism	20.1 Phenylpropanoids/phenolics	-28.0708	20	42.3	6	-	6	0.285714
	125	125.01	evm_27.model.AmTr_v1.0_scaffold00049.61	Small heat shock protein	06 Protein destination and storage	06.01 Folding and stability	-22.6356	22	26.2	6	-	4	0.461538
	126	126.01	evm_27.model.AmTr_v1.0_scaffold00105.23	60S ribosomal protein (L12-1)	05 Protein synthesis	05.01 Ribosomal proteins	-14.4678	22	17.7	5	1	3	0.714286
	126	126.02	evm_27.model.AmTr_v1.0_scaffold00148.11	60S ribosomal protein (L12-1)	05 Protein synthesis	05.01 Ribosomal proteins	-13.856	22	17.7	4	1	3	0.571429
	127	127.01	evm_27.model.AmTr_v1.0_scaffold00182.29	Serine carboxypeptidase	06 Protein destination and storage	06.13 Proteolysis	-25.791	11	54.3	6	-	6	0.4
	128	128.01	evm_27.model.AmTr_v1.0_scaffold00078.25	Phospholipase D (alpha 1)	10 Signal transduction	10.99 Others	-31.0575	8	92	6	-	5	0.176471
	129	129.01	evm_27.model.AmTr_v1.0_scaffold00061.115	Ras-related protein	08 Intracellular traffic	08.07 Vesicular	-23.6673	39	23.1	6	-	6	0.4
	130	130.01	evm_27.model.AmTr_v1.0_scaffold00334.4	Ribulose bisphosphate carboxylase (large chain)	02 Energy	02.30 Photosynthesis	-17.6632	10	52.7	6	-	4	0.315789
	131	131.01	evm_27.model.AmTr_v1.0_scaffold00016.285	Amidase family protein	01 Metabolism	01.02 Nitrogen and sulphur	-26.4433	13	67.1	6	-	6	0.230769
	132	132.01	evm_27.model.AmTr_v1.0_scaffold00049.280	GDSL esterase/lipase	01 Metabolism	01.06 Lipid and sterol	-38.9711	14	41.7	6	-	5	0.5
	133	133.01	evm_27.model.AmTr_v1.0_scaffold00106.48	Aspartic proteinase	06 Protein destination and storage	06.13 Proteolysis	-30.4304	14	55	6	-	6	0.352941
	134	134.01	evm_27.model.AmTr_v1.0_scaffold00004.22	Late embryogenesis abundant protein (LEA)	11 Disease/defence	11.05 Stress responses	-28.4304	29	24.2	5	-	5	0.416667
	135	135.01	evm_27.model.AmTr_v1.0_scaffold00136.8	Transducin/WD40 repeat-like superfamily protein	12 Unclear classification	12 Unclear classification	-25.2583	15	51.8	5	-	4	0.277778
	136	136.01	evm_27.model.AmTr_v1.0_scaffold00002.660	20S proteasome (beta subunit D-1)	06 Protein destination and storage	06.13 Proteolysis	-16.9567	21	22.8	5	-	4	0.5
	137	137.01	evm_27.model.AmTr_v1.0_scaffold00010.173	40S ribosomal protein (S15a-1)	05 Protein synthesis	05.01 Ribosomal proteins	-9.66587	23	14.7	4	1	3	0.571429
	137	137.02	evm_27.model.AmTr_v1.0_scaffold00168.6	40S ribosomal protein (S15a-1)	05 Protein synthesis	05.01 Ribosomal proteins	-10.7537	18	18.9	4	1	3	0.444444
	138	138.01	evm_27.model.AmTr_v1.0_scaffold00022.391	Cysteine protease (papain)	06 Protein destination and storage	06.13 Proteolysis	-35.9605	18	38.4	5	-	4	0.384615
	139	139.01	evm_27.model.AmTr_v1.0_scaffold01428.1	Malate dehydrogenase	02 Energy	02.10 TCA pathway	-28.5089	27	12.3	5	-	4	1
	140	140.01	evm_27.model.AmTr_v1.0_scaffold00002.635	40S ribosomal protein (S3a-1)	05 Protein synthesis	05.01 Ribosomal proteins	-16.1085	18	30.3	5	-	4	0.384615
	141	141.02	evm_27.model.AmTr_v1.0_scaffold00004.120	Beta glucosidase	01 Metabolism	01.05 Sugars and polysaccharides	-14.2976	6	65.8	2	1	2	0.125
	141	141.01	evm_27.model.AmTr_v1.0_scaffold00004.122	Beta glucosidase	01 Metabolism	01.05 Sugars and polysaccharides	-15.5162	8	68.3	4	3	4	0.235294
	142	142.01	evm_27.model.AmTr_v1.0_scaffold00016.370	Unncharacterized protein	12 Unclear classification	12 Unclear classification	-21.5284	25	23.5	5	-	4	0.5
	143	143.01	evm_27.model.AmTr_v1.0_scaffold00012.253	HSP70 (predicted) (cytoplasm, nucleus)	06 Protein destination and storage	06.01 Folding and stability	-19.6888	13	44.4	5	-	4	0.277778
	144	144.01	evm_27.model.AmTr_v1.0_scaffold00021.28	Phosphoenolpyruvate carboxylase	02 Energy	02.10 TCA pathway	-12.8723	4	110	5	-	5	0.102041
	145	145.01	evm_27.model.AmTr_v1.0_scaffold00061.212	60S ribosomal protein (L7-2)	05 Protein synthesis	05.01 Ribosomal proteins	-22.1028	28	28.5	5	-	5	0.357143
	146	146.01	evm_27.model.AmTr_v1.0_scaffold00056.106	3-hydroxyisobutyrate dehydrogenase-like	02 Energy	02.07 Pentose phosphate	-39.9102	24	32.3	5	-	5	0.384615
	147	147.01	evm_27.model.AmTr_v1.0_scaffold00071.147	Isocitrate dehydrogenase	02 Energy	02.10 TCA pathway	-19.8178	14	46.7	5	-	5	0.25
	148	148.01	evm_27.model.AmTr_v1.0_scaffold00037.7	Peroxidase	11 Disease/defence	11.06 Detoxification	-26.1146	15	35.5	5	-	4	0.333333
	149	149.01	evm_27.model.AmTr_v1.0_scaffold00105.26	Guanine nucleotide-binding protein (subunit beta-like protein B : RACK1B)	10 Signal transduction	10.04 Mediators	-33.9679	22	34.7	5	-	5	0.357143
	150	150.01	evm_27.model.AmTr_v1.0_scaffold00025.25	Peroxiredoxin (mitochondrial)	11 Disease/defence	11.06 Detoxification	-15.3936	22	21.6	5	-	4	0.416667
	151	151.01	evm_27.model.AmTr_v1.0_scaffold00003.24	GTP-binding protein	08 Intracellular traffic	08.07 Vesicular	-26.2529	29	21.8	5	-	4	0.384615
	152	152.01	evm_27.model.AmTr_v1.0_scaffold00013.35	Nuclear transport factor 2	08 Intracellular traffic	08.01 Nuclear	-21.092	51	13.8	5	-	4	1.25
	153	153.01	evm_27.model.AmTr_v1.0_scaffold00021.40	Selenium-binding protein (Protein EMBRYO SAC DEVELOPMENT ARREST 38)	03 Cell growth/division	03.99 Other	-23.072	12	54.8	5	-	5	0.217391
	154	154.01	evm_27.model.AmTr_v1.0_scaffold00111.28	NADPH:quinone reductase	11 Disease/defence	11.06 Detoxification	-26.2448	17	40.1	5	-	5	0.333333
	155	155.02	evm_27.model.AmTr_v1.0_scaffold00005.226	Beta-glucosidase	09 Cell structure	09.01 Cell wall	-11.4528	5	55.1	2	1	2	0.117647
	155	155.02	evm_27.model.AmTr_v1.0_scaffold00005.227	Beta-glucosidase	09 Cell structure	09.01 Cell wall	-11.4528	5	55.1	2	1	2	0.117647
	155	155.02	evm_27.model.AmTr_v1.0_scaffold00005.228	Beta-glucosidase	09 Cell structure	09.01 Cell wall	-11.4528	5	55.1	2	1	2	0.125
	155	155.01	evm_27.model.AmTr_v1.0_scaffold00095.27	Beta-glucosidase	09 Cell structure	09.01 Cell wall	-14.551	11	57.9	4	3	4	0.210526
	156	156.02	evm_27.model.AmTr_v1.0_scaffold00055.171	Histone H2A	09 Cell structure	09.13 Chromosomes	-12.2111	28	13.8	3	1	2	0.75
	156	156.01	evm_27.model.AmTr_v1.0_scaffold00057.272	Histone H2A	09 Cell structure	09.13 Chromosomes	-6.41409	21	15.5	4	1	2	1.33333
	156	156.02	evm_27.model.AmTr_v1.0_scaffold00115.21	Histone H2A	09 Cell structure	09.13 Chromosomes	-12.2111	28	13.7	3	1	2	0.75
	156	156.02	evm_27.model.AmTr_v1.0_scaffold00197.10	Histone H2A	09 Cell structure	09.13 Chromosomes	-12.2111	26	14.5	3	1	2	0.6
	157	157.01	evm_27.model.AmTr_v1.0_scaffold00046.31	40S ribosomal protein (S16-1)	05 Protein synthesis	05.01 Ribosomal proteins	-20.8991	18	16.8	5	-	3	0.714286
	158	158.01	evm_27.model.AmTr_v1.0_scaffold00041.31	40S ribosomal protein (S4-3)	05 Protein synthesis	05.01 Ribosomal proteins	-16.7413	17	30.2	5	-	5	0.416667
	159	159.01	evm_27.model.AmTr_v1.0_scaffold00147.17	Importin	08 Intracellular traffic	08.01 Nuclear	-28.7334	14	58.3	5	-	5	0.227273
	160	160.01	evm_27.model.AmTr_v1.0_scaffold00068.45	Tubulin	09 Cell structure	09.04 Cytoskeleton	-17.2601	13	49.5	5	-	4	0.294118
	161	161.01	evm_27.model.AmTr_v1.0_scaffold00037.158	Late embryogenesis abundant protein (LEA)	11 Disease/defence	11.05 Stress responses	-16.1536	18	30	4	-	4	0.363636
	162	162.01	evm_27.model.AmTr_v1.0_scaffold00011.190	SWIB/MDM2 domain-containing protein	04 Transcription	04.1904 Specific TFs	-12.83	26	13.7	4	-	3	0.5
	163	163.01	evm_27.model.AmTr_v1.0_scaffold00055.72	40S ribosomal protein (S8-2)	05 Protein synthesis	05.01 Ribosomal proteins	-11.5719	13	24.5	3	2	3	0.333333
	163	163.02	evm_27.model.AmTr_v1.0_scaffold00109.18	40S ribosomal protein (S8-2)	05 Protein synthesis	05.01 Ribosomal proteins	-17.6162	13	24.6	2	1	2	0.222222
	164	164.01	evm_27.model.AmTr_v1.0_scaffold00024.52	40S ribosomal protein (S20-2)	05 Protein synthesis	05.01 Ribosomal proteins	-10.797	25	13.4	4	-	3	0.8
	165	165.01	evm_27.model.AmTr_v1.0_scaffold00029.215	Glutamine amidotransferase (GATase1)-like	01 Metabolism	01.02 Nitrogen and sulphur	-23.0131	10	41.7	4	-	3	0.285714
	166	166.01	evm_27.model.AmTr_v1.0_scaffold00024.195	Omega-amidase	01 Metabolism	01.01 Amino Acid	-26.6164	17	33.7	4	-	4	0.363636
	167	167.01	evm_27.model.AmTr_v1.0_scaffold00154.7	Glycine-rich RNA-binding protein	04 Transcription	04.22 mRNA processing	-17.2076	11	30.2	4	-	3	0.8
	168	168.01	evm_27.model.AmTr_v1.0_scaffold00009.290	Low-temperature-induced protein	11 Disease/defence	11.05 Stress responses	-14.3224	11	51	4	-	4	0.235294
	169	169.03	evm_27.model.AmTr_v1.0_scaffold00007.405	ATP-dependent 26S proteasome regulatory subunit	06 Protein destination and storage	06.13 Proteolysis	-10.342	7	44.7	2	1	2	0.1
	169	169.01	evm_27.model.AmTr_v1.0_scaffold00022.94	26S protease regulatory subunit 6A	06 Protein destination and storage	06.13 Proteolysis	-8.54745	6	47.3	2	1	2	0.0952381
	169	169.03	evm_27.model.AmTr_v1.0_scaffold00045.307	ATP-dependent 26S proteasome regulatory subunit	06 Protein destination and storage	06.13 Proteolysis	-10.342	7	44.6	2	1	2	0.1
	169	169.02	evm_27.model.AmTr_v1.0_scaffold00083.23	ATP-dependent 26S proteasome regulatory subunit	06 Protein destination and storage	06.13 Proteolysis	-6.49689	5	44.4	2	1	2	0.1
	170	170.01	evm_27.model.AmTr_v1.0_scaffold00045.22	Cystathionine beta-synthase (CBS) protein	01 Metabolism	01.01 Amino acid	-11.3609	17	27.6	4	-	3	0.333333
	171	171.01	evm_27.model.AmTr_v1.0_scaffold00018.62	60S ribosomal protein (L9-1)	05 Protein synthesis	05.01 Ribosomal proteins	-8.73613	18	21.4	4	-	3	0.444444
	172	172.01	evm_27.model.AmTr_v1.0_scaffold00004.211	Succinate-semialdehyde dehydrogenase (mitochondrial)	01 Metabolism	01.01 Amino Acid	-12.5292	10	52.9	4	-	4	0.2
	173	173.01	evm_27.model.AmTr_v1.0_scaffold00016.40	Transaldolase	02 Energy	02.07 Pentose phosphate	-20.9198	10	47.3	4	-	4	0.210526
	174	174.01	evm_27.model.AmTr_v1.0_scaffold00033.265	Reticulon-like protein	09 Cell structure	09.07 ER/Golgi	-14.71	14	17.3	4	-	2	1
	175	175.01	evm_27.model.AmTr_v1.0_scaffold00025.15	GPI-anchored protein (uncharacterized)	12 Unclear classification	12 Unclear classification	-26.5189	21	22.3	4	-	4	0.571429
	176	176.01	evm_27.model.AmTr_v1.0_scaffold00109.53	Aspartate aminotransferase (chloroplastic)	01 Metabolism	01.01 Amino acid	-17.1196	11	49	4	-	4	0.173913
	177	177.01	evm_27.model.AmTr_v1.0_scaffold00022.263	60S ribosomal protein (L6-3)	05 Protein synthesis	05.01 Ribosomal proteins	-17.7375	18	25.9	4	-	3	0.363636
	178	178.01	evm_27.model.AmTr_v1.0_scaffold00029.307	Elongation factor 1	05 Protein synthesis	05.04 Translation factors	-7.22185	8	27.4	3	2	3	0.230769
	178	178.02	evm_27.model.AmTr_v1.0_scaffold00038.76	Elongation factor 1	05 Protein synthesis	05.04 Translation factors	-4.38934	9	24.5	2	1	2	0.181818
	179	179.01	evm_27.model.AmTr_v1.0_scaffold00085.6	Monocopper oxidase-like protein	09 Cell structure	09.01 Cell wall	-18.9103	8	66.3	4	-	4	0.181818
	180	180.01	evm_27.model.AmTr_v1.0_scaffold00186.16	Farnesylcysteine lyase	06 Protein destination and storage	06.13 Proteolysis	-15.9475	9	53.6	4	-	4	0.222222
	181	181.01	evm_27.model.AmTr_v1.0_scaffold00045.119	Aspartic proteinase	06 Protein destination and storage	06.13 Proteolysis	-12.922	8	55.2	4	-	4	0.285714
	182	182.01	evm_27.model.AmTr_v1.0_scaffold00046.170	HSP70 (Heat shock cognate 70 kDa protein)	06 Protein destination and storage	06.01 Folding and stability	-18.1302	8	71.9	4	-	4	0.129032
	183	183.01	evm_27.model.AmTr_v1.0_scaffold00025.307	Glucan endo-1,3-beta-glucosidase	01 Metabolism	01.05 Sugars and polysaccharides	-17.0966	12	53.4	4	-	4	0.222222
	184	184.01	evm_27.model.AmTr_v1.0_scaffold00049.275	Elongation factor Tu (chloroplastic)	05 Protein synthesis	05.04 Translation factors	-23.509	15	52.1	4	-	4	0.153846
	185	185.01	evm_27.model.AmTr_v1.0_scaffold00039.161	3-ketoacyl-CoA thiolase	01 Metabolism	01.06 Lipid and sterol	-17.7424	12	48	4	-	4	0.222222
	186	186.01	evm_27.model.AmTr_v1.0_scaffold00024.104	Glutamate decarboxylase	01 Metabolism	01.01 Amino Acid	-10.3219	6	56.2	4	-	3	0.166667
	187	187.01	evm_27.model.AmTr_v1.0_scaffold00025.115	Branched-chain-amino-acid aminotransferase-like protein	01 Metabolism	01.01 Amino Acid	-25.4947	11	62.2	4	-	4	0.16
	188	188.01	evm_27.model.AmTr_v1.0_scaffold00055.168	20S proteasome beta type_1	06 Protein destination and storage	06.13 Proteolysis	-19.4521	17	24.9	4	-	3	0.307692
	189	189.01	evm_27.model.AmTr_v1.0_scaffold00004.99	5-methyltetrahydropteroyltriglutamate-homocysteine methyltransferase	01 Metabolism	01.01 Amino Acid	-20.8662	6	84.5	4	-	4	0.121212
	190	190.01	evm_27.model.AmTr_v1.0_scaffold00056.87	Malate dehydrogenase	02 Energy	02.10 TCA pathway	-23.9561	9	71.9	4	-	4	0.137931
	191	191.01	evm_27.model.AmTr_v1.0_scaffold00041.182	Peptidylprolyl cis-trans isomerase	06 Protein destination and storage	06.01 Folding and stability	-23.2912	19	26.8	4	-	3	0.4
				trans isomerases
	192	192.01	evm_27.model.AmTr_v1.0_scaffold00057.265	Glutathione S-transferase	11 Disease/defence	11.06 Detoxification	-13.4508	25	19.4	4	-	3	0.4
	193	193.01	evm_27.model.AmTr_v1.0_scaffold00171.30	Pyruvate kinase	02 Energy	02.01 Glycolysis	-8.26865	11	55.1	4	-	4	0.173913
	194	194.01	evm_27.model.AmTr_v1.0_scaffold00003.194	Nitrogen regulatory protein P-II	01 Metabolism	01.02 Nitrogen and sulphur	-5.05849	16	16.2	4	-	2	0.5
	195	195.01	evm_27.model.AmTr_v1.0_scaffold00002.224	40S ribosomal protein (S2-2)	05 Protein synthesis	05.01 Ribosomal proteins	-30.8607	15	30.3	4	-	3	0.5
	196	196.01	evm_27.model.AmTr_v1.0_scaffold00022.57	40S ribosomal protein (S15-4)	05 Protein synthesis	05.01 Ribosomal proteins	-12.797	16	17.2	3	-	2	0.6
	197	197.01	evm_27.model.AmTr_v1.0_scaffold00111.94	Oleosin type 1	09 Cell structure	09.99 Others	-9.73049	16	14	3	-	2	1.5
	198	198.01	evm_27.model.AmTr_v1.0_scaffold00002.479	RNA-binding KH domain-containing protein	12 Unclear classification	12 Unclear classification	-13.9043	7	50.9	3	-	3	0.230769
	199	199.01	evm_27.model.AmTr_v1.0_scaffold00109.126	Eukaryotic translation initiation factor	05 Protein synthesis	05.04 Translation factors	-13.3737	9	38.7	3	-	3	0.2
	200	200.01	evm_27.model.AmTr_v1.0_scaffold00017.238	RNA polymerase II transcriptional coactivator KIWI	04 Transcription	04.1901 General TFs	-7.90379	29	12	3	-	2	0.6
	201	201.01	evm_27.model.AmTr_v1.0_scaffold00010.513	RNA-binding KH domain-containing protein	12 Unclear classification	12 Unclear classification	-19.1361	8	58.5	3	-	3	0.136364
	202	202.01	evm_27.model.AmTr_v1.0_scaffold00183.4	ADP/ATP translocase (mitochondria)	07 Transporters	07.16 Purine/pyrimidines	-5.52288	7	42.4	3	-	3	0.166667
	203	203.01	evm_27.model.AmTr_v1.0_scaffold00029.51	20S proteasome (alpha subunit B)	06 Protein destination and storage	06.13 Proteolysis	-5.47631	19	17.7	3	-	3	0.375
	204	204.01	evm_27.model.AmTr_v1.0_scaffold00011.65	40S ribosomal protein (S25-3)	05 Protein synthesis	05.01 Ribosomal proteins	-6.1549	21	12	3	-	2	1
	205	205.02	evm_27.model.AmTr_v1.0_scaffold00022.339	60S ribosomal protein (L13-1)	05 Protein synthesis	05.01 Ribosomal proteins	-3.82915	9	23.8	2	1	2	0.222222
	205	205.01	evm_27.model.AmTr_v1.0_scaffold00029.120	60S ribosomal protein (L13-1)	05 Protein synthesis	05.01 Ribosomal proteins	-7.48825	10	23.8	2	1	2	0.25
	206	206.01	evm_27.model.AmTr_v1.0_scaffold00077.25	40S ribosomal protein (S26)	05 Protein synthesis	05.01 Ribosomal proteins	-7.51145	19	14.1	3	-	2	0.75
	207	207.01	evm_27.model.AmTr_v1.0_scaffold00051.91	Cysteine proteinase	06 Protein destination and storage	06.13 Proteolysis	-17.5397	5	59.1	3	-	2	0.1875
	208	208.01	evm_27.model.AmTr_v1.0_scaffold00088.126	20S proteasome subunit beta type 7	06 Protein destination and storage	06.13 Proteolysis	-15.2774	12	29.4	3	-	3	0.375
	209	209.01	evm_27.model.AmTr_v1.0_scaffold00044.225	Lipid transfer protein	07 Transporters	07.13 Lipids	-11.3031	29	9.9	3	-	3	1.5
	210	210.01	evm_27.model.AmTr_v1.0_scaffold00003.138	20S proteasome subunit alpha type 1	06 Protein destination and storage	06.13 Proteolysis	-19.0829	15	29.3	3	-	3	0.272727
	211	211.01	evm_27.model.AmTr_v1.0_scaffold00062.151	Polyadenylate-binding protein	04 Transcription	04.22 mRNA processing	-20.4815	7	55	3	-	3	0.272727
	212	212.01	evm_27.model.AmTr_v1.0_scaffold00060.125	Glucan endo-1,3-beta-glucosidase	01 Metabolism	01.05 Sugars and polysaccharides	-20.3	8	56.1	3	-	3	0.272727
	213	213.01	evm_27.model.AmTr_v1.0_scaffold00012.142	Glucan endo-1,3-beta-glucosidase	01 Metabolism	01.05 Sugars and polysaccharides	-14.1392	8	51.6	3	-	3	0.2
	214	214.01	evm_27.model.AmTr_v1.0_scaffold00001.74	Chaperonin (Chaperonin-60kD, ch60, CPN60)	06 Protein destination and storage	06.01 Folding and stability	-12.9702	6	60.8	3	-	3	0.130435
	215	215.01	evm_27.model.AmTr_v1.0_scaffold00004.65	Chaperonin (Chaperonin-60kD, ch60, CPN60)	06 Protein destination and storage	06.01 Folding and stability	-16.3063	6	58.6	3	-	3	0.115385
	216	216.01	evm_27.model.AmTr_v1.0_scaffold00025.163	Pyruvate orthophosphate dikinase	02 Energy	02.30 Photosynthesis	-8.06574	3	103.9	3	-	3	0.0833333
	217	217.01	evm_27.model.AmTr_v1.0_scaffold00109.27	Rab GTPase family 7	08 Intracellular traffic	08.07 Vesicular	-6.80688	10	23	3	-	2	0.25
	218	218.01	evm_27.model.AmTr_v1.0_scaffold00119.23	Hydroxyproline-rich glycoprotein-like protein	09 Cell structure	09.01 Cell wall	-8.13426	9	37.8	3	-	3	0.15
	219	219.01	evm_27.model.AmTr_v1.0_scaffold00066.77	Rab GDP dissociation inhibitor	08 Intracellular traffic	08.07 Vesicular	-18.2464	10	49.8	3	-	3	0.130435
	220	220.01	evm_27.model.AmTr_v1.0_scaffold00013.6	GPI-anchored protein (uncharacterized)	12 Unclear classification	12 Unclear classification	-7.8689	14	19.6	3	-	3	0.375
	221	221.01	evm_27.model.AmTr_v1.0_scaffold00021.59	RNA-binding protein putative	04 Transcription	04.22 mRNA processing	-13.0678	8	42.6	3	-	3	0.214286
	222	222.01	evm_27.model.AmTr_v1.0_scaffold00067.229	60S ribosomal protein (L23)	05 Protein synthesis	05.01 Ribosomal proteins	-11.5229	22	13.4	3	-	2	0.375
	223	223.01	evm_27.model.AmTr_v1.0_scaffold00053.174	Late embryogenesis abundant protein (LEA)	11 Disease/defence	11.05 Stress responses	-6.18842	15	16.5	3	-	2	0.6
	224	224.01	evm_27.model.AmTr_v1.0_scaffold00007.160	DNA-damage-repair/toleration protein	03 Cell growth/division	03.19 Recombination/repair	-20.509	17	34	3	-	3	0.166667
	225	225.01	evm_27.model.AmTr_v1.0_scaffold00038.239	Phosphate-responsive 1 family protein	03 Cell growth/division	03.22 Cell cycle	-13.2786	12	32.4	3	-	3	0.3
	225	225.01	evm_27.model.AmTr_v1.0_scaffold00038.241	Phosphate-responsive 1 family protein	03 Cell growth/division	03.22 Cell cycle	-13.2786	12	32.5	3	-	3	0.3
	226	226.01	evm_27.model.AmTr_v1.0_scaffold00024.78	UDP-glucose 4-epimerase	01 Metabolism	01.05 Sugars and polysaccharides	-9.60067	7	37.9	3	-	2	0.176471
	227	227.01	evm_27.model.AmTr_v1.0_scaffold00014.114	Dihydrolipoamide dehydrogenase	02 Energy	02.10 TCA pathway	-11.7722	8	53.9	3	-	3	0.125
	227	227.01	evm_27.model.AmTr_v1.0_scaffold00064.49	Dihydrolipoamide dehydrogenase	02 Energy	02.10 TCA pathway	-11.7722	8	53.8	3	-	3	0.130435
	228	228.01	evm_27.model.AmTr_v1.0_scaffold00061.203	6-Phosphogluconate dehydrogenase	02 Energy	02.07 Pentose phosphate	-15.6382	9	53.8	3	-	3	0.142857
	229	229.01	evm_27.model.AmTr_v1.0_scaffold00047.174	Cyclase	12 Unclear classification	12 Unclear classification	-10.8128	12	29	3	-	3	0.375
	229	229.01	evm_27.model.AmTr_v1.0_scaffold00051.60	Cyclase	12 Unclear classification	12 Unclear classification	-10.8128	12	29.4	3	-	3	0.375
	230	230.01	evm_27.model.AmTr_v1.0_scaffold00019.45	Steroid-binding protein	10 Signal transduction	10.01 Receptors	-18.7882	33	12.9	3	-	3	0.5
	231	231.01	evm_27.model.AmTr_v1.0_scaffold00015.118	Uncharacterized protein	12 Unclear classification	12 Unclear classification	-9.82915	9	13.3	3	-	2	0.5
	232	232.01	evm_27.model.AmTr_v1.0_scaffold00029.50	20S proteasome (alpha subunit B)	06 Protein destination and storage	06.13 Proteolysis	-10.3755	56	8.2	3	-	3	0.75
	233	233.01	evm_27.model.AmTr_v1.0_scaffold00010.152	Lipase	01 Metabolism	01.06 Lipid and sterol	-7.41027	10	19.8	3	-	2	0.75
	234	234.01	evm_27.model.AmTr_v1.0_scaffold00060.112	60S ribosomal protein (L3 subunit)	05 Protein synthesis	05.01 Ribosomal proteins	-14.0239	13	44.3	3	-	3	0.166667
	235	235.01	evm_27.model.AmTr_v1.0_scaffold00019.226	Xylose isomerase	01 Metabolism	01.05 Sugars and polysaccharides	-11.8004	7	53	3	-	3	0.12
	236	236.01	evm_27.model.AmTr_v1.0_scaffold00078.23	Small heat shock protein	06 Protein destination and storage	06.01 Folding and stability	-20.8514	38	15.5	3	-	3	0.5
	237	237.01	evm_27.model.AmTr_v1.0_scaffold00077.152	Glyoxalase II (Hydroxyacylglutathione hydrolase)	11 Disease/defence	11.06 Detoxification	-15.6041	21	28.8	3	-	3	0.214286
	238	238.01	evm_27.model.AmTr_v1.0_scaffold00022.271	Polygalacturonase inhibitor	11 Disease/defence	11.01 Resistance genes	-17.6891	12	36.2	3	-	3	0.214286
	239	239.01	evm_27.model.AmTr_v1.0_scaffold00165.2	2-oxoglutarate dehydrogenase	02 Energy	02.10 TCA pathway	-13.438	7	49	3	-	3	0.176471
	240	240.01	evm_27.model.AmTr_v1.0_scaffold00057.44	Thioredoxin family protein	06 Protein destination and storage	06.01 Folding and stability	-19.3179	9	39.8	3	-	2	0.2
	241	241.01	evm_27.model.AmTr_v1.0_scaffold00045.280	40S ribosomal protein (S19)	05 Protein synthesis	05.01 Ribosomal proteins	-7.61979	14	15.8	3	-	2	0.428571
	241	241.01	evm_27.model.AmTr_v1.0_scaffold00110.33	40S ribosomal protein (S19)	05 Protein synthesis	05.01 Ribosomal proteins	-7.61979	12	18.7	3	-	2	0.333333
	242	242.01	evm_27.model.AmTr_v1.0_scaffold00079.74	Prohibitin (mitochrondrial)	06 Protein destination and storage	06.01 Folding and stability	-18.1096	18	30.6	3	-	3	0.214286
	243	243.01	evm_27.model.AmTr_v1.0_scaffold00175.27	RuvB-like protein 1-like	04 Transcription	04.1907 Chromatin modification	-16.7169	9	49.5	3	-	3	0.142857
	244	244.01	evm_27.model.AmTr_v1.0_scaffold00078.98	SNF1-related protein kinase regulatory subunit	10 Signal transduction	10.0404 Kinases	-15.0801	8	55.1	3	-	3	0.166667
				gamma
	245	245.01	evm_27.model.AmTr_v1.0_scaffold00058.164	Formate dehydrogenase (mitochondrial)	01 Metabolism	01.07 Cofactors	-17.6541	11	41.5	3	-	3	0.1875
	246	246.01	evm_27.model.AmTr_v1.0_scaffold00036.165	DEAD-box ATP-dependent RNA helicase	04 Transcription	04.1901 General TFs	-12.7131	9	48.2	3	-	3	0.166667
	247	247.02	evm_27.model.AmTr_v1.0_scaffold00111.127	Ras-related protein	08 Intracellular traffic	08.07 Vesicular	-5.08831	13	22.2	2	1	2	0.166667
	247	247.01	evm_27.model.AmTr_v1.0_scaffold00168.12	Ras-related protein	08 Intracellular traffic	08.07 Vesicular	-6.16494	10	24	2	1	2	0.2
	248	248.01	evm_27.model.AmTr_v1.0_scaffold00067.74	60S ribosomal protein (L14-2)	05 Protein synthesis	05.01 Ribosomal proteins	-10.7218	17	15.4	3	-	3	0.6
	249	249.01	evm_27.model.AmTr_v1.0_scaffold00102.33	Superoxide dismutase (Cu/Zn)	11 Disease/defence	11.06 Detoxification	-19.0132	22	22.4	3	-	2	0.5
	250	250.01	evm_27.model.AmTr_v1.0_scaffold00072.7	Adenine nucleotide alpha hydrolases-like protein (similar to Universal stress protein)	11 Disease/defence	11.05 Stress responses	-10.8153	11	26.3	3	-	2	0.230769
	251	251.01	evm_27.model.AmTr_v1.0_scaffold00032.42	Small nuclear ribonucleoprotein	04 Transcription	04.22 mRNA processing	-9.19942	40	10.3	3	-	3	0.75
	252	252.01	evm_27.model.AmTr_v1.0_scaffold00166.14	Protein-L-isoaspartate O-methyltransferase	03 Cell growth/division	03.19 Recombination/repair	-15.8034	15	29	3	-	3	0.3
	253	253.01	evm_27.model.AmTr_v1.0_scaffold00012.318	Tropinone reductase	20 Secondary metabolism	20.3 Alkaloids	-16.529	14	28.9	3	-	3	0.333333
	254	254.01	evm_27.model.AmTr_v1.0_scaffold00010.354	Aldose 1-epimerase-like protein	01 Metabolism	01.05 Sugars and polysaccharides	-19.2072	16	40.6	3	-	3	0.375
	255	255.01	evm_27.model.AmTr_v1.0_scaffold00041.107	20S proteasome beta type-4 subunit	06 Protein destination and storage	06.13 Proteolysis	-13.6753	16	27.7	3	-	3	0.3
	256	256.01	evm_27.model.AmTr_v1.0_scaffold00066.160	Ribose-phosphate pyrophosphokinase	03 Cell growth/division	03.16 DNA synth/replication	-15.9907	18	35.6	3	-	3	0.1875
	257	257.01	evm_27.model.AmTr_v1.0_scaffold00131.85	Nucleoredoxin	10 Signal transduction	10.99 Others	-15.8665	5	68.4	3	-	3	0.103448
	258	258.01	evm_27.model.AmTr_v1.0_scaffold00029.412	High mobility group B protein 1 isoform 1	04 Transcription	04.1907 Chromatin modification	-8.84164	8	18.9	3	-	2	0.75
	259	259.01	evm_27.model.AmTr_v1.0_scaffold00071.126	Prohibitin	06 Protein destination and storage	06.01 Folding and stability	-9.02919	8	30	2	-	2	0.166667
	260	260.01	evm_27.model.AmTr_v1.0_scaffold00025.210	ATPase-related DNA repair protein	03 Cell growth/division	03.19 Recombination/repair	-4.96457	4	49.7	2	-	2	0.125
	261	261.01	evm_27.model.AmTr_v1.0_scaffold00110.99	14-3-3 protein	10 Signal transduction	10.04 Mediators	-3.25964	11	29.5	2	-	2	0.166667
	262	262.01	evm_27.model.AmTr_v1.0_scaffold00041.81	Nucleic acid/nucleotide binding protein	04 Transcription	04.22 mRNA processing	-3.76904	10	27	2	-	2	0.333333
	263	263.01	evm_27.model.AmTr_v1.0_scaffold00001.295	Dehydrin	11 Disease/defence	11.05 Stress responses	-12.7655	14	23.3	2	-	2	0.25
	264	264.01	evm_27.model.AmTr_v1.0_scaffold00078.141	Cysteine desulfurase	01 Metabolism	01.01 Amino Acid	-7.89449	5	50.4	2	-	2	0.0833333
	265	265.01	evm_27.model.AmTr_v1.0_scaffold00106.91	Chaperonin (Chaperonin-60kD, ch60, CPN60)	06 Protein destination and storage	06.01 Folding and stability	-8.05552	4	65	2	-	2	0.0769231
	266	266.01	evm_27.model.AmTr_v1.0_scaffold00149.82	Acetylornithine deacetylase	01 Metabolism	01.02 Nitrogen and sulphur	-7.39469	5	48.4	2	-	2	0.111111
	267	267.01	evm_27.model.AmTr_v1.0_scaffold00024.39	Dihydroxyacetone kinase	01 Metabolism	01.05 Sugars and polysaccharides	-6.54061	4	61.2	2	-	2	0.08
	268	268.01	evm_27.model.AmTr_v1.0_scaffold00017.184	Nuclear migration protein nudC	08 Intracellular traffic	08.01 Nuclear	-8.30998	6	35.1	2	-	2	0.133333
	269	269.01	evm_27.model.AmTr_v1.0_scaffold00129.20	Pectin methylesterase	09 Cell structure	09.01 Cell wall	-5.96658	4	61.2	2	-	2	0.0952381
	270	270.01	evm_27.model.AmTr_v1.0_scaffold00072.59	Cell division control protein 48 homolog D	03 Cell growth/division	03.22 Cell cycle	-6.22621	3	89.9	2	-	2	0.0540541
	270	270.01	evm_27.model.AmTr_v1.0_scaffold00085.22	Cell division control protein 48 homolog E	03 Cell growth/division	03.22 Cell cycle	-6.22621	3	90	2	-	2	0.0571429
	271	271.01	evm_27.model.AmTr_v1.0_scaffold00021.43	Glutamine amidotransferase-like superfamily protein isoform 1	01 Metabolism	01.02 Nitrogen and sulphur	-7.27984	4	45.5	2	-	2	0.105263
				superfamily protein isoform 1
	272	272.01	evm_27.model.AmTr_v1.0_scaffold00058.163	OB-fold nucleic acid binding domain-containing protein	12 Unclear classification	12 Unclear classification	-3.48945	17	15.3	2	-	2	0.333333
	273	273.01	evm_27.model.AmTr_v1.0_scaffold00017.60	Fructose-bisphosphate aldolase (chloroplastic)	02 Energy	02.01 Glycolysis	-10.2518	6	42.4	2	-	2	0.125
	274	274.01	evm_27.model.AmTr_v1.0_scaffold00007.383	Chaperonin (20 kDa, Cpn21)	06 Protein destination and storage	06.01 Folding and stability	-8.23958	14	26.4	2	-	2	0.153846
	275	275.01	evm_27.model.AmTr_v1.0_scaffold00124.20	Thaumatin putative	11 Disease/defence	11.01 Resistance genes	-5.91222	9	26.4	2	-	2	0.285714
	276	276.01	evm_27.model.AmTr_v1.0_scaffold00037.22	OTU-containing deubiquitinating enzyme	06 Protein destination and storage	06.13 Proteolysis	-7.37417	11	24	2	-	2	0.2
	277	277.01	evm_27.model.AmTr_v1.0_scaffold00004.189	Methyl-CpG-binding domain-containing protein	04 Transcription	04.1907 Chromatin modification	-11.1805	7	39	2	-	2	0.105263
	278	278.01	evm_27.model.AmTr_v1.0_scaffold00101.25	Ubiquitin-NEDD8-like protein	06 Protein destination and storage	06.13 Proteolysis	-8.28735	25	10.2	2	-	2	0.666667
	279	279.01	evm_27.model.AmTr_v1.0_scaffold00010.431	20S proteasome subunit alpha	06 Protein destination and storage	06.13 Proteolysis	-10.145	9	27.5	2	-	2	0.181818
	279	279.01	evm_27.model.AmTr_v1.0_scaffold00045.199	20S proteasome alpha type 4 subunit	06 Protein destination and storage	06.13 Proteolysis	-10.145	8	33.7	2	-	2	0.133333
	280	280.01	evm_27.model.AmTr_v1.0_scaffold00003.234	Galactokinase	01 Metabolism	01.05 Sugars and polysaccharides	-8.4689	4	54.1	2	-	2	0.0869565
	281	281.01	evm_27.model.AmTr_v1.0_scaffold00131.56	26S protease regulatory subunit 7-like	06 Protein destination and storage	06.13 Proteolysis	-10.7747	4	47.5	2	-	2	0.08
	281	281.01	evm_27.model.AmTr_v1.0_scaffold00131.59	26S protease regulatory subunit 7-like	06 Protein destination and storage	06.13 Proteolysis	-10.7747	6	32.6	2	-	2	0.125
	282	282.01	evm_27.model.AmTr_v1.0_scaffold00016.279	Calnexin homolog	06 Protein destination and storage	06.10 Complex assembly	-10.082	8	60.4	2	-	2	0.0909091
	283	283.01	evm_27.model.AmTr_v1.0_scaffold00078.96	1-pyrroline-5-carboxylate dehydrogenase	01 Metabolism	01.01 Amino Acid	-9.05061	3	61.3	2	-	2	0.0769231
	284	284.01	evm_27.model.AmTr_v1.0_scaffold00049.162	Chaperonin (T-complex protein)	06 Protein destination and storage	06.01 Folding and stability	-6.79588	3	67.8	2	-	2	0.0769231
	285	285.01	evm_27.model.AmTr_v1.0_scaffold00007.403	RNA binding protein nucleolysin	04 Transcription	04.22 mRNA processing	-7.93256	5	45.4	2	-	2	0.222222
	286	286.01	evm_27.model.AmTr_v1.0_scaffold00058.166	Chaperonin (Chaperonin-60kD, ch60, CPN60)	06 Protein destination and storage	06.01 Folding and stability	-9.9987	3	60.1	2	-	2	0.0645161
	287	287.01	evm_27.model.AmTr_v1.0_scaffold00029.368	60S acidic ribosomal protein P0	05 Protein synthesis	05.01 Ribosomal proteins	-10.7231	11	34.3	2	-	2	0.25
	288	288.01	evm_27.model.AmTr_v1.0_scaffold00024.127	Aha1 domain-containing protein (HSP90 co-activator)	06 Protein destination and storage	06.01 Folding and stability	-10.8831	10	39.1	2	-	2	0.117647
	289	289.01	evm_27.model.AmTr_v1.0_scaffold00025.284	Aspartyl-tRNA synthetase	01 Metabolism	01.01 Amino Acid	-9.07263	4	63	2	-	2	0.0645161
	290	290.01	evm_27.model.AmTr_v1.0_scaffold00046.160	Zinc-dependent oligopeptidase (thimet) family protein	06 Protein destination and storage	06.13 Proteolysis	-10.6289	3	79.2	2	-	2	0.0571429
	291	291.01	evm_27.model.AmTr_v1.0_scaffold00049.50	P-loop containing nucleoside triphosphate hydrolases superfamily protein (DNA helicase)	04 Transcription	04.1907 Chromatin modification	-7.5177	4	51.4	2	-	2	0.0833333
	292	292.01	evm_27.model.AmTr_v1.0_scaffold00001.193	Histone deacetylase	04 Transcription	04.1907 Chromatin modification	-7.4437	14	17.6	2	-	2	0.285714
	293	293.01	evm_27.model.AmTr_v1.0_scaffold00067.98	Succinyl-CoA ligase	02 Energy	02.10 TCA pathway	-5.84527	5	40.6	2	-	2	0.117647
	294	294.01	evm_27.model.AmTr_v1.0_scaffold00057.266	26S proteasome (non-ATPase regulatory subunit 2 1A)	06 Protein destination and storage	06.13 Proteolysis	-6.21113	3	73.3	2	-	2	0.0571429
	295	295.01	evm_27.model.AmTr_v1.0_scaffold00006.252	Nucleoside-diphosphate-sugar epimerase (Predicted )	01 Metabolism	01.05 Sugars and polysaccharides	-12.0035	8	32	2	-	2	0.133333
	296	296.01	evm_27.model.AmTr_v1.0_scaffold00002.71	Chaperonin (Chaperonin-60kD, ch60, CPN60)	06 Protein destination and storage	06.01 Folding and stability	-4.70598	9	27.5	2	-	2	0.166667
	296	296.01	evm_27.model.AmTr_v1.0_scaffold00010.5	Chaperonin (Chaperonin-60kD, ch60, CPN60)	06 Protein destination and storage	06.01 Folding and stability	-4.70598	4	59	2	-	2	0.0869565
	297	297.01	evm_27.model.AmTr_v1.0_scaffold00004.37	Cysteine synthase	01 Metabolism	01.01 Amino acid	-11.6308	7	34.8	2	-	2	0.125
	298	298.01	evm_27.model.AmTr_v1.0_scaffold00017.196	Ribonuclease P protein subunit p25-like	05 Protein synthesis	05.99 Others	-6.75449	9	28.4	2	-	2	0.222222
				protein
	299	299.01	evm_27.model.AmTr_v1.0_scaffold00036.131	60S ribosomal protein (L28)	05 Protein synthesis	05.01 Ribosomal proteins	-8.1827	14	23	2	-	2	0.222222
	300	300.01	evm_27.model.AmTr_v1.0_scaffold00002.262	Vacuolar-processing enzyme (beta component)	06 Protein destination and storage	06.13 Proteolysis	-9.66254	7	50.3	2	-	2	0.125
	300	300.01	evm_27.model.AmTr_v1.0_scaffold00002.263	Vacuolar-processing enzyme (beta component)	06 Protein destination and storage	06.13 Proteolysis	-9.66254	11	30.1	2	-	2	0.25
	301	301.01	evm_27.model.AmTr_v1.0_scaffold00058.206	Universal stress protein	11 Disease/defence	11.05 Stress responses	-4.65053	13	20.3	2	-	2	0.222222
	302	302.01	evm_27.model.AmTr_v1.0_scaffold00169.8	Serpin-ZX (Serine protease inhibitor)	06 Protein destination and storage	06.13 Proteolysis	-5.47366	6	42.7	2	-	2	0.117647
	303	303.01	evm_27.model.AmTr_v1.0_scaffold00066.21	2-isopropylmalate synthase	01 Metabolism	01.01 Amino Acid	-7.17718	4	67.9	2	-	2	0.0689655
	304	304.01	evm_27.model.AmTr_v1.0_scaffold00069.49	UDP-glucose epimerase	01 Metabolism	01.05 Sugars and polysaccharides	-4.04096	7	42.4	2	-	2	0.133333
	305	305.01	evm_27.model.AmTr_v1.0_scaffold00017.290	40S ribosomal protein (S7)	05 Protein synthesis	05.01 Ribosomal proteins	-8.79183	13	22.1	2	-	2	0.333333
	306	306.01	evm_27.model.AmTr_v1.0_scaffold00048.205	Gamma-tocopherol methyltransferase	11 Disease/defence	11.05 Stress responses	-6.00524	6	33.6	2	-	2	0.142857
	307	307.01	evm_27.model.AmTr_v1.0_scaffold00171.47	Prolyl oligopeptidase	06 Protein destination and storage	06.13 Proteolysis	-11.7399	3	87.1	2	-	2	0.0606061
	307	307.01	evm_27.model.AmTr_v1.0_scaffold00171.48	Prolyl oligopeptidase	06 Protein destination and storage	06.13 Proteolysis	-11.7399	4	80.9	2	-	2	0.0555556
	308	308.01	evm_27.model.AmTr_v1.0_scaffold00141.27	Uncharacterized protein	12 Unclear classification	12 Unclear classification	-6.24109	5	39.5	2	-	2	0.133333
	309	309.01	evm_27.model.AmTr_v1.0_scaffold00067.197	Heterogeneous nuclear ribonucleoprotein	04 Transcription	04.22 mRNA processing	-14.7399	6	47.2	2	-	2	0.222222
	310	310.01	evm_27.model.AmTr_v1.0_scaffold00051.59	Phosphoglycerate dehydrogenase	01 Metabolism	01.01 Amino Acid	-6.08619	3	65.2	2	-	2	0.0689655
	311	311.01	evm_27.model.AmTr_v1.0_scaffold00007.130	Metallopeptidase M24 domain-containing protein	06 Protein destination and storage	06.13 Proteolysis	-9.74473	6	35.3	2	-	2	0.142857
	312	312.01	evm_27.model.AmTr_v1.0_scaffold00049.86	Malate synthase	02 Energy	02.10 TCA pathway	-7.54061	3	64.8	2	-	2	0.0740741
	313	313.01	evm_27.model.AmTr_v1.0_scaffold00028.24	Transcriptional regulator STERILE APETALA	04 Transcription	04.1904 Specific TFs	-14.7873	5	48.5	2	-	2	0.125
	314	314.01	evm_27.model.AmTr_v1.0_scaffold00057.216	Thioredoxin (spermatogenesis-associated protein 20-like)	06 Protein destination and storage	06.01 Folding and stability	-10.9393	3	90.4	2	-	2	0.0540541
	315	315.01	evm_27.model.AmTr_v1.0_scaffold00021.53	Uncharacterized mitochondrial protein	12 Unclear classification	12 Unclear classification	-15.4685	5	47.1	2	-	2	0.111111
	316	316.01	evm_27.model.AmTr_v1.0_scaffold00004.93	Uncharacterized protein	12 Unclear classification	12 Unclear classification	-6.36151	5	59.1	2	-	2	0.125
	317	317.01	evm_27.model.AmTr_v1.0_scaffold00024.311	Glyoxylate/succinic semialdehyde reductase (GABA shunt)	11 Disease/defence	11.05 Stress responses	-12.5941	13	30.7	2	-	2	0.142857
	318	318.01	evm_27.model.AmTr_v1.0_scaffold00007.267	26S proteasome (regulatory subunit RPN7)	06 Protein destination and storage	06.13 Proteolysis	-14.5058	8	35.3	2	-	2	0.153846
	318	318.01	evm_27.model.AmTr_v1.0_scaffold00049.49	26S proteasome (regulatory subunit RPN7)	06 Protein destination and storage	06.13 Proteolysis	-14.5058	6	44.4	2	-	2	0.133333
	319	319.01	evm_27.model.AmTr_v1.0_scaffold00061.134	Phosphofructokinase	02 Energy	02.01 Glycolysis	-5.51713	4	51.4	2	-	2	0.0909091
	320	320.01	evm_27.model.AmTr_v1.0_scaffold00009.315	Proliferating cellular nuclear antigen	03 Cell growth/division	03.16 DNA synth/replication	-3.21113	11	29	2	-	2	0.125
	321	321.01	evm_27.model.AmTr_v1.0_scaffold00022.392	ATP synthase	02 Energy	02.13 Respiration	-6.06854	8	27.7	2	-	2	0.153846
	322	322.01	evm_27.model.AmTr_v1.0_scaffold00015.42	Methylthioribose kinase	01 Metabolism	01.01 Amino Acid	-5.05306	5	48.4	2	-	2	0.0909091
	322	322.01	evm_27.model.AmTr_v1.0_scaffold00015.43	Methylthioribose kinase	01 Metabolism	01.01 Amino Acid	-5.05306	13	18.5	2	-	2	0.181818
	323	323.01	evm_27.model.AmTr_v1.0_scaffold00010.64	Thaumatin putative	11 Disease/defence	11.01 Resistance genes	-15.659	10	25.3	2	-	2	0.285714
	324	324.01	evm_27.model.AmTr_v1.0_scaffold00053.25	Pyrroline-5-carboxylate reductase	01 Metabolism	01.01 Amino Acid	-4.42251	7	28.8	2	-	2	0.222222
	325	325.01	evm_27.model.AmTr_v1.0_scaffold00092.142	FAD-dependent oxidoreductase-like protein	13 Unclassified	13 Unclassified	-14.5844	7	40.6	2	-	2	0.0952381
	326	326.01	evm_27.model.AmTr_v1.0_scaffold00024.211	40S ribosomal protein (S3-3)	05 Protein synthesis	05.01 Ribosomal proteins	-17.997	13	26	2	-	2	0.153846
	326	326.01	evm_27.model.AmTr_v1.0_scaffold00030.98	40S ribosomal protein (S3-3)	05 Protein synthesis	05.01 Ribosomal proteins	-17.997	13	26	2	-	2	0.153846
	327	327.01	evm_27.model.AmTr_v1.0_scaffold00029.346	26S proteasome (regulatory subunit rpn8)	06 Protein destination and storage	06.13 Proteolysis	-12.7447	8	34.7	2	-	2	0.166667
	328	328.01	evm_27.model.AmTr_v1.0_scaffold00053.146	Calmodulin-like protein	10 Signal transduction	10.04 Mediators	-12.3822	17	15.8	2	-	2	0.5
	329	329.01	evm_27.model.AmTr_v1.0_scaffold00013.279	Serine hydroxymethyltransferase	01 Metabolism	01.01 Amino Acid	-8.73993	6	51.6	2	-	2	0.105263
	330	330.01	evm_27.model.AmTr_v1.0_scaffold00016.341	40S ribosomal protein (S21-2)	05 Protein synthesis	05.01 Ribosomal proteins	-10.4729	34	9.1	2	-	2	0.5
	331	331.01	evm_27.model.AmTr_v1.0_scaffold00062.71	20S proteasome (alpha subunit D-2)	06 Protein destination and storage	06.13 Proteolysis	-11.7231	13	27	2	-	2	0.2
	332	332.01	evm_27.model.AmTr_v1.0_scaffold00067.182	Isochorismatase family protein	20 Secondary metabolism	20.3 Alkaloids	-4.31122	5	21.1	2	-	2	0.4
	333	333.01	evm_27.model.AmTr_v1.0_scaffold00066.80	Late embryogenesis abundant protein (LEA)	11 Disease/defence	11.05 Stress responses	-10.2991	8	36.2	2	-	2	0.133333
	334	334.01	evm_27.model.AmTr_v1.0_scaffold00013.147	60S ribosomal protein (L17-2)	05 Protein synthesis	05.01 Ribosomal proteins	-7.63246	20	20.6	2	-	2	0.333333
	334	334.01	evm_27.model.AmTr_v1.0_scaffold00013.159	60S ribosomal protein (L17-2)	05 Protein synthesis	05.01 Ribosomal proteins	-7.63246	20	20.6	2	-	2	0.285714
	334	334.01	evm_27.model.AmTr_v1.0_scaffold00013.162	60S ribosomal protein (L17-2)	05 Protein synthesis	05.01 Ribosomal proteins	-7.63246	20	20.6	2	-	2	0.333333
	334	334.01	evm_27.model.AmTr_v1.0_scaffold00013.166	60S ribosomal protein (L17-2)	05 Protein synthesis	05.01 Ribosomal proteins	-7.63246	20	20.6	2	-	2	0.333333
	335	335.01	evm_27.model.AmTr_v1.0_scaffold00131.19	Citrate synthase (mitochondrial)	02 Energy	02.10 TCA pathway	-13.9674	5	53.4	2	-	2	0.105263
	336	336.01	evm_27.model.AmTr_v1.0_scaffold00016.286	Harpin binding protein 1	11 Disease/defence	11.02 Defence-related	-8.93181	9	28.8	2	-	2	0.153846
	337	337.01	evm_27.model.AmTr_v1.0_scaffold00045.319	Translationally-controlled tumor protein homolog	03 Cell growth/division	03.26 Growth regulators	-12.2728	14	19	2	-	2	0.285714
	338	338.01	evm_27.model.AmTr_v1.0_scaffold00006.127	Fasciclin-like arabinogalactan protein	10 Signal transduction	10.99 Others	-18.8983	9	41.2	2	-	2	0.133333
	339	339.01	evm_27.model.AmTr_v1.0_scaffold00047.149	Alpha-1,4-glucan-protein synthase	09 Cell structure	09.01 Cell wall	-6.5379	7	40.9	2	-	2	0.0909091
	340	340.01	evm_27.model.AmTr_v1.0_scaffold00013.251	Glycine-rich RNA-binding protein	04 Transcription	04.22 mRNA processing	-16.3072	30	15	2	-	2	0.333333
	341	341.01	evm_27.model.AmTr_v1.0_scaffold00110.65	Beta-glucosidase	01 Metabolism	01.05 Sugars and polysaccharides	-4.91009	7	35	2	-	2	0.333333
	342	342.01	evm_27.model.AmTr_v1.0_scaffold00024.306	Aldehyde dehydrogenase	11 Disease/defence	11.05 Stress responses	-13.8539	6	54.8	2	-	2	0.125
	343	343.01	evm_27.model.AmTr_v1.0_scaffold00045.239	Peroxisomal fatty acid beta-oxidation multifunctional protein	11 Disease/defence	11.06 Detoxification	-7.07988	3	78.1	2	-	2	0.0689655
	344	344.01	evm_27.model.AmTr_v1.0_scaffold00109.90	Peroxiredoxin	11 Disease/defence	11.06 Detoxification	-3.13371	26	15.7	2	-	2	0.285714
	345	345.01	evm_27.model.AmTr_v1.0_scaffold00099.157	Glutathione S-transferase	11 Disease/defence	11.06 Detoxification	-11.2464	12	26.7	2	-	2	0.222222
	346	346.01	evm_27.model.AmTr_v1.0_scaffold00057.246	26S proteasome (regulatory subunit RPN3a)	06 Protein destination and storage	06.13 Proteolysis	-10.8564	4	55.1	2	-	2	0.0666667
	347	347.01	evm_27.model.AmTr_v1.0_scaffold00168.19	2-oxoglutarate dehydrogenase	02 Energy	02.10 TCA pathway	-5.13787	2	115.7	2	-	2	0.05
	348	348.01	evm_27.model.AmTr_v1.0_scaffold00009.109	Cyclophilin	06 Protein destination and storage	06.01 Folding and stability	-5.36452	12	18.6	2	-	2	0.25
	349	349.01	evm_27.model.AmTr_v1.0_scaffold00016.318	Uncharacterized protein	12 Unclear classification	12 Unclear classification	-6.38426	10	12.6	2	-	2	0.333333
	350	350.01	evm_27.model.AmTr_v1.0_scaffold00163.22	Protein SKU5 similar	09 Cell structure	09.01 Cell wall	-13.3281	5	66.4	2	-	2	0.125
	351	351.01	evm_27.model.AmTr_v1.0_scaffold00044.170	High mobility group B2 protein-like	04 Transcription	04.1907 Chromatin modification	-13.1612	9	17.5	2	-	2	0.666667

## Sheet: Peptides
								Each line corresponds to one peptide identifying one or several proteins
							FDR	False discovery rate
							Group	Groups gather proteins sharing at least one identified peptide
							Description	Description of the identified protein
							Sample	Nom de l'échantillon analysé
							Scan	N° of the scan
							Rt	Retention time of the peptide
							Sequence	Sequence of the identified peptide
							Modifs	Modifications of the identified peptide
							Valid	Indicates if the peptide has been statistically validated
							Used	Number of times where the peptide is used by the sub-groups of the protein with a group
							on a total of	Number de sub-groups for this protein within this group
								Nb:"-" means that the peptide is specific
							Sub-groups	Subgroups gather proteins that are not distinguishable according to the identified peptides
							E-value	E-value of the peptide, as calculated by X!tandem
							Charge	Charge level (z) of the precursor that gave the MS/MS spectrum
							MH+ Obs	Observed monoisotopic mass for the identified peptide plus one proton (MH+)
							MH+ theo	Theoretical monoisotopic mass for the identified peptide plus one proton (MH+)(MH+)
							DeltaMH+	Mass difference between the observed and theoretical MH+ (Da)
							Delta-ppm	Mass difference between the observed and theoretical MH+ values (ppm)
	Groupe	Description	Sample	Scan	Rt	Sequence	Modifs	Used	on a total of	Sub-groups	E-value	Charge	MH+ Obs	MH+ theo	DeltaMH+	Delta-ppm
	1	evm_27.model.AmTr_v1.0_scaffold00002.657	Ambo-1	1685	9.43	ERESESESEGR	E1:-18.01056	-	-	1.01	0.034	2	1276.54	1276.54	-1.0E-4	-0.0783367
	1	evm_27.model.AmTr_v1.0_scaffold00002.657	Ambo-1	2252	11.89	KGDTATIPAGK		-	-	1.01	1.9E-5	2	1058.59	1058.58	9.0E-4	0.850192
	1	evm_27.model.AmTr_v1.0_scaffold00002.657	Ambo-1	2707	13.63	IEMACPHVSGGR	C5:+57.02146 - M3:+15.99491	-	-	1.01	3.4E-7	3	1329.61	1329.6	0.0036	2.70757
	1	evm_27.model.AmTr_v1.0_scaffold00002.657	Ambo-1	3078	14.92	GDTATIPAGK		-	-	1.01	2.8E-4	2	930.489	930.49	-1.0E-4	-0.10747
	1	evm_27.model.AmTr_v1.0_scaffold00002.657	Ambo-1	3335	15.84	GDTATIPAGK		-	-	1.01	0.047	2	930.49	930.49	5.0E-4	0.537352
	1	evm_27.model.AmTr_v1.0_scaffold00002.657	Ambo-1	3521	16.49	EAEEVLR		-	-	1.01	0.042	2	845.435	845.437	-0.002	-2.36564
	1	evm_27.model.AmTr_v1.0_scaffold00002.657	Ambo-1	3564	16.64	TTYIINKDSQR		-	-	1.01	1.4E-5	2	1338.7	1338.7	-4.0E-4	-0.298797
	1	evm_27.model.AmTr_v1.0_scaffold00002.657	Ambo-1	3706	17.17	EAEEVLR		-	-	1.01	0.045	2	845.436	845.437	-9.0E-4	-1.06454
	1	evm_27.model.AmTr_v1.0_scaffold00002.657	Ambo-1	3714	17.19	DISTEHGSFR		-	-	1.01	0.026	2	1148.53	1148.53	-8.0E-4	-0.69654
	1	evm_27.model.AmTr_v1.0_scaffold00002.657	Ambo-1	3892	17.84	EAEEVLR		-	-	1.01	0.026	2	845.436	845.437	-6.0E-4	-0.709692
	1	evm_27.model.AmTr_v1.0_scaffold00002.657	Ambo-1	3900	17.87	DISTEHGSFR		-	-	1.01	0.0026	2	1148.53	1148.53	-0.0016	-1.39308
	1	evm_27.model.AmTr_v1.0_scaffold00002.657	Ambo-1	3987	18.16	ARIEMACPHVSGGR	C7:+57.02146	-	-	1.01	6.6E-6	3	1540.75	1540.75	7.0E-4	0.454325
	1	evm_27.model.AmTr_v1.0_scaffold00002.657	Ambo-1	4280	19.26	IEMACPHVSGGR	C5:+57.02146	-	-	1.01	7.2E-6	2	1313.61	1313.61	-4.0E-4	-0.304505
	1	evm_27.model.AmTr_v1.0_scaffold00002.657	Ambo-1	4284	19.27	IEMACPHVSGGR	C5:+57.02146	-	-	1.01	7.4E-6	3	1313.61	1313.61	-9.0E-4	-0.685135
	1	evm_27.model.AmTr_v1.0_scaffold00002.657	Ambo-1	4472	19.95	IEMACPHVSGGR	C5:+57.02146	-	-	1.01	0.0014	3	1313.6	1313.61	-0.0045	-3.42568
	1	evm_27.model.AmTr_v1.0_scaffold00002.657	Ambo-1	4667	20.62	KYFLAGK		-	-	1.01	0.042	2	826.482	826.483	-8.0E-4	-0.967957
	1	evm_27.model.AmTr_v1.0_scaffold00002.657	Ambo-1	5001	21.77	AAKEVSFNVPSR		-	-	1.01	0.0031	3	1304.7	1304.7	0.002	1.53292
	1	evm_27.model.AmTr_v1.0_scaffold00002.657	Ambo-1	5012	21.81	AAKEVSFNVPSR		-	-	1.01	3.3E-4	2	1304.69	1304.7	-0.0028	-2.14609
	1	evm_27.model.AmTr_v1.0_scaffold00002.657	Ambo-1	5062	21.98	RGVTGNPYAFER		-	-	1.01	0.013	3	1366.69	1366.69	0	0
	1	evm_27.model.AmTr_v1.0_scaffold00002.657	Ambo-1	5094	22.08	RGVTGNPYAFER		-	-	1.01	0.004	2	1366.69	1366.69	-1.0E-4	-0.0731697
	1	evm_27.model.AmTr_v1.0_scaffold00002.657	Ambo-1	5133	22.21	LVTIGEER		-	-	1.01	0.043	2	916.51	916.51	-6.0E-4	-0.654657
	1	evm_27.model.AmTr_v1.0_scaffold00002.657	Ambo-1	5212	22.46	GVTGNPYAFERDR		-	-	1.01	4.4E-5	3	1481.71	1481.71	-1.0E-4	-0.0674894
	1	evm_27.model.AmTr_v1.0_scaffold00002.657	Ambo-1	5478	23.38	AQSDSVFVVGPRQQR		-	-	1.01	4.1E-9	3	1673.87	1673.87	-0.0012	-0.716901
	1	evm_27.model.AmTr_v1.0_scaffold00002.657	Ambo-1	5499	23.44	GDTATIPAGKTTYIINK		-	-	1.01	9.2E-4	3	1763.96	1763.95	0.0018	1.02043
	1	evm_27.model.AmTr_v1.0_scaffold00002.657	Ambo-1	5753	24.28	GVTGNPYAFER		-	-	1.01	1.1E-5	2	1210.59	1210.59	4.0E-4	0.330419
	1	evm_27.model.AmTr_v1.0_scaffold00002.657	Ambo-1	5960	24.98	EVSFNVPSR	E1:-18.01056	-	-	1.01	2.0E-4	2	1016.52	1016.52	0.0014	1.37725
	1	evm_27.model.AmTr_v1.0_scaffold00002.657	Ambo-1	6015	25.19	TLPPFTER		-	-	1.01	0.029	2	960.516	960.515	6.0E-4	0.624665
	1	evm_27.model.AmTr_v1.0_scaffold00002.657	Ambo-1	6147	25.63	GVTGNPYAFER		-	-	1.01	9.8E-6	2	1210.59	1210.59	-1.0E-4	-0.0826047
	1	evm_27.model.AmTr_v1.0_scaffold00002.657	Ambo-1	6432	26.54	TLPPFTER		-	-	1.01	0.028	2	960.516	960.515	5.0E-4	0.520554
	1	evm_27.model.AmTr_v1.0_scaffold00002.657	Ambo-1	6475	26.68	EVSFNVPSR		-	-	1.01	0.0029	2	1034.53	1034.53	-2.0E-4	-0.193325
	1	evm_27.model.AmTr_v1.0_scaffold00002.657	Ambo-1	6588	27.02	AQSDSVFVVGPR		-	-	1.01	1.6E-8	2	1261.65	1261.65	-0.0038	-3.01192
	1	evm_27.model.AmTr_v1.0_scaffold00002.657	Ambo-1	6765	27.59	GQGPIVRPSSEQLQGLIHGGSGGGK		-	-	1.01	6.1E-9	3	2416.27	2416.27	0.0016	0.662178
	1	evm_27.model.AmTr_v1.0_scaffold00002.657	Ambo-1	6795	27.69	AQSDSVFVVGPR		-	-	1.01	1.2E-5	3	1261.65	1261.65	-5.0E-4	-0.396305
	1	evm_27.model.AmTr_v1.0_scaffold00002.657	Ambo-1	6806	27.73	AQSDSVFVVGPR		-	-	1.01	1.8E-5	2	1261.66	1261.65	0.0043	3.40822
	1	evm_27.model.AmTr_v1.0_scaffold00002.657	Ambo-1	6826	27.8	EAEEVLRAQSDSVFVVGPRQQR		-	-	1.01	2.0E-13	3	2500.29	2500.29	0.0011	0.439949
	1	evm_27.model.AmTr_v1.0_scaffold00002.657	Ambo-1	6856	27.9	TLPPFTER		-	-	1.01	0.025	2	960.515	960.515	-2.0E-4	-0.208222
	1	evm_27.model.AmTr_v1.0_scaffold00002.657	Ambo-1	6983	28.32	NSILNQIER		-	-	1.01	0.002	2	1086.59	1086.59	5.0E-4	0.460155
	1	evm_27.model.AmTr_v1.0_scaffold00002.657	Ambo-1	7009	28.4	AQSDSVFVVGPR		-	-	1.01	8.7E-6	2	1261.65	1261.65	-9.0E-4	-0.713349
	1	evm_27.model.AmTr_v1.0_scaffold00002.657	Ambo-1	7054	28.59	TLPPFTER		-	-	1.01	4.8E-4	2	960.517	960.515	0.0014	1.45755
	1	evm_27.model.AmTr_v1.0_scaffold00002.657	Ambo-1	7179	28.99	NSILNQIER		-	-	1.01	0.0074	2	1086.59	1086.59	7.0E-4	0.644217
	1	evm_27.model.AmTr_v1.0_scaffold00002.657	Ambo-1	7203	29.08	AQSDSVFVVGPR		-	-	1.01	1.2E-6	2	1261.65	1261.65	7.0E-4	0.554827
	1	evm_27.model.AmTr_v1.0_scaffold00002.657	Ambo-1	7413	29.77	EVSFNVPSR	E1:-18.01056	-	-	1.01	3.3E-4	2	1016.52	1016.52	-0.001	-0.983752
	1	evm_27.model.AmTr_v1.0_scaffold00002.657	Ambo-1	7416	29.78	NSILNQIER		-	-	1.01	6.8E-4	2	1086.59	1086.59	4.0E-4	0.368124
	1	evm_27.model.AmTr_v1.0_scaffold00002.657	Ambo-1	7525	30.15	AQSDSVFVVGPR		-	-	1.01	1.2E-7	2	1261.65	1261.65	3.0E-4	0.237783
	1	evm_27.model.AmTr_v1.0_scaffold00002.657	Ambo-1	7697	30.7	EAEEVLRAQSDSVFVVGPR		-	-	1.01	1.2E-11	3	2088.07	2088.07	1.0E-4	0.0478911
	1	evm_27.model.AmTr_v1.0_scaffold00002.657	Ambo-1	7859	31.24	EVSFNVPSREAEEVLR		-	-	1.01	2.1E-7	3	1860.95	1860.95	6.0E-4	0.322417
	1	evm_27.model.AmTr_v1.0_scaffold00002.657	Ambo-1	7877	31.3	NSILNQIER		-	-	1.01	0.011	2	1086.59	1086.59	1.0E-4	0.092031
	1	evm_27.model.AmTr_v1.0_scaffold00002.657	Ambo-1	7879	31.3	NSILNQIERAAK		-	-	1.01	0.017	3	1356.76	1356.76	-8.0E-4	-0.58964
	1	evm_27.model.AmTr_v1.0_scaffold00002.657	Ambo-1	7906	31.39	AQSDSVFVVGPR		-	-	1.01	3.3E-7	2	1261.65	1261.65	0	0
	1	evm_27.model.AmTr_v1.0_scaffold00002.657	Ambo-1	7987	31.63	GSLEVPFYNSR		-	-	1.01	3.0E-4	2	1268.62	1268.63	-0.0051	-4.02009
	1	evm_27.model.AmTr_v1.0_scaffold00002.657	Ambo-1	8029	31.77	GSLEVPFYNSR		-	-	1.01	0.0015	3	1268.63	1268.63	-0.0014	-1.10355
	1	evm_27.model.AmTr_v1.0_scaffold00002.657	Ambo-1	8131	32.1	TLPPFTERSELFR		-	-	1.01	0.0029	3	1592.84	1592.84	3.0E-4	0.188342
	1	evm_27.model.AmTr_v1.0_scaffold00002.657	Ambo-1	8191	32.3	GSLEVPFYNSR		-	-	1.01	3.2E-4	2	1268.63	1268.63	4.0E-4	0.315301
	1	evm_27.model.AmTr_v1.0_scaffold00002.657	Ambo-1	8199	32.33	ISNDHGELYELDETEYSPLR		-	-	1.01	8.9E-10	2	2380.1	2380.09	0.0025	1.05038
	1	evm_27.model.AmTr_v1.0_scaffold00002.657	Ambo-1	8263	32.56	ICIMELKPNAFVLPHHK	C2:+57.02146	-	-	1.01	0.0063	3	2047.1	2047.1	0.0015	0.732744
	1	evm_27.model.AmTr_v1.0_scaffold00002.657	Ambo-1	8270	32.58	ISNDHGELYELDETEYSPLR		-	-	1.01	3.2E-10	3	2380.1	2380.09	0.0023	0.966348
	1	evm_27.model.AmTr_v1.0_scaffold00002.657	Ambo-1	8423	33.1	GSLEVPFYNSR		-	-	1.01	2.0E-6	2	1268.62	1268.63	-0.0079	-6.2272
	1	evm_27.model.AmTr_v1.0_scaffold00002.657	Ambo-1	8439	33.15	ATEIYVILEGRAR		-	-	1.01	2.0E-7	3	1490.83	1490.83	2.0E-4	0.134153
	1	evm_27.model.AmTr_v1.0_scaffold00002.657	Ambo-1	8472	33.26	ISNDHGELYELDETEYSPLR		-	-	1.01	1.3E-6	3	2380.1	2380.09	0.0021	0.882318
	1	evm_27.model.AmTr_v1.0_scaffold00002.657	Ambo-1	8676	33.93	YFLAGKNSILNQIER		-	-	1.01	2.2E-5	3	1765.96	1765.96	7.0E-4	0.396385
	1	evm_27.model.AmTr_v1.0_scaffold00002.657	Ambo-1	8686	33.97	DADIIYYVANGDAR		-	-	1.01	1.2E-7	2	1555.74	1555.74	-8.0E-4	-0.514225
	1	evm_27.model.AmTr_v1.0_scaffold00002.657	Ambo-1	8706	34.02	DADIIYYVANGDAR		-	-	1.01	2.9E-7	3	1555.74	1555.74	0.001	0.642781
	1	evm_27.model.AmTr_v1.0_scaffold00002.657	Ambo-1	8708	34.03	YFLAGKNSILNQIER		-	-	1.01	2.4E-10	2	1765.96	1765.96	0.0028	1.58554
	1	evm_27.model.AmTr_v1.0_scaffold00002.657	Ambo-1	8900	34.65	DADIIYYVANGDAR		-	-	1.01	6.4E-6	2	1555.73	1555.74	-0.0074	-4.75658
	1	evm_27.model.AmTr_v1.0_scaffold00002.657	Ambo-1	8971	34.87	IRSDLNPEDLFVAPPSHPIAIR		-	-	1.01	3.6E-10	3	2457.33	2457.33	0.003	1.22084
	1	evm_27.model.AmTr_v1.0_scaffold00002.657	Ambo-1	9336	36.05	ATEIYVILEGR		-	-	1.01	2.0E-5	2	1263.7	1263.69	0.0042	3.32359
	1	evm_27.model.AmTr_v1.0_scaffold00002.657	Ambo-1	9351	36.1	ATEIYVILEGR		-	-	1.01	5.9E-5	3	1263.69	1263.69	-9.0E-4	-0.712197
	1	evm_27.model.AmTr_v1.0_scaffold00002.657	Ambo-1	9410	36.33	AFSDEILEASFNVDRSR		-	-	1.01	3.6E-4	3	1955.94	1955.95	-0.0016	-0.818018
	1	evm_27.model.AmTr_v1.0_scaffold00002.657	Ambo-1	9446	36.45	SDLNPEDLFVAPPSHPIAIR		-	-	1.01	2.4E-11	2	2188.15	2188.14	0.012	5.48411
	1	evm_27.model.AmTr_v1.0_scaffold00002.657	Ambo-1	9473	36.53	SDLNPEDLFVAPPSHPIAIR		-	-	1.01	8.9E-12	3	2188.14	2188.14	0.0021	0.959719
	1	evm_27.model.AmTr_v1.0_scaffold00002.657	Ambo-1	9523	36.71	ATEIYVILEGR		-	-	1.01	6.9E-5	2	1263.69	1263.69	2.0E-4	0.158266
	1	evm_27.model.AmTr_v1.0_scaffold00002.657	Ambo-1	9548	36.8	ATEIYVILEGR		-	-	1.01	0.0027	3	1263.69	1263.69	-3.0E-4	-0.237399
	1	evm_27.model.AmTr_v1.0_scaffold00002.657	Ambo-1	9588	36.94	ASQEENLQIICFEINAR	C11:+57.02146	-	-	1.01	4.8E-10	2	2035	2034.99	0.0062	3.0467
	1	evm_27.model.AmTr_v1.0_scaffold00002.657	Ambo-1	9592	36.96	ASQEENLQIICFEINAR	C11:+57.02146	-	-	1.01	6.0E-9	3	2034.99	2034.99	-0.0029	-1.42507
	1	evm_27.model.AmTr_v1.0_scaffold00002.657	Ambo-1	9643	37.13	SDLNPEDLFVAPPSHPIAIR		-	-	1.01	6.2E-11	2	2188.15	2188.14	0.0053	2.42215
	1	evm_27.model.AmTr_v1.0_scaffold00002.657	Ambo-1	9667	37.2	SDLNPEDLFVAPPSHPIAIR		-	-	1.01	1.2E-12	3	2188.14	2188.14	9.0E-4	0.411308
	1	evm_27.model.AmTr_v1.0_scaffold00002.657	Ambo-1	9722	37.39	ATEIYVILEGR		-	-	1.01	1.8E-4	2	1263.7	1263.69	0.0014	1.10786
	1	evm_27.model.AmTr_v1.0_scaffold00002.657	Ambo-1	9749	37.49	ATEIYVILEGR		-	-	1.01	0.0082	3	1263.69	1263.69	-7.0E-4	-0.553931
	1	evm_27.model.AmTr_v1.0_scaffold00002.657	Ambo-1	9786	37.62	ASQEENLQIICFEINAR	C11:+57.02146	-	-	1.01	3.5E-11	2	2035	2034.99	0.0054	2.65357
	1	evm_27.model.AmTr_v1.0_scaffold00002.657	Ambo-1	9790	37.63	ASQEENLQIICFEINAR	C11:+57.02146	-	-	1.01	7.8E-13	3	2034.99	2034.99	0.0021	1.03195
	1	evm_27.model.AmTr_v1.0_scaffold00002.657	Ambo-1	9802	37.68	EVSFNVPSREAEEVLRAQSDSVFVVGPR		-	-	1.01	1.7E-8	3	3103.6	3103.58	0.015	4.83313
	1	evm_27.model.AmTr_v1.0_scaffold00002.657	Ambo-1	9861	37.88	SDLNPEDLFVAPPSHPIAIR		-	-	1.01	8.0E-9	3	2188.14	2188.14	0.0024	1.09682
	1	evm_27.model.AmTr_v1.0_scaffold00002.657	Ambo-1	9973	38.29	ASQEENLQIICFEINAR	C11:+57.02146	-	-	1.01	5.2E-10	2	2035	2034.99	0.0046	2.26045
	1	evm_27.model.AmTr_v1.0_scaffold00002.657	Ambo-1	9977	38.3	ASQEENLQIICFEINAR	C11:+57.02146	-	-	1.01	4.0E-12	3	2034.99	2034.99	0.0018	0.884524
	1	evm_27.model.AmTr_v1.0_scaffold00002.657	Ambo-1	9978	38.31	ATEIYVILEGR		-	-	1.01	7.3E-6	2	1263.7	1263.69	0.0016	1.26613
	1	evm_27.model.AmTr_v1.0_scaffold00002.657	Ambo-1	10055	38.56	SDLNPEDLFVAPPSHPIAIR		-	-	1.01	1.8E-8	3	2188.14	2188.14	-0.0015	-0.685514
	1	evm_27.model.AmTr_v1.0_scaffold00002.657	Ambo-1	10132	38.84	AFSDEILEASFNVDR		-	-	1.01	3.0E-9	2	1712.81	1712.81	-0.0018	-1.0509
	1	evm_27.model.AmTr_v1.0_scaffold00002.657	Ambo-1	10141	38.87	AFSDEILEASFNVDR		-	-	1.01	1.8E-7	3	1712.81	1712.81	0.0018	1.0509
	1	evm_27.model.AmTr_v1.0_scaffold00002.657	Ambo-1	10171	38.98	ASQEENLQIICFEINAR	C11:+57.02146	-	-	1.01	7.2E-10	3	2034.99	2034.99	5.0E-4	0.245701
	1	evm_27.model.AmTr_v1.0_scaffold00002.657	Ambo-1	10294	39.4	WPFGESEESERPFNLFSR		-	-	1.01	0.0037	3	2214.03	2214.03	0.0042	1.897
	1	evm_27.model.AmTr_v1.0_scaffold00002.657	Ambo-1	10310	39.46	ATEIYVILEGR		-	-	1.01	1.5E-5	2	1263.7	1263.69	0.0016	1.26613
	1	evm_27.model.AmTr_v1.0_scaffold00002.657	Ambo-1	10327	39.52	AFSDEILEASFNVDR		-	-	1.01	7.5E-10	2	1712.82	1712.81	0.0023	1.34282
	1	evm_27.model.AmTr_v1.0_scaffold00002.657	Ambo-1	10336	39.55	AFSDEILEASFNVDR		-	-	1.01	6.5E-8	3	1712.81	1712.81	0.0016	0.934136
	1	evm_27.model.AmTr_v1.0_scaffold00002.657	Ambo-1	10368	39.66	ASQEENLQIICFEINAR	C11:+57.02146	-	-	1.01	3.0E-11	3	2034.99	2034.99	0.0019	0.933665
	1	evm_27.model.AmTr_v1.0_scaffold00002.657	Ambo-1	10491	40.08	WPFGESEESERPFNLFSR		-	-	1.01	6.3E-9	3	2214.03	2214.03	0.0036	1.626
	1	evm_27.model.AmTr_v1.0_scaffold00002.657	Ambo-1	10522	40.19	DADIIYYVANGDARLVTIGEER		-	-	1.01	4.3E-6	3	2453.23	2453.23	0.0038	1.54898
	1	evm_27.model.AmTr_v1.0_scaffold00002.657	Ambo-1	10525	40.2	AFSDEILEASFNVDR		-	-	1.01	4.0E-10	2	1712.81	1712.81	0.0012	0.700602
	1	evm_27.model.AmTr_v1.0_scaffold00002.657	Ambo-1	10533	40.23	AFSDEILEASFNVDR		-	-	1.01	2.8E-5	3	1712.81	1712.81	2.0E-4	0.116767
	1	evm_27.model.AmTr_v1.0_scaffold00002.657	Ambo-1	10542	40.25	SDLNPEDLFVAPPSHPIAIR		-	-	1.01	0.0074	3	2188.14	2188.14	-0.0038	-1.73663
	1	evm_27.model.AmTr_v1.0_scaffold00002.657	Ambo-1	10561	40.31	ATEIYVILEGR		-	-	1.01	3.4E-6	2	1263.69	1263.69	-8.0E-4	-0.633064
	1	evm_27.model.AmTr_v1.0_scaffold00002.657	Ambo-1	10573	40.35	ASQEENLQIICFEINAR	C11:+57.02146	-	-	1.01	5.4E-6	3	2034.99	2034.99	-0.001	-0.491403
	1	evm_27.model.AmTr_v1.0_scaffold00002.657	Ambo-1	10700	40.81	NSILNQIERAAKEVSFNVPSR		-	-	1.01	0.0011	3	2372.27	2372.27	0.0014	0.590152
	1	evm_27.model.AmTr_v1.0_scaffold00002.657	Ambo-1	10715	40.87	AFSDEILEASFNVDR		-	-	1.01	5.9E-7	2	1712.81	1712.81	-4.0E-4	-0.233534
	1	evm_27.model.AmTr_v1.0_scaffold00002.657	Ambo-1	10744	40.98	ATEIYVILEGR		-	-	1.01	1.9E-5	2	1263.7	1263.69	0.0026	2.05746
	1	evm_27.model.AmTr_v1.0_scaffold00002.657	Ambo-1	10944	41.69	ATEIYVILEGR		-	-	1.01	0.0018	2	1263.69	1263.69	-6.0E-4	-0.474798
	1	evm_27.model.AmTr_v1.0_scaffold00002.657	Ambo-1	10988	41.85	GSLEVPFYNSRATEIYVILEGR		-	-	1.01	6.1E-6	3	2513.31	2513.3	0.0024	0.954918
	1	evm_27.model.AmTr_v1.0_scaffold00002.657	Ambo-1	11124	42.33	ASQEENLQIICFEINAR	C11:+57.02146	-	-	1.01	1.4E-4	3	2034.99	2034.99	0.001	0.491403
	1	evm_27.model.AmTr_v1.0_scaffold00002.657	Ambo-1	11134	42.36	AFSDEILEASFNVDR		-	-	1.01	5.8E-4	2	1712.82	1712.81	0.0026	1.51797
	1	evm_27.model.AmTr_v1.0_scaffold00002.657	Ambo-1	11397	43.44	ATEIYVILEGR		-	-	1.01	8.6E-5	2	1263.7	1263.69	0.0012	0.949596
	1	evm_27.model.AmTr_v1.0_scaffold00002.657	Ambo-1	11429	43.56	AFSDEILEASFNVDR		-	-	1.01	0.0034	2	1712.82	1712.81	0.0062	3.61978
	1	evm_27.model.AmTr_v1.0_scaffold00002.657	Ambo-1	11572	44.19	ATEIYVILEGR		-	-	1.01	0.046	2	1263.7	1263.69	0.0056	4.43145
	1	evm_27.model.AmTr_v1.0_scaffold00002.657	Ambo-1	11722	44.79	ASQEENLQIICFEINAR	C11:+57.02146	-	-	1.01	0.0025	3	2035	2034.99	0.0043	2.11303
	1	evm_27.model.AmTr_v1.0_scaffold00002.657	Ambo-1	11770	44.98	ATEIYVILEGR		-	-	1.01	2.0E-5	2	1263.7	1263.69	0.0025	1.97833
	1	evm_27.model.AmTr_v1.0_scaffold00002.657	Ambo-1	11850	45.3	AFSDEILEASFNVDR		-	-	1.01	5.3E-4	2	1712.82	1712.81	0.0028	1.63474
	1	evm_27.model.AmTr_v1.0_scaffold00002.657	Ambo-1	11930	45.64	ASQEENLQIICFEINAR	C11:+57.02146	-	-	1.01	4.4E-4	3	2034.99	2034.99	-0.0018	-0.884524
	1	evm_27.model.AmTr_v1.0_scaffold00002.657	Ambo-1	11952	45.72	ATEIYVILEGR		-	-	1.01	1.5E-5	2	1263.69	1263.69	-0.0011	-0.870463
	1	evm_27.model.AmTr_v1.0_scaffold00002.657	Ambo-1	12065	46.18	AFSDEILEASFNVDR		-	-	1.01	8.6E-5	2	1712.82	1712.81	0.0029	1.69312
	1	evm_27.model.AmTr_v1.0_scaffold00002.657	Ambo-1	12100	46.31	ASQEENLQIICFEINAR	C11:+57.02146	-	-	1.01	4.3E-11	3	2034.99	2034.99	0.0022	1.08109
	1	evm_27.model.AmTr_v1.0_scaffold00002.657	Ambo-1	12119	46.39	ATEIYVILEGR		-	-	1.01	4.8E-5	2	1263.7	1263.69	0.0012	0.949596
	1	evm_27.model.AmTr_v1.0_scaffold00002.657	Ambo-1	12155	46.55	IVALLQTISTPGQYEIFFGATGQNPPSYLR		-	-	1.01	4.3E-8	3	3281.73	3281.72	0.013	3.96134
	1	evm_27.model.AmTr_v1.0_scaffold00002.657	Ambo-1	12299	47.07	ATEIYVILEGR		-	-	1.01	0.012	2	1263.69	1263.69	-4.0E-4	-0.316532
	1	evm_27.model.AmTr_v1.0_scaffold00002.657	Ambo-1	12347	47.24	IVALLQTISTPGQYEIFFGATGQNPPSYLR		-	-	1.01	7.6E-6	3	3281.73	3281.72	0.0096	2.92529
	1	evm_27.model.AmTr_v1.0_scaffold00002.657	Ambo-2	1207	6.97	ERESESESEGR		-	-	1.01	0.0045	3	1294.55	1294.55	-7.0E-4	-0.540728
	1	evm_27.model.AmTr_v1.0_scaffold00002.657	Ambo-2	1609	9.11	EQEQEERGKGQGQEIK		-	-	1.01	0.0014	3	1872.9	1872.9	-0.0015	-0.800895
	1	evm_27.model.AmTr_v1.0_scaffold00002.657	Ambo-2	1725	9.57	ERESESESEGR	E1:-18.01056	-	-	1.01	3.9E-4	2	1276.54	1276.54	7.0E-4	0.548357
	1	evm_27.model.AmTr_v1.0_scaffold00002.657	Ambo-2	2328	11.78	KGDTATIPAGK		-	-	1.01	1.9E-5	2	1058.59	1058.58	0.0014	1.32252
	1	evm_27.model.AmTr_v1.0_scaffold00002.657	Ambo-2	2474	12.25	QDSHNLKKGDTATIPAGK		-	-	1.01	0.037	3	1880.98	1880.98	0.0019	1.01011
	1	evm_27.model.AmTr_v1.0_scaffold00002.657	Ambo-2	2533	12.46	KGDTATIPAGK		-	-	1.01	3.8E-8	2	1058.58	1058.58	-3.0E-4	-0.283397
	1	evm_27.model.AmTr_v1.0_scaffold00002.657	Ambo-2	2606	12.7	IEMACPHVSGGREQEGSR	C5:+57.02146 - M3:+15.99491	-	-	1.01	0.0018	3	2015.89	2015.9	-0.012	-5.95267
	1	evm_27.model.AmTr_v1.0_scaffold00002.657	Ambo-2	2733	13.11	IEMACPHVSGGR	C5:+57.02146 - M3:+15.99491	-	-	1.01	1.8E-7	3	1329.6	1329.6	-8.0E-4	-0.601683
	1	evm_27.model.AmTr_v1.0_scaffold00002.657	Ambo-2	2741	13.14	IEMACPHVSGGR	C5:+57.02146 - M3:+15.99491	-	-	1.01	1.7E-8	2	1329.6	1329.6	-0.002	-1.50421
	1	evm_27.model.AmTr_v1.0_scaffold00002.657	Ambo-2	2742	13.14	KGDTATIPAGK		-	-	1.01	4.6E-5	2	1058.58	1058.58	-0.002	-1.88932
	1	evm_27.model.AmTr_v1.0_scaffold00002.657	Ambo-2	2761	13.2	ARIEMACPHVSGGR	C7:+57.02146 - M5:+15.99491	-	-	1.01	3.2E-8	3	1556.75	1556.74	0.0052	3.34031
	1	evm_27.model.AmTr_v1.0_scaffold00002.657	Ambo-2	3187	14.58	GDTATIPAGK		-	-	1.01	0.0069	2	930.491	930.49	0.0012	1.28964
	1	evm_27.model.AmTr_v1.0_scaffold00002.657	Ambo-2	3353	15.1	QDSHNLKKGDTATIPAGK	Q1:-17.02655	-	-	1.01	5.7E-4	3	1863.96	1863.96	0.0033	1.77043
	1	evm_27.model.AmTr_v1.0_scaffold00002.657	Ambo-2	3634	15.99	LVTIGEERQDSHNLKK		-	-	1.01	0.0017	3	1867	1867	3.0E-4	0.160685
	1	evm_27.model.AmTr_v1.0_scaffold00002.657	Ambo-2	3647	16.03	LVTIGEERQDSHNLKK		-	-	1.01	4.0E-5	2	1867.01	1867	0.006	3.21371
	1	evm_27.model.AmTr_v1.0_scaffold00002.657	Ambo-2	3738	16.3	EAEEVLR		-	-	1.01	0.026	2	845.436	845.437	-7.0E-4	-0.827974
	1	evm_27.model.AmTr_v1.0_scaffold00002.657	Ambo-2	3754	16.35	TTYIINKDSQR		-	-	1.01	1.1E-6	2	1338.7	1338.7	-0.0014	-1.04579
	1	evm_27.model.AmTr_v1.0_scaffold00002.657	Ambo-2	3768	16.4	TTYIINKDSQR		-	-	1.01	2.4E-4	3	1338.7	1338.7	-0.0018	-1.34459
	1	evm_27.model.AmTr_v1.0_scaffold00002.657	Ambo-2	3821	16.58	ARIEMACPHVSGGREQEGSR	C7:+57.02146	-	-	1.01	4.4E-13	3	2227.04	2227.05	-0.0068	-3.05337
	1	evm_27.model.AmTr_v1.0_scaffold00002.657	Ambo-2	3918	16.9	DISTEHGSFR		-	-	1.01	4.2E-5	2	1148.53	1148.53	-6.0E-4	-0.522405
	1	evm_27.model.AmTr_v1.0_scaffold00002.657	Ambo-2	3923	16.91	IEMACPHVSGGREQEGSR	C5:+57.02146	-	-	1.01	7.9E-4	3	1999.9	1999.91	-0.0049	-2.45011
	1	evm_27.model.AmTr_v1.0_scaffold00002.657	Ambo-2	3964	17.02	IEMACPHVSGGREQEGSR	C5:+57.02146	-	-	1.01	5.7E-4	2	1999.91	1999.91	8.0E-4	0.400018
	1	evm_27.model.AmTr_v1.0_scaffold00002.657	Ambo-2	4138	17.59	DISTEHGSFR		-	-	1.01	2.1E-5	2	1148.53	1148.53	3.0E-4	0.261203
	1	evm_27.model.AmTr_v1.0_scaffold00002.657	Ambo-2	4146	17.61	ARIEMACPHVSGGR	C7:+57.02146	-	-	1.01	2.2E-11	2	1540.75	1540.75	7.0E-4	0.454325
	1	evm_27.model.AmTr_v1.0_scaffold00002.657	Ambo-2	4159	17.64	ARIEMACPHVSGGR	C7:+57.02146	-	-	1.01	1.1E-7	3	1540.75	1540.75	0.002	1.29807
	1	evm_27.model.AmTr_v1.0_scaffold00002.657	Ambo-2	4303	18.12	LVTIGEERQDSHNLK		-	-	1.01	1.8E-5	3	1738.91	1738.91	1.0E-4	0.0575073
	1	evm_27.model.AmTr_v1.0_scaffold00002.657	Ambo-2	4318	18.16	LVTIGEERQDSHNLK		-	-	1.01	5.3E-6	2	1738.91	1738.91	0.0011	0.632581
	1	evm_27.model.AmTr_v1.0_scaffold00002.657	Ambo-2	4345	18.26	DISTEHGSFR		-	-	1.01	2.3E-6	2	1148.54	1148.53	0.003	2.61203
	1	evm_27.model.AmTr_v1.0_scaffold00002.657	Ambo-2	4351	18.27	IEMACPHVSGGR	C5:+57.02146	-	-	1.01	3.8E-6	2	1313.61	1313.61	0.0015	1.14189
	1	evm_27.model.AmTr_v1.0_scaffold00002.657	Ambo-2	4366	18.33	ARIEMACPHVSGGR	C7:+57.02146	-	-	1.01	7.1E-7	3	1540.75	1540.75	-7.0E-4	-0.454325
	1	evm_27.model.AmTr_v1.0_scaffold00002.657	Ambo-2	4498	18.79	LVTIGEERQDSHNLK		-	-	1.01	0.0024	3	1738.91	1738.91	0.0019	1.09264
	1	evm_27.model.AmTr_v1.0_scaffold00002.657	Ambo-2	4510	18.83	IEMACPHVSGGR	C5:+57.02146	-	-	1.01	4.0E-6	3	1313.61	1313.61	2.0E-4	0.152252
	1	evm_27.model.AmTr_v1.0_scaffold00002.657	Ambo-2	4513	18.83	RRGVTGNPYAFER		-	-	1.01	3.5E-6	3	1522.79	1522.79	-0.0013	-0.853697
	1	evm_27.model.AmTr_v1.0_scaffold00002.657	Ambo-2	4548	18.94	DISTEHGSFR		-	-	1.01	2.3E-4	2	1148.53	1148.53	-0.002	-1.74135
	1	evm_27.model.AmTr_v1.0_scaffold00002.657	Ambo-2	4669	19.36	IEMACPHVSGGR	C5:+57.02146	-	-	1.01	1.9E-5	2	1313.61	1313.61	0.0042	3.1973
	1	evm_27.model.AmTr_v1.0_scaffold00002.657	Ambo-2	4686	19.42	FVRDISTEHGSFR		-	-	1.01	2.8E-6	2	1550.77	1550.77	-0.0044	-2.8373
	1	evm_27.model.AmTr_v1.0_scaffold00002.657	Ambo-2	4698	19.46	FVRDISTEHGSFR		-	-	1.01	1.5E-6	3	1550.77	1550.77	-0.0031	-1.99901
	1	evm_27.model.AmTr_v1.0_scaffold00002.657	Ambo-2	4733	19.56	IEMACPHVSGGR	C5:+57.02146	-	-	1.01	1.8E-4	3	1313.61	1313.61	-0.0015	-1.14189
	1	evm_27.model.AmTr_v1.0_scaffold00002.657	Ambo-2	5215	21.12	KGDTATIPAGKTTYIINK		-	-	1.01	2.8E-7	3	1892.05	1892.05	7.0E-4	0.369969
	1	evm_27.model.AmTr_v1.0_scaffold00002.657	Ambo-2	5402	21.7	AAKEVSFNVPSR		-	-	1.01	0.0022	3	1304.7	1304.7	0.001	0.766462
	1	evm_27.model.AmTr_v1.0_scaffold00002.657	Ambo-2	5417	21.74	AAKEVSFNVPSR		-	-	1.01	3.2E-6	2	1304.7	1304.7	0.0032	2.45268
	1	evm_27.model.AmTr_v1.0_scaffold00002.657	Ambo-2	5431	21.79	RGVTGNPYAFER		-	-	1.01	0.0032	2	1366.69	1366.69	0.0031	2.26826
	1	evm_27.model.AmTr_v1.0_scaffold00002.657	Ambo-2	5616	22.33	GVTGNPYAFERDR		-	-	1.01	3.0E-7	3	1481.72	1481.71	0.0043	2.90205
	1	evm_27.model.AmTr_v1.0_scaffold00002.657	Ambo-2	5671	22.48	GVTGNPYAFERDR		-	-	1.01	2.5E-5	2	1481.71	1481.71	6.0E-4	0.404937
	1	evm_27.model.AmTr_v1.0_scaffold00002.657	Ambo-2	5880	23.09	AQSDSVFVVGPRQQR		-	-	1.01	1.2E-4	3	1673.87	1673.87	-0.0026	-1.55328
	1	evm_27.model.AmTr_v1.0_scaffold00002.657	Ambo-2	5917	23.19	GDTATIPAGKTTYIINK		-	-	1.01	3.3E-6	3	1763.96	1763.95	0.0031	1.75742
	1	evm_27.model.AmTr_v1.0_scaffold00002.657	Ambo-2	5935	23.24	GDTATIPAGKTTYIINK		-	-	1.01	7.8E-7	2	1763.96	1763.95	0.0038	2.15425
	1	evm_27.model.AmTr_v1.0_scaffold00002.657	Ambo-2	6101	23.74	LVTIGEER		-	-	1.01	0.044	2	916.51	916.51	0	0
	1	evm_27.model.AmTr_v1.0_scaffold00002.657	Ambo-2	6298	24.31	EVSFNVPSR		-	-	1.01	0.035	2	1034.53	1034.53	-7.0E-4	-0.676638
	1	evm_27.model.AmTr_v1.0_scaffold00002.657	Ambo-2	6311	24.34	GVTGNPYAFER		-	-	1.01	2.0E-6	2	1210.58	1210.59	-0.0024	-1.98251
	1	evm_27.model.AmTr_v1.0_scaffold00002.657	Ambo-2	6356	24.46	EVSFNVPSR	E1:-18.01056	-	-	1.01	2.9E-4	2	1016.51	1016.52	-0.0016	-1.574
	1	evm_27.model.AmTr_v1.0_scaffold00002.657	Ambo-2	6513	24.98	EVSFNVPSR		-	-	1.01	0.035	2	1034.53	1034.53	5.0E-4	0.483313
	1	evm_27.model.AmTr_v1.0_scaffold00002.657	Ambo-2	6525	25.02	GVTGNPYAFER		-	-	1.01	2.0E-6	2	1210.59	1210.59	3.0E-4	0.247814
	1	evm_27.model.AmTr_v1.0_scaffold00002.657	Ambo-2	6743	25.69	GVTGNPYAFER		-	-	1.01	3.0E-6	2	1210.59	1210.59	-2.0E-4	-0.165209
	1	evm_27.model.AmTr_v1.0_scaffold00002.657	Ambo-2	6768	25.78	TLPPFTER		-	-	1.01	0.016	2	960.514	960.515	-9.0E-4	-0.936997
	1	evm_27.model.AmTr_v1.0_scaffold00002.657	Ambo-2	6947	26.34	EVSFNVPSR		-	-	1.01	0.015	2	1034.53	1034.53	-3.0E-4	-0.289988
	1	evm_27.model.AmTr_v1.0_scaffold00002.657	Ambo-2	6983	26.45	TLPPFTER		-	-	1.01	0.013	2	960.52	960.515	0.0044	4.58087
	1	evm_27.model.AmTr_v1.0_scaffold00002.657	Ambo-2	7081	26.76	AQSDSVFVVGPR		-	-	1.01	5.0E-7	2	1261.65	1261.65	-0.0025	-1.98153
	1	evm_27.model.AmTr_v1.0_scaffold00002.657	Ambo-2	7210	27.13	AQSDSVFVVGPR		-	-	1.01	0.028	3	1261.65	1261.65	-0.0063	-4.99344
	1	evm_27.model.AmTr_v1.0_scaffold00002.657	Ambo-2	7312	27.45	GQGPIVRPSSEQLQGLIHGGSGGGK		-	-	1.01	1.5E-10	3	2416.27	2416.27	0.0018	0.74495
	1	evm_27.model.AmTr_v1.0_scaffold00002.657	Ambo-2	7329	27.52	GQGPIVRPSSEQLQGLIHGGSGGGK		-	-	1.01	5.4E-15	2	2416.27	2416.27	0.0028	1.15881
	1	evm_27.model.AmTr_v1.0_scaffold00002.657	Ambo-2	7352	27.59	AQSDSVFVVGPR		-	-	1.01	1.2E-5	2	1261.66	1261.65	0.0045	3.56675
	1	evm_27.model.AmTr_v1.0_scaffold00002.657	Ambo-2	7370	27.66	EAEEVLRAQSDSVFVVGPRQQR		-	-	1.01	3.6E-12	3	2500.29	2500.29	0.0018	0.719916
	1	evm_27.model.AmTr_v1.0_scaffold00002.657	Ambo-2	7418	27.8	TLPPFTER		-	-	1.01	0.047	2	960.515	960.515	-1.0E-4	-0.104111
	1	evm_27.model.AmTr_v1.0_scaffold00002.657	Ambo-2	7515	28.09	NSILNQIER		-	-	1.01	0.0016	2	1086.59	1086.59	4.0E-4	0.368124
	1	evm_27.model.AmTr_v1.0_scaffold00002.657	Ambo-2	7528	28.13	GQGPIVRPSSEQLQGLIHGGSGGGK		-	-	1.01	1.1E-6	3	2416.27	2416.27	3.0E-4	0.124158
	1	evm_27.model.AmTr_v1.0_scaffold00002.657	Ambo-2	7570	28.27	AQSDSVFVVGPR		-	-	1.01	4.6E-7	2	1261.65	1261.65	-0.0016	-1.26818
	1	evm_27.model.AmTr_v1.0_scaffold00002.657	Ambo-2	7637	28.48	TLPPFTER		-	-	1.01	0.017	2	960.515	960.515	0	0
	1	evm_27.model.AmTr_v1.0_scaffold00002.657	Ambo-2	7727	28.76	NSILNQIER		-	-	1.01	0.0026	2	1086.59	1086.59	5.0E-4	0.460155
	1	evm_27.model.AmTr_v1.0_scaffold00002.657	Ambo-2	7759	28.87	GQGPIVRPSSEQLQGLIHGGSGGGK		-	-	1.01	8.2E-9	3	2417.26	2416.27	0.991	410.136
	1	evm_27.model.AmTr_v1.0_scaffold00002.657	Ambo-2	7795	28.98	DISTEHGSFRTLPPFTER		-	-	1.01	0.0035	3	2090.03	2090.03	8.0E-4	0.38277
	1	evm_27.model.AmTr_v1.0_scaffold00002.657	Ambo-2	7874	29.22	ICIMELKPNAFVLPHHK	C2:+57.02146 - M4:+15.99491	-	-	1.01	0.001	3	2063.09	2063.09	-0.0026	-1.26024
	1	evm_27.model.AmTr_v1.0_scaffold00002.657	Ambo-2	8023	29.67	EVSFNVPSR	E1:-18.01056	-	-	1.01	0.0016	2	1016.52	1016.52	-0.001	-0.983752
	1	evm_27.model.AmTr_v1.0_scaffold00002.657	Ambo-2	8038	29.72	NSILNQIER		-	-	1.01	0.0072	2	1086.59	1086.59	1.0E-4	0.092031
	1	evm_27.model.AmTr_v1.0_scaffold00002.657	Ambo-2	8073	29.82	AQSDSVFVVGPR		-	-	1.01	9.9E-7	2	1261.65	1261.65	7.0E-4	0.554827
	1	evm_27.model.AmTr_v1.0_scaffold00002.657	Ambo-2	8249	30.35	EAEEVLRAQSDSVFVVGPR		-	-	1.01	3.9E-10	3	2088.07	2088.07	-0.0051	-2.44244
	1	evm_27.model.AmTr_v1.0_scaffold00002.657	Ambo-2	8280	30.44	EAEEVLRAQSDSVFVVGPR		-	-	1.01	1.0E-15	2	2088.08	2088.07	0.0056	2.6819
	1	evm_27.model.AmTr_v1.0_scaffold00002.657	Ambo-2	8281	30.44	TLPPFTER		-	-	1.01	0.015	2	960.514	960.515	-0.0019	-1.9781
	1	evm_27.model.AmTr_v1.0_scaffold00002.657	Ambo-2	8388	30.77	EVSFNVPSREAEEVLR		-	-	1.01	1.5E-6	2	1860.95	1860.95	0.0049	2.63307
	1	evm_27.model.AmTr_v1.0_scaffold00002.657	Ambo-2	8395	30.78	EVSFNVPSREAEEVLR		-	-	1.01	1.1E-7	3	1860.95	1860.95	0.0035	1.88076
	1	evm_27.model.AmTr_v1.0_scaffold00002.657	Ambo-2	8484	31.04	EAEEVLRAQSDSVFVVGPR		-	-	1.01	1.1E-6	3	2088.08	2088.07	0.005	2.39455
	1	evm_27.model.AmTr_v1.0_scaffold00002.657	Ambo-2	8521	31.14	GSLEVPFYNSR		-	-	1.01	8.5E-6	2	1268.63	1268.63	-0.0015	-1.18238
	1	evm_27.model.AmTr_v1.0_scaffold00002.657	Ambo-2	8570	31.28	GSLEVPFYNSR		-	-	1.01	0.0023	3	1268.63	1268.63	-0.0015	-1.18238
	1	evm_27.model.AmTr_v1.0_scaffold00002.657	Ambo-2	8641	31.51	TLPPFTERSELFR		-	-	1.01	2.6E-4	3	1592.84	1592.84	5.0E-4	0.313904
	1	evm_27.model.AmTr_v1.0_scaffold00002.657	Ambo-2	8662	31.58	GQGPIVRPSSEQLQGLIHGGSGGGK		-	-	1.01	4.2E-4	3	2416.27	2416.27	-3.0E-4	-0.124158
	1	evm_27.model.AmTr_v1.0_scaffold00002.657	Ambo-2	8713	31.75	ISNDHGELYELDETEYSPLR		-	-	1.01	3.4E-13	3	2380.1	2380.09	0.0053	2.2268
	1	evm_27.model.AmTr_v1.0_scaffold00002.657	Ambo-2	8724	31.78	ISNDHGELYELDETEYSPLR		-	-	1.01	1.0E-15	2	2380.1	2380.09	0.0074	3.10912
	1	evm_27.model.AmTr_v1.0_scaffold00002.657	Ambo-2	8738	31.81	GSLEVPFYNSR		-	-	1.01	3.0E-4	2	1268.63	1268.63	6.0E-4	0.472952
	1	evm_27.model.AmTr_v1.0_scaffold00002.657	Ambo-2	8745	31.84	ICIMELKPNAFVLPHHK	C2:+57.02146	-	-	1.01	6.2E-7	2	2047.11	2047.1	0.0066	3.22408
	1	evm_27.model.AmTr_v1.0_scaffold00002.657	Ambo-2	8755	31.87	ICIMELKPNAFVLPHHK	C2:+57.02146	-	-	1.01	2.8E-5	3	2047.1	2047.1	8.0E-4	0.390797
	1	evm_27.model.AmTr_v1.0_scaffold00002.657	Ambo-2	8868	32.23	TLPPFTERSELFR		-	-	1.01	6.2E-4	3	1592.84	1592.84	-4.0E-4	-0.251123
	1	evm_27.model.AmTr_v1.0_scaffold00002.657	Ambo-2	8885	32.29	EAEEVLRAQSDSVFVVGPR		-	-	1.01	1.9E-6	3	2089.06	2088.07	0.99	474.122
	1	evm_27.model.AmTr_v1.0_scaffold00002.657	Ambo-2	8913	32.37	TLPPFTER		-	-	1.01	0.0045	2	960.515	960.515	-8.0E-4	-0.832886
	1	evm_27.model.AmTr_v1.0_scaffold00002.657	Ambo-2	8928	32.42	ISNDHGELYELDETEYSPLR		-	-	1.01	1.2E-12	3	2380.1	2380.09	0.0033	1.3865
	1	evm_27.model.AmTr_v1.0_scaffold00002.657	Ambo-2	8956	32.5	GSLEVPFYNSR		-	-	1.01	5.0E-5	2	1268.63	1268.63	-8.0E-4	-0.630603
	1	evm_27.model.AmTr_v1.0_scaffold00002.657	Ambo-2	8992	32.6	ATEIYVILEGRAR		-	-	1.01	2.1E-6	3	1490.83	1490.83	4.0E-4	0.268306
	1	evm_27.model.AmTr_v1.0_scaffold00002.657	Ambo-2	9008	32.65	ISNDHGELYELDETEYSPLR		-	-	1.01	2.9E-12	2	2380.1	2380.09	0.0047	1.97471
	1	evm_27.model.AmTr_v1.0_scaffold00002.657	Ambo-2	9144	33.09	ISNDHGELYELDETEYSPLR		-	-	1.01	9.5E-10	3	2380.09	2380.09	0	0
	1	evm_27.model.AmTr_v1.0_scaffold00002.657	Ambo-2	9312	33.61	YFLAGKNSILNQIER		-	-	1.01	1.6E-6	3	1765.96	1765.96	0.0017	0.962649
	1	evm_27.model.AmTr_v1.0_scaffold00002.657	Ambo-2	9330	33.66	DADIIYYVANGDAR		-	-	1.01	4.8E-10	2	1555.74	1555.74	3.0E-4	0.192834
	1	evm_27.model.AmTr_v1.0_scaffold00002.657	Ambo-2	9337	33.68	DADIIYYVANGDAR		-	-	1.01	5.8E-8	3	1555.74	1555.74	0.0011	0.707059
	1	evm_27.model.AmTr_v1.0_scaffold00002.657	Ambo-2	9338	33.69	YFLAGKNSILNQIER		-	-	1.01	2.0E-9	2	1765.97	1765.96	0.0053	3.0012
	1	evm_27.model.AmTr_v1.0_scaffold00002.657	Ambo-2	9372	33.79	ISNDHGELYELDETEYSPLR		-	-	1.01	2.3E-11	3	2380.09	2380.09	-0.0036	-1.51255
	1	evm_27.model.AmTr_v1.0_scaffold00002.657	Ambo-2	9474	34.12	ASQEENLQIICFEINARR	C11:+57.02146	-	-	1.01	5.0E-4	3	2191.09	2191.09	0	0
	1	evm_27.model.AmTr_v1.0_scaffold00002.657	Ambo-2	9494	34.18	ASQEENLQIICFEINARR	C11:+57.02146	-	-	1.01	1.6E-5	2	2191.09	2191.09	0.0017	0.775869
	1	evm_27.model.AmTr_v1.0_scaffold00002.657	Ambo-2	9543	34.34	DADIIYYVANGDAR		-	-	1.01	6.5E-9	2	1555.74	1555.74	-1.0E-4	-0.0642781
	1	evm_27.model.AmTr_v1.0_scaffold00002.657	Ambo-2	9547	34.36	DADIIYYVANGDAR		-	-	1.01	8.7E-8	3	1555.74	1555.74	-6.0E-4	-0.385669
	1	evm_27.model.AmTr_v1.0_scaffold00002.657	Ambo-2	9625	34.6	IRSDLNPEDLFVAPPSHPIAIR		-	-	1.01	8.2E-15	3	2457.33	2457.33	0.0011	0.447641
	1	evm_27.model.AmTr_v1.0_scaffold00002.657	Ambo-2	9637	34.64	ISNDHGELYELDETEYSPLR		-	-	1.01	1.2E-8	3	2380.09	2380.09	-0.0014	-0.588212
	1	evm_27.model.AmTr_v1.0_scaffold00002.657	Ambo-2	9672	34.76	IRSDLNPEDLFVAPPSHPIAIR		-	-	1.01	1.8E-15	2	2457.34	2457.33	0.0096	3.90669
	1	evm_27.model.AmTr_v1.0_scaffold00002.657	Ambo-2	9760	35.03	DADIIYYVANGDAR		-	-	1.01	1.3E-8	2	1555.73	1555.74	-0.0049	-3.14963
	1	evm_27.model.AmTr_v1.0_scaffold00002.657	Ambo-2	9783	35.1	DADIIYYVANGDAR		-	-	1.01	2.8E-9	3	1555.74	1555.74	-3.0E-4	-0.192834
	1	evm_27.model.AmTr_v1.0_scaffold00002.657	Ambo-2	9845	35.3	IRSDLNPEDLFVAPPSHPIAIR		-	-	1.01	1.3E-14	3	2457.33	2457.33	0.0023	0.935977
	1	evm_27.model.AmTr_v1.0_scaffold00002.657	Ambo-2	9966	35.68	ATEIYVILEGR		-	-	1.01	4.5E-4	2	1263.7	1263.69	5.0E-4	0.395665
	1	evm_27.model.AmTr_v1.0_scaffold00002.657	Ambo-2	9970	35.7	ATEIYVILEGR		-	-	1.01	0.0037	3	1263.69	1263.69	1.0E-4	0.079133
	1	evm_27.model.AmTr_v1.0_scaffold00002.657	Ambo-2	9979	35.72	DADIIYYVANGDAR		-	-	1.01	7.2E-8	2	1555.74	1555.74	-7.0E-4	-0.449947
	1	evm_27.model.AmTr_v1.0_scaffold00002.657	Ambo-2	10033	35.93	ICIMELKPNAFVLPHHKDADIIYYVANGDAR	C2:+57.02146	-	-	1.01	2.1E-13	3	3583.82	3583.82	3.0E-4	0.0837096
	1	evm_27.model.AmTr_v1.0_scaffold00002.657	Ambo-2	10039	35.95	AFSDEILEASFNVDRSR		-	-	1.01	2.4E-6	3	1955.94	1955.95	-0.0085	-4.34572
	1	evm_27.model.AmTr_v1.0_scaffold00002.657	Ambo-2	10042	35.96	SDLNPEDLFVAPPSHPIAIR		-	-	1.01	1.9E-8	3	2188.14	2188.14	-8.0E-4	-0.365607
	1	evm_27.model.AmTr_v1.0_scaffold00002.657	Ambo-2	10056	36.01	SDLNPEDLFVAPPSHPIAIR		-	-	1.01	1.0E-15	2	2188.14	2188.14	-0.0019	-0.868317
	1	evm_27.model.AmTr_v1.0_scaffold00002.657	Ambo-2	10154	36.36	ATEIYVILEGR		-	-	1.01	0.0013	2	1263.7	1263.69	0.001	0.79133
	1	evm_27.model.AmTr_v1.0_scaffold00002.657	Ambo-2	10156	36.37	ATEIYVILEGR		-	-	1.01	0.0046	3	1263.69	1263.69	-0.0028	-2.21572
	1	evm_27.model.AmTr_v1.0_scaffold00002.657	Ambo-2	10190	36.5	TLPPFTER		-	-	1.01	3.4E-4	2	960.518	960.515	0.0027	2.81099
	1	evm_27.model.AmTr_v1.0_scaffold00002.657	Ambo-2	10225	36.62	ASQEENLQIICFEINAR	C11:+57.02146	-	-	1.01	2.8E-11	3	2034.99	2034.99	2.0E-4	0.0982805
	1	evm_27.model.AmTr_v1.0_scaffold00002.657	Ambo-2	10231	36.63	SDLNPEDLFVAPPSHPIAIR		-	-	1.01	1.1E-10	3	2188.14	2188.14	0.0017	0.776915
	1	evm_27.model.AmTr_v1.0_scaffold00002.657	Ambo-2	10245	36.68	SDLNPEDLFVAPPSHPIAIR		-	-	1.01	1.0E-15	2	2188.15	2188.14	0.0058	2.65065
	1	evm_27.model.AmTr_v1.0_scaffold00002.657	Ambo-2	10339	37.04	ATEIYVILEGR		-	-	1.01	9.4E-5	2	1263.7	1263.69	9.0E-4	0.712197
	1	evm_27.model.AmTr_v1.0_scaffold00002.657	Ambo-2	10340	37.04	ATEIYVILEGR		-	-	1.01	0.0053	3	1263.69	1263.69	-9.0E-4	-0.712197
	1	evm_27.model.AmTr_v1.0_scaffold00002.657	Ambo-2	10371	37.14	EVSFNVPSREAEEVLRAQSDSVFVVGPR		-	-	1.01	6.0E-12	3	3103.59	3103.58	0.012	3.8665
	1	evm_27.model.AmTr_v1.0_scaffold00002.657	Ambo-2	10393	37.22	ASQEENLQIICFEINAR	C11:+57.02146	-	-	1.01	2.7E-14	2	2035	2034.99	0.0043	2.11303
	1	evm_27.model.AmTr_v1.0_scaffold00002.657	Ambo-2	10411	37.29	ASQEENLQIICFEINAR	C11:+57.02146	-	-	1.01	6.5E-11	3	2034.99	2034.99	0.0019	0.933665
	1	evm_27.model.AmTr_v1.0_scaffold00002.657	Ambo-2	10509	37.61	NSILNQIER		-	-	1.01	0.035	2	1087.59	1086.59	0.998	918.469
	1	evm_27.model.AmTr_v1.0_scaffold00002.657	Ambo-2	10545	37.74	ATEIYVILEGR		-	-	1.01	0.0047	3	1263.7	1263.69	0.0026	2.05746
	1	evm_27.model.AmTr_v1.0_scaffold00002.657	Ambo-2	10561	37.79	ATEIYVILEGR		-	-	1.01	7.5E-4	2	1263.7	1263.69	0.001	0.79133
	1	evm_27.model.AmTr_v1.0_scaffold00002.657	Ambo-2	10576	37.85	SDLNPEDLFVAPPSHPIAIR		-	-	1.01	8.4E-11	3	2188.14	2188.14	0.0045	2.05654
	1	evm_27.model.AmTr_v1.0_scaffold00002.657	Ambo-2	10587	37.89	ASQEENLQIICFEINAR	C11:+57.02146	-	-	1.01	6.5E-15	2	2035	2034.99	0.0037	1.81819
	1	evm_27.model.AmTr_v1.0_scaffold00002.657	Ambo-2	10609	37.96	ASQEENLQIICFEINAR	C11:+57.02146	-	-	1.01	1.0E-10	3	2034.99	2034.99	1.0E-4	0.0491403
	1	evm_27.model.AmTr_v1.0_scaffold00002.657	Ambo-2	10720	38.33	AFSDEILEASFNVDR		-	-	1.01	4.8E-12	2	1712.81	1712.81	0.0014	0.817369
	1	evm_27.model.AmTr_v1.0_scaffold00002.657	Ambo-2	10724	38.34	AFSDEILEASFNVDR		-	-	1.01	7.6E-7	3	1712.81	1712.81	9.0E-4	0.525451
	1	evm_27.model.AmTr_v1.0_scaffold00002.657	Ambo-2	10745	38.41	ATEIYVILEGR		-	-	1.01	0.023	3	1263.69	1263.69	-5.0E-4	-0.395665
	1	evm_27.model.AmTr_v1.0_scaffold00002.657	Ambo-2	10763	38.47	ATEIYVILEGR		-	-	1.01	4.3E-4	2	1263.7	1263.69	0.0012	0.949596
	1	evm_27.model.AmTr_v1.0_scaffold00002.657	Ambo-2	10787	38.57	ASQEENLQIICFEINAR	C11:+57.02146	-	-	1.01	3.4E-12	2	2034.99	2034.99	-0.0057	-2.80099
	1	evm_27.model.AmTr_v1.0_scaffold00002.657	Ambo-2	10807	38.65	ASQEENLQIICFEINAR	C11:+57.02146	-	-	1.01	2.0E-8	3	2034.99	2034.99	-0.0032	-1.57249
	1	evm_27.model.AmTr_v1.0_scaffold00002.657	Ambo-2	10889	38.98	WPFGESEESERPFNLFSR		-	-	1.01	6.7E-9	3	2214.03	2214.03	0.0076	3.43266
	1	evm_27.model.AmTr_v1.0_scaffold00002.657	Ambo-2	10893	39	WPFGESEESERPFNLFSR		-	-	1.01	1.6E-7	2	2214.03	2214.03	0.0016	0.722666
	1	evm_27.model.AmTr_v1.0_scaffold00002.657	Ambo-2	10896	39.01	AFSDEILEASFNVDR		-	-	1.01	4.1E-10	2	1712.82	1712.81	0.0044	2.56887
	1	evm_27.model.AmTr_v1.0_scaffold00002.657	Ambo-2	10900	39.02	AFSDEILEASFNVDR		-	-	1.01	1.7E-7	3	1712.82	1712.81	0.0026	1.51797
	1	evm_27.model.AmTr_v1.0_scaffold00002.657	Ambo-2	10913	39.07	SDLNPEDLFVAPPSHPIAIR		-	-	1.01	1.7E-4	3	2188.14	2188.14	-0.0033	-1.50813
	1	evm_27.model.AmTr_v1.0_scaffold00002.657	Ambo-2	10920	39.1	ATEIYVILEGR		-	-	1.01	0.0036	3	1263.69	1263.69	-2.0E-4	-0.158266
	1	evm_27.model.AmTr_v1.0_scaffold00002.657	Ambo-2	10934	39.14	ATEIYVILEGR		-	-	1.01	9.1E-4	2	1263.7	1263.69	6.0E-4	0.474798
	1	evm_27.model.AmTr_v1.0_scaffold00002.657	Ambo-2	10967	39.25	ASQEENLQIICFEINAR	C11:+57.02146	-	-	1.01	1.2E-13	2	2035	2034.99	0.0037	1.81819
	1	evm_27.model.AmTr_v1.0_scaffold00002.657	Ambo-2	10989	39.32	ASQEENLQIICFEINAR	C11:+57.02146	-	-	1.01	2.3E-13	3	2034.99	2034.99	0.0015	0.737104
	1	evm_27.model.AmTr_v1.0_scaffold00002.657	Ambo-2	11077	39.66	WPFGESEESERPFNLFSR		-	-	1.01	2.0E-10	3	2214.03	2214.03	0.0024	1.084
	1	evm_27.model.AmTr_v1.0_scaffold00002.657	Ambo-2	11082	39.67	WPFGESEESERPFNLFSR		-	-	1.01	2.5E-12	2	2214.03	2214.03	0.0028	1.26466
	1	evm_27.model.AmTr_v1.0_scaffold00002.657	Ambo-2	11086	39.68	AFSDEILEASFNVDR		-	-	1.01	8.8E-10	2	1712.81	1712.81	1.0E-4	0.0583835
	1	evm_27.model.AmTr_v1.0_scaffold00002.657	Ambo-2	11090	39.7	AFSDEILEASFNVDR		-	-	1.01	1.6E-7	3	1712.81	1712.81	0.0014	0.817369
	1	evm_27.model.AmTr_v1.0_scaffold00002.657	Ambo-2	11118	39.8	ATEIYVILEGR		-	-	1.01	0.019	3	1263.69	1263.69	1.0E-4	0.079133
	1	evm_27.model.AmTr_v1.0_scaffold00002.657	Ambo-2	11123	39.81	ATEIYVILEGR		-	-	1.01	1.8E-4	2	1263.7	1263.69	5.0E-4	0.395665
	1	evm_27.model.AmTr_v1.0_scaffold00002.657	Ambo-2	11153	39.92	ASQEENLQIICFEINAR	C11:+57.02146	-	-	1.01	1.0E-15	2	2034.99	2034.99	0.0014	0.687963
	1	evm_27.model.AmTr_v1.0_scaffold00002.657	Ambo-2	11175	40	ASQEENLQIICFEINAR	C11:+57.02146	-	-	1.01	4.3E-12	3	2034.99	2034.99	7.0E-4	0.343982
	1	evm_27.model.AmTr_v1.0_scaffold00002.657	Ambo-2	11214	40.15	DADIIYYVANGDARLVTIGEER		-	-	1.01	1.2E-7	3	2453.23	2453.23	0.0012	0.489151
	1	evm_27.model.AmTr_v1.0_scaffold00002.657	Ambo-2	11265	40.33	WPFGESEESERPFNLFSR		-	-	1.01	7.4E-8	3	2214.03	2214.03	0.0029	1.30983
	1	evm_27.model.AmTr_v1.0_scaffold00002.657	Ambo-2	11273	40.36	AFSDEILEASFNVDR		-	-	1.01	3.0E-9	2	1712.81	1712.81	0.0014	0.817369
	1	evm_27.model.AmTr_v1.0_scaffold00002.657	Ambo-2	11275	40.36	WPFGESEESERPFNLFSR		-	-	1.01	1.2E-4	2	2214.03	2214.03	3.0E-4	0.1355
	1	evm_27.model.AmTr_v1.0_scaffold00002.657	Ambo-2	11278	40.37	AFSDEILEASFNVDR		-	-	1.01	5.0E-7	3	1712.81	1712.81	7.0E-4	0.408684
	1	evm_27.model.AmTr_v1.0_scaffold00002.657	Ambo-2	11309	40.48	ATEIYVILEGR		-	-	1.01	0.0036	3	1263.69	1263.69	-6.0E-4	-0.474798
	1	evm_27.model.AmTr_v1.0_scaffold00002.657	Ambo-2	11314	40.49	ATEIYVILEGR		-	-	1.01	2.7E-4	2	1263.7	1263.69	0.0018	1.42439
	1	evm_27.model.AmTr_v1.0_scaffold00002.657	Ambo-2	11342	40.59	ASQEENLQIICFEINAR	C11:+57.02146	-	-	1.01	7.3E-13	2	2034.99	2034.99	4.0E-4	0.196561
	1	evm_27.model.AmTr_v1.0_scaffold00002.657	Ambo-2	11364	40.67	ASQEENLQIICFEINAR	C11:+57.02146	-	-	1.01	6.5E-12	3	2034.99	2034.99	9.0E-4	0.442262
	1	evm_27.model.AmTr_v1.0_scaffold00002.657	Ambo-2	11458	41	WPFGESEESERPFNLFSR		-	-	1.01	1.9E-4	3	2214.03	2214.03	9.0E-4	0.406499
	1	evm_27.model.AmTr_v1.0_scaffold00002.657	Ambo-2	11467	41.03	AFSDEILEASFNVDR		-	-	1.01	1.6E-9	2	1712.82	1712.81	0.0024	1.4012
	1	evm_27.model.AmTr_v1.0_scaffold00002.657	Ambo-2	11471	41.04	AFSDEILEASFNVDR		-	-	1.01	1.8E-7	3	1712.81	1712.81	5.0E-4	0.291917
	1	evm_27.model.AmTr_v1.0_scaffold00002.657	Ambo-2	11507	41.17	ATEIYVILEGR		-	-	1.01	3.7E-4	2	1263.69	1263.69	-1.0E-4	-0.079133
	1	evm_27.model.AmTr_v1.0_scaffold00002.657	Ambo-2	11508	41.17	ATEIYVILEGR		-	-	1.01	9.4E-6	3	1263.69	1263.69	-7.0E-4	-0.553931
	1	evm_27.model.AmTr_v1.0_scaffold00002.657	Ambo-2	11533	41.26	ASQEENLQIICFEINAR	C11:+57.02146	-	-	1.01	9.5E-14	2	2034.99	2034.99	-0.0013	-0.638823
	1	evm_27.model.AmTr_v1.0_scaffold00002.657	Ambo-2	11606	41.53	ASQEENLQIICFEINAR	C11:+57.02146	-	-	1.01	1.4E-8	3	2034.99	2034.99	7.0E-4	0.343982
	1	evm_27.model.AmTr_v1.0_scaffold00002.657	Ambo-2	11653	41.7	AFSDEILEASFNVDR		-	-	1.01	1.8E-10	2	1712.81	1712.81	0	0
	1	evm_27.model.AmTr_v1.0_scaffold00002.657	Ambo-2	11658	41.71	AFSDEILEASFNVDR		-	-	1.01	1.4E-6	3	1712.81	1712.81	0	0
	1	evm_27.model.AmTr_v1.0_scaffold00002.657	Ambo-2	11685	41.82	GSLEVPFYNSRATEIYVILEGR		-	-	1.01	4.6E-9	3	2513.31	2513.3	0.0012	0.477459
	1	evm_27.model.AmTr_v1.0_scaffold00002.657	Ambo-2	11689	41.83	ATEIYVILEGR		-	-	1.01	0.0026	2	1263.7	1263.69	7.0E-4	0.553931
	1	evm_27.model.AmTr_v1.0_scaffold00002.657	Ambo-2	11723	41.95	ASQEENLQIICFEINAR	C11:+57.02146	-	-	1.01	2.8E-15	2	2034.99	2034.99	0.0029	1.42507
	1	evm_27.model.AmTr_v1.0_scaffold00002.657	Ambo-2	11725	41.96	ATEIYVILEGR		-	-	1.01	6.9E-5	3	1263.69	1263.69	-8.0E-4	-0.633064
	1	evm_27.model.AmTr_v1.0_scaffold00002.657	Ambo-2	11793	42.19	ASQEENLQIICFEINAR	C11:+57.02146	-	-	1.01	1.4E-11	3	2034.99	2034.99	4.0E-4	0.196561
	1	evm_27.model.AmTr_v1.0_scaffold00002.657	Ambo-2	11844	42.37	AFSDEILEASFNVDR		-	-	1.01	2.3E-11	2	1712.81	1712.81	6.0E-4	0.350301
	1	evm_27.model.AmTr_v1.0_scaffold00002.657	Ambo-2	11848	42.38	AFSDEILEASFNVDR		-	-	1.01	4.6E-7	3	1712.81	1712.81	0	0
	1	evm_27.model.AmTr_v1.0_scaffold00002.657	Ambo-2	11883	42.51	ATEIYVILEGR		-	-	1.01	2.5E-4	2	1263.69	1263.69	-0.0014	-1.10786
	1	evm_27.model.AmTr_v1.0_scaffold00002.657	Ambo-2	11919	42.64	ASQEENLQIICFEINAR	C11:+57.02146	-	-	1.01	2.5E-12	2	2034.99	2034.99	-8.0E-4	-0.393122
	1	evm_27.model.AmTr_v1.0_scaffold00002.657	Ambo-2	11930	42.68	ATEIYVILEGR		-	-	1.01	2.6E-4	3	1263.69	1263.69	-0.0018	-1.42439
	1	evm_27.model.AmTr_v1.0_scaffold00002.657	Ambo-2	11992	42.93	ASQEENLQIICFEINAR	C11:+57.02146	-	-	1.01	2.7E-8	3	2034.99	2034.99	-6.0E-4	-0.294841
	1	evm_27.model.AmTr_v1.0_scaffold00002.657	Ambo-2	12024	43.05	AFSDEILEASFNVDR		-	-	1.01	1.1E-9	2	1712.82	1712.81	0.002	1.16767
	1	evm_27.model.AmTr_v1.0_scaffold00002.657	Ambo-2	12028	43.06	AFSDEILEASFNVDR		-	-	1.01	7.6E-7	3	1712.81	1712.81	6.0E-4	0.350301
	1	evm_27.model.AmTr_v1.0_scaffold00002.657	Ambo-2	12062	43.18	ATEIYVILEGR		-	-	1.01	9.6E-5	2	1263.7	1263.69	0.001	0.79133
	1	evm_27.model.AmTr_v1.0_scaffold00002.657	Ambo-2	12169	43.61	ASQEENLQIICFEINAR	C11:+57.02146	-	-	1.01	8.9E-12	2	2035	2034.99	0.0039	1.91647
	1	evm_27.model.AmTr_v1.0_scaffold00002.657	Ambo-2	12175	43.64	ASQEENLQIICFEINAR	C11:+57.02146	-	-	1.01	2.1E-5	3	2034.99	2034.99	0.0015	0.737104
	1	evm_27.model.AmTr_v1.0_scaffold00002.657	Ambo-2	12195	43.71	AFSDEILEASFNVDR		-	-	1.01	5.2E-11	2	1712.81	1712.81	0.0013	0.758985
	1	evm_27.model.AmTr_v1.0_scaffold00002.657	Ambo-2	12201	43.73	AFSDEILEASFNVDR		-	-	1.01	1.7E-7	3	1712.81	1712.81	9.0E-4	0.525451
	1	evm_27.model.AmTr_v1.0_scaffold00002.657	Ambo-2	12204	43.74	ATEIYVILEGR		-	-	1.01	2.9E-4	3	1263.69	1263.69	-3.0E-4	-0.237399
	1	evm_27.model.AmTr_v1.0_scaffold00002.657	Ambo-2	12233	43.85	ATEIYVILEGR		-	-	1.01	2.3E-5	2	1263.7	1263.69	0.0019	1.50353
	1	evm_27.model.AmTr_v1.0_scaffold00002.657	Ambo-2	12357	44.31	ASQEENLQIICFEINAR	C11:+57.02146	-	-	1.01	1.4E-10	3	2034.99	2034.99	0.0014	0.687963
	1	evm_27.model.AmTr_v1.0_scaffold00002.657	Ambo-2	12371	44.37	ASQEENLQIICFEINAR	C11:+57.02146	-	-	1.01	2.7E-12	2	2034.99	2034.99	-0.0017	-0.835384
	1	evm_27.model.AmTr_v1.0_scaffold00002.657	Ambo-2	12375	44.38	AFSDEILEASFNVDR		-	-	1.01	9.8E-12	2	1712.81	1712.81	0.0014	0.817369
	1	evm_27.model.AmTr_v1.0_scaffold00002.657	Ambo-2	12381	44.41	AFSDEILEASFNVDR		-	-	1.01	2.0E-8	3	1712.81	1712.81	-1.0E-4	-0.0583835
	1	evm_27.model.AmTr_v1.0_scaffold00002.657	Ambo-2	12411	44.53	ATEIYVILEGR		-	-	1.01	8.7E-6	2	1263.69	1263.69	-1.0E-4	-0.079133
	1	evm_27.model.AmTr_v1.0_scaffold00002.657	Ambo-2	12522	44.98	ASQEENLQIICFEINAR	C11:+57.02146	-	-	1.01	4.4E-12	3	2034.99	2034.99	0	0
	1	evm_27.model.AmTr_v1.0_scaffold00002.657	Ambo-2	12542	45.04	ATEIYVILEGR		-	-	1.01	8.9E-5	3	1263.69	1263.69	-8.0E-4	-0.633064
	1	evm_27.model.AmTr_v1.0_scaffold00002.657	Ambo-2	12545	45.06	AFSDEILEASFNVDR		-	-	1.01	3.4E-12	2	1712.82	1712.81	0.0028	1.63474
	1	evm_27.model.AmTr_v1.0_scaffold00002.657	Ambo-2	12554	45.08	AFSDEILEASFNVDR		-	-	1.01	6.6E-7	3	1712.81	1712.81	9.0E-4	0.525451
	1	evm_27.model.AmTr_v1.0_scaffold00002.657	Ambo-2	12555	45.09	ASQEENLQIICFEINAR	C11:+57.02146	-	-	1.01	2.6E-13	2	2035	2034.99	0.0034	1.67077
	1	evm_27.model.AmTr_v1.0_scaffold00002.657	Ambo-2	12583	45.2	ATEIYVILEGR		-	-	1.01	0.0033	2	1263.69	1263.69	-7.0E-4	-0.553931
	1	evm_27.model.AmTr_v1.0_scaffold00002.657	Ambo-2	12693	45.65	ASQEENLQIICFEINAR	C11:+57.02146	-	-	1.01	5.5E-12	3	2034.99	2034.99	-0.0016	-0.786244
	1	evm_27.model.AmTr_v1.0_scaffold00002.657	Ambo-2	12716	45.73	AFSDEILEASFNVDR		-	-	1.01	1.2E-10	2	1712.81	1712.81	4.0E-4	0.233534
	1	evm_27.model.AmTr_v1.0_scaffold00002.657	Ambo-2	12724	45.76	AFSDEILEASFNVDR		-	-	1.01	1.2E-7	3	1712.81	1712.81	0.001	0.583835
	1	evm_27.model.AmTr_v1.0_scaffold00002.657	Ambo-2	12727	45.77	ASQEENLQIICFEINAR	C11:+57.02146	-	-	1.01	2.7E-14	2	2034.99	2034.99	-0.0043	-2.11303
	1	evm_27.model.AmTr_v1.0_scaffold00002.657	Ambo-2	12749	45.85	ATEIYVILEGR		-	-	1.01	1.1E-4	3	1263.69	1263.69	-9.0E-4	-0.712197
	1	evm_27.model.AmTr_v1.0_scaffold00002.657	Ambo-2	12753	45.87	ATEIYVILEGR		-	-	1.01	3.6E-4	2	1263.7	1263.69	9.0E-4	0.712197
	1	evm_27.model.AmTr_v1.0_scaffold00002.657	Ambo-2	12811	46.1	DADIIYYVANGDAR		-	-	1.01	2.6E-10	2	1555.74	1555.74	0.001	0.642781
	1	evm_27.model.AmTr_v1.0_scaffold00002.657	Ambo-2	12870	46.32	ASQEENLQIICFEINAR	C11:+57.02146	-	-	1.01	5.2E-12	3	2034.99	2034.99	9.0E-4	0.442262
	1	evm_27.model.AmTr_v1.0_scaffold00002.657	Ambo-2	12887	46.39	IVALLQTISTPGQYEIFFGATGQNPPSYLR		-	-	1.01	7.8E-10	3	3281.73	3281.72	0.006	1.82831
	1	evm_27.model.AmTr_v1.0_scaffold00002.657	Ambo-2	12891	46.4	AFSDEILEASFNVDR		-	-	1.01	2.2E-9	2	1712.81	1712.81	7.0E-4	0.408684
	1	evm_27.model.AmTr_v1.0_scaffold00002.657	Ambo-2	12897	46.43	AFSDEILEASFNVDR		-	-	1.01	5.9E-7	3	1712.81	1712.81	3.0E-4	0.17515
	1	evm_27.model.AmTr_v1.0_scaffold00002.657	Ambo-2	12900	46.44	ASQEENLQIICFEINAR	C11:+57.02146	-	-	1.01	6.7E-14	2	2034.99	2034.99	-0.0031	-1.52335
	1	evm_27.model.AmTr_v1.0_scaffold00002.657	Ambo-2	12919	46.54	ATEIYVILEGR		-	-	1.01	6.8E-4	2	1263.7	1263.69	4.0E-4	0.316532
	1	evm_27.model.AmTr_v1.0_scaffold00002.657	Ambo-2	12977	46.79	ELKIVALLQTISTPGQYEIFFGATGQNPPSYLR		-	-	1.01	6.0E-13	3	3651.94	3651.94	0.0012	0.328592
	1	evm_27.model.AmTr_v1.0_scaffold00002.657	Ambo-2	13044	47.01	ASQEENLQIICFEINAR	C11:+57.02146	-	-	1.01	1.8E-11	3	2034.99	2034.99	-0.0066	-3.24326
	1	evm_27.model.AmTr_v1.0_scaffold00002.657	Ambo-2	13052	47.04	ATEIYVILEGR		-	-	1.01	8.8E-4	3	1263.69	1263.69	-0.0013	-1.02873
	1	evm_27.model.AmTr_v1.0_scaffold00002.657	Ambo-2	13059	47.07	IVALLQTISTPGQYEIFFGATGQNPPSYLR		-	-	1.01	1.0E-9	3	3281.73	3281.72	0.0046	1.4017
	1	evm_27.model.AmTr_v1.0_scaffold00002.657	Ambo-2	13061	47.07	AFSDEILEASFNVDR		-	-	1.01	8.0E-11	2	1712.81	1712.81	6.0E-4	0.350301
	1	evm_27.model.AmTr_v1.0_scaffold00002.657	Ambo-2	13066	47.1	AFSDEILEASFNVDR		-	-	1.01	8.9E-7	3	1712.81	1712.81	0.0018	1.0509
	1	evm_27.model.AmTr_v1.0_scaffold00002.657	Ambo-2	13069	47.11	ASQEENLQIICFEINAR	C11:+57.02146	-	-	1.01	1.7E-10	2	2034.99	2034.99	-5.0E-4	-0.245701
	1	evm_27.model.AmTr_v1.0_scaffold00002.657	Ambo-2	13082	47.16	DADIIYYVANGDAR		-	-	1.01	1.8E-6	2	1555.74	1555.74	-8.0E-4	-0.514225
	1	evm_27.model.AmTr_v1.0_scaffold00002.657	Ambo-2	13103	47.22	ATEIYVILEGR		-	-	1.01	0.0041	2	1263.69	1263.69	-1.0E-4	-0.079133
	1	evm_27.model.AmTr_v1.0_scaffold00002.657	Ambo-2	13171	47.46	ELKIVALLQTISTPGQYEIFFGATGQNPPSYLR		-	-	1.01	2.7E-8	3	3651.96	3651.94	0.018	4.92888
	1	evm_27.model.AmTr_v1.0_scaffold00002.657	Ambo-2	13241	47.68	ASQEENLQIICFEINAR	C11:+57.02146	-	-	1.01	4.6E-8	3	2034.99	2034.99	7.0E-4	0.343982
	1	evm_27.model.AmTr_v1.0_scaffold00002.657	Ambo-2	13257	47.74	IVALLQTISTPGQYEIFFGATGQNPPSYLR		-	-	1.01	3.5E-10	3	3281.73	3281.72	0.0057	1.73689
	1	evm_27.model.AmTr_v1.0_scaffold00002.657	Ambo-2	13260	47.75	AFSDEILEASFNVDR		-	-	1.01	6.5E-10	2	1712.81	1712.81	0.0017	0.992519
	1	evm_27.model.AmTr_v1.0_scaffold00002.657	Ambo-2	13265	47.77	AFSDEILEASFNVDR		-	-	1.01	1.4E-5	3	1712.81	1712.81	0.0018	1.0509
	1	evm_27.model.AmTr_v1.0_scaffold00002.657	Ambo-2	13268	47.78	ASQEENLQIICFEINAR	C11:+57.02146	-	-	1.01	7.2E-11	2	2035	2034.99	0.0077	3.7838
	1	evm_27.model.AmTr_v1.0_scaffold00002.657	Ambo-2	13297	47.9	ATEIYVILEGR		-	-	1.01	0.001	2	1263.7	1263.69	7.0E-4	0.553931
	1	evm_27.model.AmTr_v1.0_scaffold00002.657	Ambo-2	13403	48.41	IVALLQTISTPGQYEIFFGATGQNPPSYLR		-	-	1.01	5.7E-6	3	3281.73	3281.72	0.0081	2.46822
	2	evm_27.model.AmTr_v1.0_scaffold00067.7	Ambo-1	2350	12.27	GRQEGEYGEEEQR		-	-	2.01	3.7E-9	3	1566.68	1566.68	-0.0023	-1.46807
	2		Ambo-1	2702	13.61	ISNQQAQDIK		2	2	2.01 2.02	8.5E-5	2	1144.6	1144.6	2.0E-4	0.174734
	2	evm_27.model.AmTr_v1.0_scaffold00067.7	Ambo-1	2747	13.77	QEGEYGEEEQR		-	-	2.01	0.0029	2	1353.55	1353.56	-0.0017	-1.25595
	2		Ambo-1	2895	14.29	ISNQQAQDIK		2	2	2.01 2.02	1.2E-4	2	1144.6	1144.6	-3.0E-4	-0.262101
	2		Ambo-1	3420	16.15	ISNQQAQDIKYNR		2	2	2.01 2.02	4.0E-7	3	1577.8	1577.8	-0.0032	-2.02814
	2	evm_27.model.AmTr_v1.0_scaffold00067.7	Ambo-1	3772	17.39	ILSPEGEEREEERER		-	-	2.01	5.9E-5	3	1857.89	1857.89	-0.0015	-0.807366
	2	evm_27.model.AmTr_v1.0_scaffold00067.7	Ambo-1	3847	17.66	ILSPEGEEREEER		-	-	2.01	1.3E-6	3	1572.75	1572.75	-0.0026	-1.65315
	2	evm_27.model.AmTr_v1.0_scaffold00067.7	Ambo-1	3858	17.71	ILSPEGEER		-	-	2.01	2.1E-4	2	1029.52	1029.52	0.0012	1.16559
	2	evm_27.model.AmTr_v1.0_scaffold00067.7	Ambo-1	4078	18.53	IRQNIESLR		-	-	2.01	7.9E-5	2	1128.65	1128.65	-5.0E-4	-0.443008
	2	evm_27.model.AmTr_v1.0_scaffold00067.7	Ambo-1	4418	19.75	ANVIGVGER		-	-	2.01	0.013	2	914.506	914.506	5.0E-4	0.546743
	2	evm_27.model.AmTr_v1.0_scaffold00067.7	Ambo-1	5050	21.94	DEFQCAGVAATR	C5:+57.02146	-	-	2.01	9.0E-5	2	1324.6	1324.6	6.0E-4	0.452968
	2	evm_27.model.AmTr_v1.0_scaffold00067.11	Ambo-1	5111	22.14	VLIPEEEEREEEER		-	-	2.02	1.1E-4	3	1785.85	1785.85	0.0012	0.671949
	2		Ambo-1	5554	23.62	GEGQIQIIGTNGQK		2	2	2.01 2.02	3.7E-5	2	1442.76	1442.76	0.0017	1.1783
	2		Ambo-1	5584	23.72	GEGQIQIIGTNGQK		2	2	2.01 2.02	4.3E-6	3	1442.76	1442.76	7.0E-4	0.485181
	2	evm_27.model.AmTr_v1.0_scaffold00067.7	Ambo-1	5599	23.77	QRQFFIAGGQPR		-	-	2.01	0.002	3	1404.75	1404.75	-0.0021	-1.49493
	2		Ambo-1	5758	24.29	GEGQIQIIGTNGQK		2	2	2.01 2.02	1.8E-6	2	1442.76	1442.76	9.0E-4	0.623804
	2	evm_27.model.AmTr_v1.0_scaffold00067.7	Ambo-1	6256	25.99	QNIESLREADIYSR		-	-	2.01	5.4E-5	3	1693.85	1693.85	-0.002	-1.18074
	2	evm_27.model.AmTr_v1.0_scaffold00067.7	Ambo-1	6453	26.62	GIIGLSAPGCSESFHSGESGSIQHR	C10:+57.02146	-	-	2.01	6.7E-8	3	2570.21	2570.21	0.0035	1.36176
	2		Ambo-1	6515	26.8	GEGQIQIIGTNGQKVMDDR		2	2	2.01 2.02	7.8E-8	3	2059.02	2059.02	-0.0033	-1.6027
	2	evm_27.model.AmTr_v1.0_scaffold00067.7	Ambo-1	6739	27.51	YNREDQIMIFPSSSR	M8:+15.99491	-	-	2.01	2.9E-8	3	1858.88	1858.88	8.0E-4	0.430368
	2	evm_27.model.AmTr_v1.0_scaffold00067.7	Ambo-1	6807	27.73	QFFIAGGQPR		-	-	2.01	1.6E-5	2	1120.59	1120.59	-2.0E-4	-0.178477
	2	evm_27.model.AmTr_v1.0_scaffold00067.7	Ambo-1	7153	28.91	ISNQQAQDIKYNREDQIMIFPSSSR		-	-	2.01	6.6E-4	3	2968.47	2968.46	0.011	3.70563
	2	evm_27.model.AmTr_v1.0_scaffold00067.7	Ambo-1	7296	29.37	YNREDQIMIFPSSSR	M8:+15.99491	-	-	2.01	2.5E-4	3	1858.87	1858.88	-0.0052	-2.79739
	2	evm_27.model.AmTr_v1.0_scaffold00067.7	Ambo-1	7330	29.49	YNREDQIMIFPSSSR		-	-	2.01	2.6E-6	3	1842.88	1842.88	-0.0043	-2.3333
	2	evm_27.model.AmTr_v1.0_scaffold00067.7	Ambo-1	7349	29.55	YNREDQIMIFPSSSR		-	-	2.01	6.4E-8	2	1842.88	1842.88	4.0E-4	0.217051
	2	evm_27.model.AmTr_v1.0_scaffold00067.11	Ambo-1	7473	29.99	YNREEQLMIFPSSSSR		-	-	2.02	2.2E-7	3	1943.93	1943.93	3.0E-4	0.154327
	2	evm_27.model.AmTr_v1.0_scaffold00067.7	Ambo-1	7534	30.17	YNREDQIMIFPSSSR		-	-	2.01	2.1E-6	3	1842.89	1842.88	0.0045	2.44183
	2		Ambo-1	7589	30.35	GMPIEVLTNAYR	M2:+15.99491	2	2	2.01 2.02	1.9E-6	2	1379.7	1379.7	0.0017	1.23215
	2	evm_27.model.AmTr_v1.0_scaffold00067.11	Ambo-1	7613	30.43	QNIDTLRDIDIYSR		-	-	2.02	0.0018	3	1721.88	1721.88	5.0E-4	0.29038
	2	evm_27.model.AmTr_v1.0_scaffold00067.7	Ambo-1	7768	30.92	YNREDQIMIFPSSSR		-	-	2.01	0.0021	3	1842.88	1842.88	0.0038	2.06199
	2		Ambo-1	7802	31.04	GMPIEVLTNAYR	M2:+15.99491	2	2	2.01 2.02	1.6E-5	2	1379.7	1379.7	-2.0E-4	-0.144959
	2	evm_27.model.AmTr_v1.0_scaffold00067.11	Ambo-1	7932	31.47	EEQLMIFPSSSSR		-	-	2.02	0.016	3	1510.73	1510.72	0.008	5.29549
	2	evm_27.model.AmTr_v1.0_scaffold00067.11	Ambo-1	7937	31.48	EEQLMIFPSSSSR		-	-	2.02	0.0085	2	1510.73	1510.72	0.0081	5.36168
	2	evm_27.model.AmTr_v1.0_scaffold00067.7	Ambo-1	8074	31.92	EDQIMIFPSSSR		-	-	2.01	4.2E-5	2	1409.67	1409.67	-6.0E-4	-0.425631
	2	evm_27.model.AmTr_v1.0_scaffold00067.7	Ambo-1	8100	32	TSDLPMNSPLVGYTSAIK	M6:+15.99491	-	-	2.01	9.0E-5	2	1909.96	1909.96	0.0012	0.628286
	2	evm_27.model.AmTr_v1.0_scaffold00067.7	Ambo-1	8103	32.01	EDQIMIFPSSSR		-	-	2.01	0.0027	3	1409.67	1409.67	0.0011	0.780323
	2	evm_27.model.AmTr_v1.0_scaffold00067.7	Ambo-1	8145	32.15	TSDLPMNSPLVGYTSAIK	M6:+15.99491	-	-	2.01	8.2E-4	3	1909.96	1909.96	4.0E-4	0.209429
	2	evm_27.model.AmTr_v1.0_scaffold00067.11	Ambo-1	8254	32.53	TSDLPIHTPLVGYTSAIK		-	-	2.02	2.5E-4	3	1913.04	1913.04	0.002	1.04546
	2	evm_27.model.AmTr_v1.0_scaffold00067.11	Ambo-1	8282	32.62	TSDLPIHTPLVGYTSAIK		-	-	2.02	0.0014	2	1913.04	1913.04	-0.0021	-1.09773
	2	evm_27.model.AmTr_v1.0_scaffold00067.11	Ambo-1	8315	32.74	EEQLMIFPSSSSR		-	-	2.02	1.2E-4	2	1510.72	1510.72	9.0E-4	0.595742
	2	evm_27.model.AmTr_v1.0_scaffold00067.7	Ambo-1	8345	32.84	EDQIMIFPSSSR		-	-	2.01	0.036	2	1409.67	1409.67	-0.0023	-1.63158
	2	evm_27.model.AmTr_v1.0_scaffold00067.7	Ambo-1	8622	33.75	EKLIQTILPQIDTR		-	-	2.01	0.011	3	1667.97	1667.97	0.0046	2.75784
	2	evm_27.model.AmTr_v1.0_scaffold00067.7	Ambo-1	8667	33.9	SEGGITELWDEDR		-	-	2.01	1.4E-7	2	1506.67	1506.67	-7.0E-4	-0.4646
	2	evm_27.model.AmTr_v1.0_scaffold00067.7	Ambo-1	8698	34	LIQTILPQIDTR		-	-	2.01	1.9E-7	2	1410.83	1410.83	-7.0E-4	-0.496161
	2	evm_27.model.AmTr_v1.0_scaffold00067.7	Ambo-1	8738	34.12	LIQTILPQIDTR		-	-	2.01	6.1E-4	3	1410.83	1410.83	-6.0E-4	-0.425281
	2	evm_27.model.AmTr_v1.0_scaffold00067.11	Ambo-1	8773	34.23	NTIQPNSLSLPNFSPAPR		-	-	2.02	2.1E-6	2	1953.03	1953.02	0.0066	3.37938
	2		Ambo-1	8774	34.23	AGSQGIEWIAIK		2	2	2.01 2.02	0.019	2	1272.7	1272.7	0.0013	1.02145
	2	evm_27.model.AmTr_v1.0_scaffold00067.11	Ambo-1	8778	34.24	NTIQPNSLSLPNFSPAPR		-	-	2.02	1.7E-7	3	1953.02	1953.02	0.0023	1.17766
	2	evm_27.model.AmTr_v1.0_scaffold00067.7	Ambo-1	8912	34.68	LIQTILPQIDTR		-	-	2.01	0.012	2	1410.83	1410.83	7.0E-4	0.496161
	2	evm_27.model.AmTr_v1.0_scaffold00067.7	Ambo-1	8998	34.96	TSDLPMNSPLVGYTSAIK		-	-	2.01	2.8E-5	2	1893.97	1893.96	0.0072	3.80155
	2	evm_27.model.AmTr_v1.0_scaffold00067.7	Ambo-1	9007	34.99	TSDLPMNSPLVGYTSAIK		-	-	2.01	4.5E-6	3	1893.96	1893.96	0.0013	0.686391
	2		Ambo-1	9070	35.18	GMPIEVLTNAYR		2	2	2.01 2.02	5.6E-8	2	1363.71	1363.7	8.0E-4	0.586637
	2		Ambo-1	9181	35.55	GMPIEVLTNAYR		2	2	2.01 2.02	4.4E-6	3	1363.7	1363.7	-4.0E-4	-0.293319
	2		Ambo-1	9279	35.86	GMPIEVLTNAYR		2	2	2.01 2.02	2.5E-6	2	1363.7	1363.7	6.0E-4	0.439978
	2	evm_27.model.AmTr_v1.0_scaffold00067.11	Ambo-1	9395	36.27	VGLYSNAIFAPHWSTNAHTIAYITR		-	-	2.02	4.1E-10	3	2803.44	2803.43	0.004	1.42682
	2	evm_27.model.AmTr_v1.0_scaffold00067.7	Ambo-1	9422	36.37	SEGGITELWDEDRDEFQCAGVAATR	C18:+57.02146	-	-	2.01	6.8E-9	3	2812.25	2812.25	-6.0E-4	-0.213352
	2		Ambo-1	9481	36.55	GMPIEVLTNAYR		2	2	2.01 2.02	1.9E-4	2	1363.7	1363.7	-0.0017	-1.2466
	2	evm_27.model.AmTr_v1.0_scaffold00067.7	Ambo-1	9540	36.77	QFFIAGGQPR	Q1:-17.02655	-	-	2.01	1.6E-4	2	1103.56	1103.56	-0.0013	-1.178
	2	evm_27.model.AmTr_v1.0_scaffold00067.11	Ambo-1	9764	37.55	VVYIEQGSGILGLSAPGCSESFR	C18:+57.02146	-	-	2.02	4.4E-14	3	2426.2	2426.2	0.0027	1.11285
	2	evm_27.model.AmTr_v1.0_scaffold00067.11	Ambo-1	9776	37.58	VVYIEQGSGILGLSAPGCSESFR	C18:+57.02146	-	-	2.02	4.0E-10	2	2426.21	2426.2	0.0071	2.92638
	2	evm_27.model.AmTr_v1.0_scaffold00067.11	Ambo-1	9941	38.17	FLAESFGIPDELAQR		-	-	2.02	1.2E-7	2	1692.86	1692.86	0.0028	1.65401
	2	evm_27.model.AmTr_v1.0_scaffold00067.7	Ambo-1	10163	38.95	VTLYSDAILAPHWSINAHTIAYITR		-	-	2.01	3.5E-10	3	2826.5	2826.49	0.0072	2.54733
	2	evm_27.model.AmTr_v1.0_scaffold00067.7	Ambo-1	10359	39.63	RNLPILDILDMSAAK	M11:+15.99491	-	-	2.01	0.043	3	1685.93	1685.93	0.0027	1.60149
	2	evm_27.model.AmTr_v1.0_scaffold00067.11	Ambo-1	10643	40.61	QGDVIVVPQFFSSMCK	C15:+57.02146	-	-	2.02	0.028	3	1841.89	1841.89	5.0E-4	0.27146
	2	evm_27.model.AmTr_v1.0_scaffold00067.7	Ambo-1	10870	41.43	NTLNPNSLYLPSFSSAPQIVYIER		-	-	2.01	4.5E-9	3	2723.41	2723.4	0.0075	2.75391
	2	evm_27.model.AmTr_v1.0_scaffold00067.7	Ambo-1	10984	41.83	QGDVIIVPQFFTSMCK	C15:+57.02146	-	-	2.01	8.0E-7	2	1869.92	1869.92	-2.0E-4	-0.106956
	2	evm_27.model.AmTr_v1.0_scaffold00067.7	Ambo-1	10990	41.85	QGDVIIVPQFFTSMCK	C15:+57.02146	-	-	2.01	1.2E-4	3	1869.92	1869.92	5.0E-4	0.267391
	2	evm_27.model.AmTr_v1.0_scaffold00067.7	Ambo-1	11059	42.1	NTLNPNSLYLPSFSSAPQIVYIER		-	-	2.01	2.2E-10	3	2723.41	2723.4	0.0038	1.39531
	2	evm_27.model.AmTr_v1.0_scaffold00067.7	Ambo-1	11169	42.5	RNLPILDILDMSAAK		-	-	2.01	2.9E-7	2	1669.93	1669.93	0.0016	0.958123
	2	evm_27.model.AmTr_v1.0_scaffold00067.7	Ambo-1	11226	42.73	RNLPILDILDMSAAK		-	-	2.01	2.7E-9	3	1669.93	1669.93	0.001	0.598827
	2	evm_27.model.AmTr_v1.0_scaffold00067.7	Ambo-1	11247	42.81	NTLNPNSLYLPSFSSAPQIVYIER		-	-	2.01	0.0043	3	2723.4	2723.4	-0.003	-1.10156
	2	evm_27.model.AmTr_v1.0_scaffold00067.7	Ambo-1	11330	43.17	FLAEALDIPIELAQK		-	-	2.01	1.8E-9	2	1670.94	1670.94	1.0E-4	0.0598467
	2	evm_27.model.AmTr_v1.0_scaffold00067.7	Ambo-1	11388	43.4	FLAEALDIPIELAQK		-	-	2.01	2.4E-4	3	1670.94	1670.94	7.0E-4	0.418927
	2	evm_27.model.AmTr_v1.0_scaffold00067.11	Ambo-1	11447	43.64	SEGGITELWDEYEDQFQCAGVAAMR	C18:+57.02146 - M24:+15.99491	-	-	2.02	4.8E-4	3	2878.22	2878.23	-0.0051	-1.77192
	2	evm_27.model.AmTr_v1.0_scaffold00067.7	Ambo-1	11532	44.02	NLPILDILDMSAAK	M10:+15.99491	-	-	2.01	0.04	2	1529.83	1529.82	9.0E-4	0.588303
	2	evm_27.model.AmTr_v1.0_scaffold00067.7	Ambo-1	11695	44.69	NLPILDILDMSAAK	M10:+15.99491	-	-	2.01	2.1E-5	2	1529.83	1529.82	8.0E-4	0.522936
	2	evm_27.model.AmTr_v1.0_scaffold00067.7	Ambo-1	11798	45.09	NLPILDILDMSAAK	M10:+15.99491	-	-	2.01	8.8E-4	3	1529.83	1529.82	2.0E-4	0.130734
	2	evm_27.model.AmTr_v1.0_scaffold00067.11	Ambo-1	11821	45.18	NLPILEILDMSAQK	M10:+15.99491	-	-	2.02	1.0E-4	2	1600.86	1600.86	0.0021	1.31179
	2	evm_27.model.AmTr_v1.0_scaffold00067.7	Ambo-1	11863	45.36	NLPILDILDMSAAK	M10:+15.99491	-	-	2.01	2.7E-7	2	1529.83	1529.82	7.0E-4	0.457569
	2	evm_27.model.AmTr_v1.0_scaffold00067.7	Ambo-1	11884	45.44	FLAEALDIPIELAQKIQR		-	-	2.01	0.04	3	2068.18	2068.18	-0.0014	-0.676924
	2	evm_27.model.AmTr_v1.0_scaffold00067.11	Ambo-1	11975	45.81	SEGGITELWDEYEDQFQCAGVAAMR	C18:+57.02146	-	-	2.02	1.4E-8	3	2862.24	2862.24	0.0045	1.5722
	2	evm_27.model.AmTr_v1.0_scaffold00067.7	Ambo-1	12029	46.04	NLPILDILDMSAAK	M10:+15.99491	-	-	2.01	0.024	2	1529.83	1529.82	0.003	1.96101
	2	evm_27.model.AmTr_v1.0_scaffold00067.7	Ambo-1	12183	46.68	NLPILDILDMSAAK		-	-	2.01	1.0E-7	2	1513.83	1513.83	-0.0023	-1.51933
	2	evm_27.model.AmTr_v1.0_scaffold00067.11	Ambo-1	12202	46.74	NLPILEILDMSAQK		-	-	2.02	2.1E-5	3	1584.87	1584.87	0.0013	0.820258
	2	evm_27.model.AmTr_v1.0_scaffold00067.7	Ambo-2	1975	10.51	GRQEGEYGEEEQRGEQGKEK		-	-	2.01	0.0043	3	2323.05	2323.05	-0.001	-0.430468
	2	evm_27.model.AmTr_v1.0_scaffold00067.7	Ambo-2	2321	11.76	QEGEYGEEEQRGEQGKEK		-	-	2.01	8.8E-7	3	2109.93	2109.93	-0.001	-0.473949
	2	evm_27.model.AmTr_v1.0_scaffold00067.7	Ambo-2	2338	11.81	QEGEYGEEEQRGEQGKEK		-	-	2.01	3.4E-4	2	2109.94	2109.93	0.0046	2.18016
	2	evm_27.model.AmTr_v1.0_scaffold00067.7	Ambo-2	2339	11.81	GRQEGEYGEEEQRGEQGK		-	-	2.01	2.9E-13	3	2065.92	2065.92	-0.001	-0.484046
	2	evm_27.model.AmTr_v1.0_scaffold00067.7	Ambo-2	2350	11.85	GRQEGEYGEEEQR		-	-	2.01	3.1E-7	3	1566.68	1566.68	0.0016	1.02127
	2	evm_27.model.AmTr_v1.0_scaffold00067.7	Ambo-2	2356	11.87	GRQEGEYGEEEQR		-	-	2.01	3.9E-7	2	1566.68	1566.68	-0.0014	-0.89361
	2	evm_27.model.AmTr_v1.0_scaffold00067.7	Ambo-2	2360	11.88	GRQEGEYGEEEQRGEQGK		-	-	2.01	4.2E-8	2	2065.92	2065.92	0.0034	1.64576
	2	evm_27.model.AmTr_v1.0_scaffold00067.7	Ambo-2	2667	12.89	QEGEYGEEEQRGEQGK		-	-	2.01	4.9E-6	3	1852.79	1852.79	-3.0E-4	-0.161918
	2	evm_27.model.AmTr_v1.0_scaffold00067.7	Ambo-2	2680	12.94	ISGIRPTR		-	-	2.01	0.015	2	899.542	899.543	-7.0E-4	-0.778173
	2	evm_27.model.AmTr_v1.0_scaffold00067.7	Ambo-2	2685	12.96	QEGEYGEEEQRGEQGK		-	-	2.01	5.0E-4	2	1852.8	1852.79	0.0014	0.755615
	2		Ambo-2	2767	13.22	ISNQQAQDIK		2	2	2.01 2.02	5.4E-4	2	1144.6	1144.6	0.0046	4.01889
	2	evm_27.model.AmTr_v1.0_scaffold00067.7	Ambo-2	2823	13.39	QEGEYGEEEQR		-	-	2.01	1.8E-5	2	1353.56	1353.56	6.0E-4	0.443277
	2		Ambo-2	2971	13.88	ISNQQAQDIK		2	2	2.01 2.02	0.0011	2	1144.6	1144.6	-8.0E-4	-0.698936
	2		Ambo-2	3264	14.83	ISNQQAQDIK		2	2	2.01 2.02	0.0012	2	1144.59	1144.6	-0.0022	-1.92208
	2		Ambo-2	3669	16.1	ISNQQAQDIKYNR		2	2	2.01 2.02	5.4E-7	3	1577.8	1577.8	-0.001	-0.633792
	2	evm_27.model.AmTr_v1.0_scaffold00067.7	Ambo-2	3675	16.12	EADIYSR		-	-	2.01	0.04	2	853.404	853.405	-0.0014	-1.64049
	2		Ambo-2	3687	16.16	ISNQQAQDIKYNR		2	2	2.01 2.02	3.6E-7	2	1577.8	1577.8	-0.0015	-0.950689
	2	evm_27.model.AmTr_v1.0_scaffold00067.7	Ambo-2	3879	16.78	QEGEYGEEEQRGEQGK	Q1:-17.02655	-	-	2.01	1.8E-9	2	1835.76	1835.77	-0.0033	-1.79761
	2	evm_27.model.AmTr_v1.0_scaffold00067.7	Ambo-2	3968	17.04	ILSPEGEEREEERER		-	-	2.01	7.1E-8	3	1857.89	1857.89	9.0E-4	0.484419
	2	evm_27.model.AmTr_v1.0_scaffold00067.7	Ambo-2	3985	17.09	ILSPEGEEREEERER		-	-	2.01	0.0089	2	1857.89	1857.89	-0.0012	-0.645893
	2	evm_27.model.AmTr_v1.0_scaffold00067.11	Ambo-2	4070	17.37	IRQNIDTLR		-	-	2.02	0.0024	2	1128.65	1128.65	5.0E-4	0.443008
	2	evm_27.model.AmTr_v1.0_scaffold00067.7	Ambo-2	4079	17.4	ILSPEGEEREEER		-	-	2.01	5.2E-7	3	1572.75	1572.75	8.0E-4	0.508663
	2	evm_27.model.AmTr_v1.0_scaffold00067.7	Ambo-2	4220	17.83	ILSPEGEEREEERER		-	-	2.01	0.043	3	1857.89	1857.89	-0.0044	-2.36827
	2	evm_27.model.AmTr_v1.0_scaffold00067.7	Ambo-2	4241	17.91	QEGEYGEEEQR	Q1:-17.02655	-	-	2.01	0.0085	2	1336.53	1336.53	-8.0E-4	-0.598565
	2	evm_27.model.AmTr_v1.0_scaffold00067.7	Ambo-2	4282	18.05	IRQNIESLR		-	-	2.01	0.0028	2	1128.65	1128.65	-9.0E-4	-0.797414
	2	evm_27.model.AmTr_v1.0_scaffold00067.7	Ambo-2	4580	19.05	ANVIGVGER		-	-	2.01	0.0029	2	914.507	914.506	0.001	1.09349
	2	evm_27.model.AmTr_v1.0_scaffold00067.11	Ambo-2	5190	21.05	VLIPEEEEREEEERER		-	-	2.02	5.8E-7	3	2070.99	2070.99	-0.0053	-2.55916
	2	evm_27.model.AmTr_v1.0_scaffold00067.7	Ambo-2	5370	21.6	EDERGIIIKVEK		-	-	2.01	0.0038	3	1428.81	1428.81	0.0023	1.60974
	2	evm_27.model.AmTr_v1.0_scaffold00067.7	Ambo-2	5489	21.95	DEFQCAGVAATR	C5:+57.02146	-	-	2.01	2.6E-4	2	1324.6	1324.6	7.0E-4	0.528463
	2	evm_27.model.AmTr_v1.0_scaffold00067.11	Ambo-2	5542	22.11	VLIPEEEEREEEER		-	-	2.02	1.3E-6	3	1785.85	1785.85	0.0018	1.00792
	2	evm_27.model.AmTr_v1.0_scaffold00067.7	Ambo-2	5878	23.08	GIIIKVEKEGLR		-	-	2.01	4.1E-6	3	1354.84	1354.84	-8.0E-4	-0.590475
	2	evm_27.model.AmTr_v1.0_scaffold00067.7	Ambo-2	5952	23.29	QRQFFIAGGQPR		-	-	2.01	4.9E-5	3	1404.75	1404.75	-6.0E-4	-0.427122
	2		Ambo-2	5978	23.36	GEGQIQIIGTNGQK		2	2	2.01 2.02	4.7E-7	2	1442.76	1442.76	0.0025	1.73279
	2	evm_27.model.AmTr_v1.0_scaffold00067.7	Ambo-2	5981	23.37	QRQFFIAGGQPR		-	-	2.01	4.2E-10	2	1404.75	1404.75	4.0E-4	0.284748
	2		Ambo-2	6000	23.43	GEGQIQIIGTNGQK		2	2	2.01 2.02	2.3E-5	3	1442.76	1442.76	0.0014	0.970362
	2	evm_27.model.AmTr_v1.0_scaffold00067.7	Ambo-2	6147	23.88	GIIGLSAPGCSESFHSGESGSIQHRK	C10:+57.02146	-	-	2.01	1.3E-9	3	2698.31	2698.3	0.0075	2.77953
	2		Ambo-2	6203	24.04	GEGQIQIIGTNGQK		2	2	2.01 2.02	4.8E-6	2	1442.76	1442.76	0.001	0.693116
	2	evm_27.model.AmTr_v1.0_scaffold00067.7	Ambo-2	6291	24.29	IRQNIESLREADIYSR		-	-	2.01	3.0E-5	3	1963.04	1963.04	0.0031	1.57919
	2		Ambo-2	6434	24.72	GEGQIQIIGTNGQK		2	2	2.01 2.02	6.3E-7	2	1442.75	1442.76	-0.0083	-5.75286
	2		Ambo-2	6644	25.39	GEGQIQIIGTNGQK		2	2	2.01 2.02	7.8E-6	2	1442.76	1442.76	-0.0035	-2.42591
	2	evm_27.model.AmTr_v1.0_scaffold00067.7	Ambo-2	6665	25.46	QNIESLREADIYSR		-	-	2.01	1.9E-5	3	1693.85	1693.85	-7.0E-4	-0.41326
	2	evm_27.model.AmTr_v1.0_scaffold00067.7	Ambo-2	6672	25.48	QNIESLREADIYSR		-	-	2.01	3.1E-7	2	1693.85	1693.85	0.004	2.36148
	2	evm_27.model.AmTr_v1.0_scaffold00067.7	Ambo-2	6845	26.04	GIIGLSAPGCSESFHSGESGSIQHR	C10:+57.02146	-	-	2.01	9.1E-14	3	2570.21	2570.21	0.0034	1.32285
	2	evm_27.model.AmTr_v1.0_scaffold00067.7	Ambo-2	6863	26.09	GIIGLSAPGCSESFHSGESGSIQHR	C10:+57.02146	-	-	2.01	3.5E-13	2	2570.21	2570.21	0.0085	3.30713
	2		Ambo-2	6918	26.26	GEGQIQIIGTNGQK		2	2	2.01 2.02	3.4E-4	2	1442.77	1442.76	0.0068	4.71319
	2		Ambo-2	6984	26.45	GEGQIQIIGTNGQKVMDDR		2	2	2.01 2.02	7.8E-10	3	2059.03	2059.02	0.0077	3.73964
	2	evm_27.model.AmTr_v1.0_scaffold00067.7	Ambo-2	7166	27.01	YNREDQIMIFPSSSR	M8:+15.99491	-	-	2.01	3.0E-7	3	1858.88	1858.88	0	0
	2	evm_27.model.AmTr_v1.0_scaffold00067.7	Ambo-2	7195	27.09	YNREDQIMIFPSSSR	M8:+15.99491	-	-	2.01	2.1E-8	2	1858.88	1858.88	0.0053	2.85119
	2	evm_27.model.AmTr_v1.0_scaffold00067.7	Ambo-2	7224	27.17	QFFIAGGQPR		-	-	2.01	9.4E-5	2	1120.59	1120.59	-1.0E-4	-0.0892387
	2	evm_27.model.AmTr_v1.0_scaffold00067.11	Ambo-2	7253	27.25	YNREEQLMIFPSSSSR	M8:+15.99491	-	-	2.02	6.9E-6	3	1959.94	1959.92	0.016	8.16359
	2	evm_27.model.AmTr_v1.0_scaffold00067.7	Ambo-2	7263	27.29	ISNQQAQDIKYNREDQIMIFPSSSR	M18:+15.99491	-	-	2.01	2.9E-4	3	2984.46	2984.45	0.0051	1.70886
	2	evm_27.model.AmTr_v1.0_scaffold00067.7	Ambo-2	7433	27.84	QFFIAGGQPR		-	-	2.01	7.1E-6	2	1120.59	1120.59	0.0015	1.33858
	2	evm_27.model.AmTr_v1.0_scaffold00067.7	Ambo-2	7575	28.28	QFFIAGGQPR		-	-	2.01	2.6E-4	2	1120.59	1120.59	-0.001	-0.892387
	2	evm_27.model.AmTr_v1.0_scaffold00067.7	Ambo-2	7587	28.32	YNREDQIMIFPSSSR	M8:+15.99491	-	-	2.01	1.3E-4	3	1858.87	1858.88	-0.0021	-1.12972
	2	evm_27.model.AmTr_v1.0_scaffold00067.11	Ambo-2	7724	28.76	IRQNIDTLRDIDIYSR		-	-	2.02	4.1E-5	3	1991.06	1991.07	-0.0052	-2.61166
	2	evm_27.model.AmTr_v1.0_scaffold00067.7	Ambo-2	7744	28.82	ISNQQAQDIKYNREDQIMIFPSSSR		-	-	2.01	1.3E-6	3	2968.47	2968.46	0.0089	2.99819
	2	evm_27.model.AmTr_v1.0_scaffold00067.11	Ambo-2	7881	29.24	ISNQQAQDIKYNREEQLMIFPSSSSR		-	-	2.02	1.6E-8	3	3069.51	3069.51	0.0035	1.14025
	2	evm_27.model.AmTr_v1.0_scaffold00067.7	Ambo-2	7898	29.29	YNREDQIMIFPSSSR		-	-	2.01	7.5E-5	3	1842.88	1842.88	0.0019	1.03099
	2	evm_27.model.AmTr_v1.0_scaffold00067.7	Ambo-2	7906	29.31	YNREDQIMIFPSSSR		-	-	2.01	3.5E-15	2	1842.88	1842.88	6.0E-4	0.325577
	2	evm_27.model.AmTr_v1.0_scaffold00067.7	Ambo-2	7920	29.35	EDQIMIFPSSSR	M5:+15.99491	-	-	2.01	2.3E-5	2	1425.67	1425.67	-0.0029	-2.03413
	2	evm_27.model.AmTr_v1.0_scaffold00067.11	Ambo-2	8040	29.73	YNREEQLMIFPSSSSR		-	-	2.02	5.0E-8	3	1943.93	1943.93	-2.0E-4	-0.102884
	2	evm_27.model.AmTr_v1.0_scaffold00067.11	Ambo-2	8041	29.73	YNREEQLMIFPSSSSR		-	-	2.02	1.0E-15	2	1943.93	1943.93	0.0018	0.92596
	2	evm_27.model.AmTr_v1.0_scaffold00067.7	Ambo-2	8123	29.97	YNREDQIMIFPSSSR		-	-	2.01	4.8E-7	3	1842.88	1842.88	0.0013	0.705417
	2	evm_27.model.AmTr_v1.0_scaffold00067.7	Ambo-2	8164	30.08	YNREDQIMIFPSSSR		-	-	2.01	7.0E-7	2	1842.88	1842.88	0.0026	1.41083
	2		Ambo-2	8172	30.1	GMPIEVLTNAYR	M2:+15.99491	2	2	2.01 2.02	3.0E-7	2	1379.7	1379.7	-0.0011	-0.797275
	2	evm_27.model.AmTr_v1.0_scaffold00067.11	Ambo-2	8178	30.12	QNIDTLRDIDIYSR		-	-	2.02	6.8E-6	3	1721.89	1721.88	0.0052	3.01995
	2	evm_27.model.AmTr_v1.0_scaffold00067.11	Ambo-2	8188	30.15	QNIDTLRDIDIYSR		-	-	2.02	4.4E-6	2	1721.88	1721.88	-8.0E-4	-0.464608
	2		Ambo-2	8222	30.27	GMPIEVLTNAYR	M2:+15.99491	2	2	2.01 2.02	6.3E-5	3	1379.7	1379.7	-7.0E-4	-0.507357
	2	evm_27.model.AmTr_v1.0_scaffold00067.7	Ambo-2	8371	30.72	QNIESLREADIYSR	Q1:-17.02655	-	-	2.01	9.8E-12	2	1676.82	1676.82	-8.0E-4	-0.477092
	2	evm_27.model.AmTr_v1.0_scaffold00067.7	Ambo-2	8375	30.73	YNREDQIMIFPSSSR		-	-	2.01	7.5E-5	3	1842.88	1842.88	0.0014	0.75968
	2	evm_27.model.AmTr_v1.0_scaffold00067.7	Ambo-2	8609	31.39	EDQIMIFPSSSR		-	-	2.01	4.5E-5	2	1409.67	1409.67	-0.0033	-2.34097
	2	evm_27.model.AmTr_v1.0_scaffold00067.7	Ambo-2	8660	31.58	EDQIMIFPSSSR		-	-	2.01	0.0013	3	1409.68	1409.67	0.002	1.41877
	2	evm_27.model.AmTr_v1.0_scaffold00067.7	Ambo-2	8666	31.6	TSDLPMNSPLVGYTSAIK	M6:+15.99491	-	-	2.01	1.4E-9	2	1909.96	1909.96	0.0034	1.78014
	2	evm_27.model.AmTr_v1.0_scaffold00067.7	Ambo-2	8720	31.77	TSDLPMNSPLVGYTSAIK	M6:+15.99491	-	-	2.01	2.8E-7	3	1909.96	1909.96	-0.0014	-0.733
	2	evm_27.model.AmTr_v1.0_scaffold00067.11	Ambo-2	8779	31.94	TSDLPIHTPLVGYTSAIK		-	-	2.02	1.7E-10	3	1913.04	1913.04	0.0023	1.20228
	2	evm_27.model.AmTr_v1.0_scaffold00067.11	Ambo-2	8793	31.99	TSDLPIHTPLVGYTSAIK		-	-	2.02	6.6E-14	2	1913.04	1913.04	0.0036	1.88182
	2	evm_27.model.AmTr_v1.0_scaffold00067.11	Ambo-2	8883	32.28	EEQLMIFPSSSSR		-	-	2.02	4.8E-7	2	1510.72	1510.72	8.0E-4	0.529548
	2	evm_27.model.AmTr_v1.0_scaffold00067.7	Ambo-2	9218	33.32	EKLIQTILPQIDTR		-	-	2.01	2.2E-6	3	1667.97	1667.97	9.0E-4	0.539578
	2	evm_27.model.AmTr_v1.0_scaffold00067.7	Ambo-2	9295	33.56	LIQTILPQIDTR		-	-	2.01	6.1E-7	2	1410.83	1410.83	-4.0E-4	-0.283521
	2	evm_27.model.AmTr_v1.0_scaffold00067.7	Ambo-2	9320	33.64	SEGGITELWDEDR		-	-	2.01	8.4E-8	2	1506.67	1506.67	8.0E-4	0.530972
	2	evm_27.model.AmTr_v1.0_scaffold00067.7	Ambo-2	9324	33.65	LIQTILPQIDTR		-	-	2.01	1.7E-4	3	1410.83	1410.83	-7.0E-4	-0.496161
	2		Ambo-2	9366	33.77	AGSQGIEWIAIK		2	2	2.01 2.02	0.014	2	1272.7	1272.7	7.0E-4	0.550014
	2	evm_27.model.AmTr_v1.0_scaffold00067.11	Ambo-2	9438	34	NTIQPNSLSLPNFSPAPR		-	-	2.02	2.8E-11	2	1953.03	1953.02	0.011	5.63231
	2	evm_27.model.AmTr_v1.0_scaffold00067.11	Ambo-2	9454	34.06	NTIQPNSLSLPNFSPAPR		-	-	2.02	2.2E-6	3	1953.02	1953.02	0.001	0.512028
	2	evm_27.model.AmTr_v1.0_scaffold00067.7	Ambo-2	9507	34.22	LIQTILPQIDTR		-	-	2.01	2.5E-6	2	1410.83	1410.83	3.0E-4	0.212641
	2	evm_27.model.AmTr_v1.0_scaffold00067.7	Ambo-2	9537	34.32	LIQTILPQIDTR		-	-	2.01	1.4E-4	3	1410.83	1410.83	6.0E-4	0.425281
	2		Ambo-2	9574	34.44	AGSQGIEWIAIK		2	2	2.01 2.02	0.0065	2	1272.69	1272.7	-3.0E-4	-0.23572
	2	evm_27.model.AmTr_v1.0_scaffold00067.7	Ambo-2	9698	34.84	TSDLPMNSPLVGYTSAIK		-	-	2.01	3.2E-8	2	1893.97	1893.96	0.0029	1.53118
	2	evm_27.model.AmTr_v1.0_scaffold00067.7	Ambo-2	9705	34.86	TSDLPMNSPLVGYTSAIK		-	-	2.01	1.9E-8	3	1893.97	1893.96	0.0042	2.21757
	2		Ambo-2	9737	34.96	GMPIEVLTNAYR		2	2	2.01 2.02	3.1E-6	2	1363.7	1363.7	-5.0E-4	-0.366648
	2		Ambo-2	9797	35.15	GMPIEVLTNAYR		2	2	2.01 2.02	2.2E-6	3	1363.7	1363.7	-4.0E-4	-0.293319
	2		Ambo-2	9947	35.64	GMPIEVLTNAYR		2	2	2.01 2.02	2.9E-8	2	1363.7	1363.7	4.0E-4	0.293319
	2	evm_27.model.AmTr_v1.0_scaffold00067.7	Ambo-2	10052	36	SEGGITELWDEDRDEFQCAGVAATR	C18:+57.02146	-	-	2.01	3.0E-12	3	2812.25	2812.25	7.0E-4	0.248911
	2	evm_27.model.AmTr_v1.0_scaffold00067.7	Ambo-2	10160	36.38	QFFIAGGQPR	Q1:-17.02655	-	-	2.01	9.1E-4	2	1103.56	1103.56	-5.0E-4	-0.453078
	2	evm_27.model.AmTr_v1.0_scaffold00067.7	Ambo-2	10257	36.73	SEGGITELWDEDRDEFQCAGVAATR	C18:+57.02146	-	-	2.01	1.3E-5	3	2812.24	2812.25	-0.0049	-1.74238
	2		Ambo-2	10283	36.83	GMPIEVLTNAYR		2	2	2.01 2.02	5.1E-8	2	1363.7	1363.7	-0.0044	-3.22651
	2	evm_27.model.AmTr_v1.0_scaffold00067.11	Ambo-2	10363	37.12	QGDVIVVPQFFSSMCK	C15:+57.02146 - M14:+15.99491	-	-	2.02	1.2E-5	2	1857.89	1857.89	0.0044	2.36828
	2	evm_27.model.AmTr_v1.0_scaffold00067.11	Ambo-2	10376	37.16	VVYIEQGSGILGLSAPGCSESFR	C18:+57.02146	-	-	2.02	3.9E-11	3	2426.21	2426.2	0.0041	1.68988
	2	evm_27.model.AmTr_v1.0_scaffold00067.11	Ambo-2	10389	37.21	VVYIEQGSGILGLSAPGCSESFR	C18:+57.02146	-	-	2.02	1.0E-15	2	2426.21	2426.2	0.0054	2.2257
	2	evm_27.model.AmTr_v1.0_scaffold00067.11	Ambo-2	10544	37.73	FLAESFGIPDELAQR		-	-	2.02	4.9E-10	2	1692.86	1692.86	1.0E-4	0.0590716
	2	evm_27.model.AmTr_v1.0_scaffold00067.7	Ambo-2	10758	38.45	VTLYSDAILAPHWSINAHTIAYITR		-	-	2.01	1.3E-8	3	2826.5	2826.49	0.0016	0.566072
	2	evm_27.model.AmTr_v1.0_scaffold00067.7	Ambo-2	10777	38.53	QGDVIIVPQFFTSMCK	C15:+57.02146 - M14:+15.99491	-	-	2.01	0.0025	3	1885.92	1885.92	0.0014	0.742344
	2	evm_27.model.AmTr_v1.0_scaffold00067.7	Ambo-2	10931	39.13	VTLYSDAILAPHWSINAHTIAYITR		-	-	2.01	7.1E-12	3	2826.5	2826.49	0.0051	1.80436
	2	evm_27.model.AmTr_v1.0_scaffold00067.7	Ambo-2	10973	39.27	RNLPILDILDMSAAK	M11:+15.99491	-	-	2.01	1.6E-10	3	1685.93	1685.93	0.0039	2.31327
	2	evm_27.model.AmTr_v1.0_scaffold00067.7	Ambo-2	11044	39.53	RNLPILDILDMSAAK	M11:+15.99491	-	-	2.01	3.9E-10	2	1685.93	1685.93	9.0E-4	0.533831
	2	evm_27.model.AmTr_v1.0_scaffold00067.7	Ambo-2	11127	39.83	VTLYSDAILAPHWSINAHTIAYITR		-	-	2.01	4.2E-4	3	2828.49	2826.49	1.997	706.529
	2	evm_27.model.AmTr_v1.0_scaffold00067.11	Ambo-2	11303	40.46	QGDVIVVPQFFSSMCK	C15:+57.02146	-	-	2.02	2.2E-8	2	1841.89	1841.89	-0.005	-2.7146
	2	evm_27.model.AmTr_v1.0_scaffold00067.11	Ambo-2	11316	40.5	QGDVIVVPQFFSSMCK	C15:+57.02146	-	-	2.02	2.4E-4	3	1841.89	1841.89	2.0E-4	0.108584
	2	evm_27.model.AmTr_v1.0_scaffold00067.7	Ambo-2	11582	41.44	NTLNPNSLYLPSFSSAPQIVYIER		-	-	2.01	2.5E-11	3	2723.41	2723.4	0.0024	0.88125
	2	evm_27.model.AmTr_v1.0_scaffold00067.7	Ambo-2	11583	41.44	NTLNPNSLYLPSFSSAPQIVYIER		-	-	2.01	1.1E-13	2	2723.41	2723.4	0.0067	2.46016
	2	evm_27.model.AmTr_v1.0_scaffold00067.7	Ambo-2	11650	41.69	QGDVIIVPQFFTSMCK	C15:+57.02146	-	-	2.01	3.0E-8	2	1869.92	1869.92	-0.0012	-0.641737
	2	evm_27.model.AmTr_v1.0_scaffold00067.7	Ambo-2	11659	41.72	QGDVIIVPQFFTSMCK	C15:+57.02146	-	-	2.01	1.4E-5	3	1869.92	1869.92	-0.0035	-1.87173
	2	evm_27.model.AmTr_v1.0_scaffold00067.7	Ambo-2	11710	41.91	RNLPILDILDMSAAK		-	-	2.01	3.8E-10	3	1669.93	1669.93	0.0013	0.778475
	2	evm_27.model.AmTr_v1.0_scaffold00067.7	Ambo-2	11773	42.12	NTLNPNSLYLPSFSSAPQIVYIER		-	-	2.01	9.6E-11	3	2723.4	2723.4	-4.0E-4	-0.146875
	2	evm_27.model.AmTr_v1.0_scaffold00067.7	Ambo-2	11794	42.2	NTLNPNSLYLPSFSSAPQIVYIER		-	-	2.01	7.4E-13	2	2723.4	2723.4	-2.0E-4	-0.0734375
	2	evm_27.model.AmTr_v1.0_scaffold00067.7	Ambo-2	11819	42.29	RNLPILDILDMSAAK		-	-	2.01	6.5E-13	2	1669.93	1669.93	-7.0E-4	-0.419179
	2	evm_27.model.AmTr_v1.0_scaffold00067.7	Ambo-2	11905	42.58	RNLPILDILDMSAAK		-	-	2.01	2.5E-10	3	1669.93	1669.93	-8.0E-4	-0.479062
	2	evm_27.model.AmTr_v1.0_scaffold00067.7	Ambo-2	11999	42.96	FLAEALDIPIELAQK		-	-	2.01	3.9E-8	2	1670.94	1670.94	0.0021	1.25678
	2	evm_27.model.AmTr_v1.0_scaffold00067.7	Ambo-2	12087	43.26	NLPILDILDMSAAK	M10:+15.99491	-	-	2.01	0.011	2	1529.83	1529.82	0.0058	3.79128
	2	evm_27.model.AmTr_v1.0_scaffold00067.7	Ambo-2	12090	43.27	FLAEALDIPIELAQK		-	-	2.01	7.7E-5	3	1670.94	1670.94	-7.0E-4	-0.418927
	2	evm_27.model.AmTr_v1.0_scaffold00067.7	Ambo-2	12185	43.68	FLAEALDIPIELAQK		-	-	2.01	2.1E-9	2	1670.94	1670.94	7.0E-4	0.418927
	2	evm_27.model.AmTr_v1.0_scaffold00067.7	Ambo-2	12208	43.76	NTLNPNSLYLPSFSSAPQIVYIER		-	-	2.01	2.2E-7	3	2723.39	2723.4	-0.016	-5.875
	2	evm_27.model.AmTr_v1.0_scaffold00067.7	Ambo-2	12257	43.93	NLPILDILDMSAAK	M10:+15.99491	-	-	2.01	3.9E-5	2	1529.82	1529.82	-0.0021	-1.37271
	2	evm_27.model.AmTr_v1.0_scaffold00067.7	Ambo-2	12298	44.08	NLPILDILDMSAAK	M10:+15.99491	-	-	2.01	0.011	3	1529.83	1529.82	9.0E-4	0.588303
	2	evm_27.model.AmTr_v1.0_scaffold00067.7	Ambo-2	12370	44.36	FLAEALDIPIELAQK		-	-	2.01	6.3E-5	2	1670.94	1670.94	0.0022	1.31663
	2	evm_27.model.AmTr_v1.0_scaffold00067.7	Ambo-2	12431	44.61	NLPILDILDMSAAK	M10:+15.99491	-	-	2.01	9.8E-7	2	1529.82	1529.82	-5.0E-4	-0.326835
	2	evm_27.model.AmTr_v1.0_scaffold00067.11	Ambo-2	12457	44.71	NLPILEILDMSAQK	M10:+15.99491	-	-	2.02	4.3E-5	3	1600.86	1600.86	0.0014	0.874529
	2	evm_27.model.AmTr_v1.0_scaffold00067.7	Ambo-2	12465	44.75	NLPILDILDMSAAK	M10:+15.99491	-	-	2.01	1.1E-4	3	1529.83	1529.82	9.0E-4	0.588303
	2	evm_27.model.AmTr_v1.0_scaffold00067.11	Ambo-2	12503	44.9	NLPILEILDMSAQK	M10:+15.99491	-	-	2.02	1.8E-5	2	1600.86	1600.86	-1.0E-4	-0.0624664
	2	evm_27.model.AmTr_v1.0_scaffold00067.7	Ambo-2	12527	45	FLAEALDIPIELAQKIQR		-	-	2.01	2.1E-8	3	2068.19	2068.18	0.009	4.35165
	2	evm_27.model.AmTr_v1.0_scaffold00067.11	Ambo-2	12566	45.14	SGDIIGIPPGVTHWCYNDDNSQELIAFSVIDLTNK	C15:+57.02146	-	-	2.02	2.8E-9	3	3888.88	3888.88	0.0062	1.59429
	2	evm_27.model.AmTr_v1.0_scaffold00067.7	Ambo-2	12607	45.29	NLPILDILDMSAAK	M10:+15.99491	-	-	2.01	1.3E-6	2	1529.83	1529.82	4.0E-4	0.261468
	2	evm_27.model.AmTr_v1.0_scaffold00067.11	Ambo-2	12650	45.46	SEGGITELWDEYEDQFQCAGVAAMR	C18:+57.02146	-	-	2.02	1.1E-10	3	2862.23	2862.24	-0.0041	-1.43245
	2	evm_27.model.AmTr_v1.0_scaffold00067.7	Ambo-2	12782	45.98	NLPILDILDMSAAK	M10:+15.99491	-	-	2.01	1.4E-4	2	1529.83	1529.82	0.0092	6.01376
	2	evm_27.model.AmTr_v1.0_scaffold00067.7	Ambo-2	12936	46.62	NLPILDILDMSAAK		-	-	2.01	2.0E-6	2	1513.83	1513.83	2.0E-4	0.132115
	2	evm_27.model.AmTr_v1.0_scaffold00067.11	Ambo-2	12972	46.77	NLPILEILDMSAQK		-	-	2.02	2.5E-5	2	1584.87	1584.87	0.002	1.26194
	2	evm_27.model.AmTr_v1.0_scaffold00067.7	Ambo-2	12973	46.77	NLPILDILDMSAAK		-	-	2.01	3.9E-6	3	1513.83	1513.83	-0.0012	-0.792691
	2	evm_27.model.AmTr_v1.0_scaffold00067.11	Ambo-2	12976	46.78	NLPILEILDMSAQK		-	-	2.02	1.1E-4	3	1584.87	1584.87	-5.0E-4	-0.315484
	2	evm_27.model.AmTr_v1.0_scaffold00067.7	Ambo-2	13120	47.29	NLPILDILDMSAAK		-	-	2.01	4.1E-6	2	1513.83	1513.83	0.0011	0.726634
	2	evm_27.model.AmTr_v1.0_scaffold00067.7	Ambo-2	13148	47.38	VTLYSDAILAPHWSINAHTIAYITR		-	-	2.01	5.0E-7	3	2826.5	2826.49	0.0073	2.5827
	2	evm_27.model.AmTr_v1.0_scaffold00067.7	Ambo-2	13311	47.96	NLPILDILDMSAAK		-	-	2.01	9.5E-7	2	1513.83	1513.83	2.0E-4	0.132115
	3	evm_27.model.AmTr_v1.0_scaffold00067.12	Ambo-1	1984	10.69	VGGEGQQQQGIKDR		-	-	3.01	4.2E-5	3	1499.76	1499.76	-0.0011	-0.733452
	3	evm_27.model.AmTr_v1.0_scaffold00067.12	Ambo-1	2015	10.82	RGQEEGQQEQEQEQEQER		-	-	3.01	0.036	3	2244.97	2244.97	-5.0E-4	-0.22272
	3	evm_27.model.AmTr_v1.0_scaffold00067.12	Ambo-1	2312	12.12	IRQNIDNPR		-	-	3.01	4.6E-5	2	1125.61	1125.61	-0.0021	-1.86565
	3	evm_27.model.AmTr_v1.0_scaffold00067.12	Ambo-1	2360	12.31	RADIYSR		-	-	3.01	0.0032	2	880.463	880.464	-9.0E-4	-1.02219
	3	evm_27.model.AmTr_v1.0_scaffold00067.12	Ambo-1	2427	12.58	GQEEGQQEQEQEQEQER		-	-	3.01	5.5E-5	3	2088.87	2088.87	2.0E-4	0.0957455
	3	evm_27.model.AmTr_v1.0_scaffold00067.12	Ambo-1	2430	12.6	GQEEGQQEQEQEQEQER		-	-	3.01	0.0033	2	2088.87	2088.87	0.0036	1.72342
	3	evm_27.model.AmTr_v1.0_scaffold00067.12	Ambo-1	3152	15.2	IDRIPTSR		-	-	3.01	0.0036	2	957.548	957.548	-4.0E-4	-0.417734
	3	evm_27.model.AmTr_v1.0_scaffold00067.12	Ambo-1	3495	16.41	QNIDNPR	Q1:-17.02655	-	-	3.01	0.014	2	839.399	839.401	-0.0023	-2.74005
	3	evm_27.model.AmTr_v1.0_scaffold00067.12	Ambo-1	3498	16.41	QAGHIQIVNR		-	-	3.01	4.1E-8	2	1135.63	1135.63	-0.0023	-2.0253
	3	evm_27.model.AmTr_v1.0_scaffold00067.12	Ambo-1	4019	18.3	GEGNIQVIGTNGRK		-	-	3.01	0.0071	3	1442.77	1442.77	-0.0014	-0.970355
	3	evm_27.model.AmTr_v1.0_scaffold00067.12	Ambo-1	4028	18.34	GEGNIQVIGTNGRK		-	-	3.01	0.016	2	1442.77	1442.77	-2.0E-4	-0.138622
	3	evm_27.model.AmTr_v1.0_scaffold00067.12	Ambo-1	4935	21.54	GEGNIQVIGTNGR		-	-	3.01	2.9E-7	2	1314.68	1314.68	1.0E-4	0.0760643
	3	evm_27.model.AmTr_v1.0_scaffold00067.12	Ambo-1	4958	21.61	GEGNIQVIGTNGR		-	-	3.01	0.0026	3	1314.68	1314.68	-7.0E-4	-0.53245
	3	evm_27.model.AmTr_v1.0_scaffold00067.12	Ambo-1	5138	22.22	GEGNIQVIGTNGR		-	-	3.01	3.9E-6	2	1314.68	1314.68	-5.0E-4	-0.380322
	3	evm_27.model.AmTr_v1.0_scaffold00067.12	Ambo-1	5341	22.91	ESLGVIRPDEEEEER		-	-	3.01	8.5E-6	3	1786.85	1786.85	0.0036	2.01472
	3	evm_27.model.AmTr_v1.0_scaffold00067.12	Ambo-1	6160	25.68	SFYLAGGQPR		-	-	3.01	8.6E-5	2	1095.56	1095.56	3.0E-4	0.273833
	3	evm_27.model.AmTr_v1.0_scaffold00067.12	Ambo-1	6347	26.26	KDQYMLLPPR		-	-	3.01	6.2E-9	2	1260.68	1260.68	-5.0E-4	-0.396612
	3	evm_27.model.AmTr_v1.0_scaffold00067.12	Ambo-1	6370	26.34	KDQYMLLPPR		-	-	3.01	0.0013	3	1260.67	1260.68	-0.0048	-3.80748
	3	evm_27.model.AmTr_v1.0_scaffold00067.12	Ambo-1	6375	26.35	SFYLAGGQPR		-	-	3.01	0.0022	2	1095.56	1095.56	-0.0025	-2.28194
	3	evm_27.model.AmTr_v1.0_scaffold00067.12	Ambo-1	6587	27.02	KDQYMLLPPR		-	-	3.01	5.4E-4	3	1260.68	1260.68	-0.0021	-1.66577
	3	evm_27.model.AmTr_v1.0_scaffold00067.12	Ambo-1	6595	27.04	DQYMLLPPR	M4:+15.99491	-	-	3.01	1.9E-5	2	1148.58	1148.58	-3.0E-4	-0.261193
	3	evm_27.model.AmTr_v1.0_scaffold00067.12	Ambo-1	6816	27.76	DQYMLLPPR	M4:+15.99491	-	-	3.01	1.3E-5	2	1148.58	1148.58	0.002	1.74128
	3	evm_27.model.AmTr_v1.0_scaffold00067.12	Ambo-1	7158	28.93	DQYMLLPPR	M4:+15.99491	-	-	3.01	0.0079	2	1148.58	1148.58	7.0E-4	0.60945
	3	evm_27.model.AmTr_v1.0_scaffold00067.12	Ambo-1	7680	30.65	DQYMLLPPR		-	-	3.01	1.5E-5	2	1132.58	1132.58	3.0E-4	0.264881
	3	evm_27.model.AmTr_v1.0_scaffold00067.12	Ambo-1	7882	31.32	DQYMLLPPR		-	-	3.01	1.7E-5	2	1132.58	1132.58	0.001	0.882938
	3	evm_27.model.AmTr_v1.0_scaffold00067.12	Ambo-1	7913	31.41	NTIHPNSLSLPNFEPAPR		-	-	3.01	2.0E-8	3	2004.03	2004.03	0	0
	3	evm_27.model.AmTr_v1.0_scaffold00067.12	Ambo-1	7950	31.51	NTIHPNSLSLPNFEPAPR		-	-	3.01	9.9E-4	2	2004.04	2004.03	0.0079	3.94206
	3	evm_27.model.AmTr_v1.0_scaffold00067.12	Ambo-1	8127	32.09	NTIHPNSLSLPNFEPAPR		-	-	3.01	4.4E-8	3	2004.04	2004.03	0.0056	2.79437
	3	evm_27.model.AmTr_v1.0_scaffold00067.12	Ambo-1	8364	32.9	DQYMLLPPR		-	-	3.01	2.0E-6	2	1132.58	1132.58	-3.0E-4	-0.264881
	3	evm_27.model.AmTr_v1.0_scaffold00067.12	Ambo-1	8513	33.4	AGNEGLEWVAIK		-	-	3.01	5.7E-6	2	1286.67	1286.67	7.0E-4	0.544038
	3	evm_27.model.AmTr_v1.0_scaffold00067.12	Ambo-1	8522	33.43	GHLHPNALYAPHWTINAHTIVLITR		-	-	3.01	1.1E-5	3	2845.54	2845.54	0.0055	1.93285
	3	evm_27.model.AmTr_v1.0_scaffold00067.12	Ambo-1	8616	33.73	DQYMLLPPR		-	-	3.01	2.7E-4	2	1132.58	1132.58	0.0016	1.4127
	3	evm_27.model.AmTr_v1.0_scaffold00067.12	Ambo-1	9507	36.65	VHEGDVFVIPQYFTAMSK	M16:+15.99491	-	-	3.01	9.7E-7	3	2084.02	2084.02	-1.0E-4	-0.0479843
	3	evm_27.model.AmTr_v1.0_scaffold00067.12	Ambo-1	10370	39.66	VHEGDVFVIPQYFTAMSK		-	-	3.01	1.6E-6	3	2068.02	2068.02	0.0031	1.49902
	3	evm_27.model.AmTr_v1.0_scaffold00067.12	Ambo-1	10613	40.49	VHEGDVFVIPQYFTAMSK		-	-	3.01	4.6E-4	3	2068.02	2068.02	-0.0018	-0.870397
	3	evm_27.model.AmTr_v1.0_scaffold00067.12	Ambo-1	10775	41.09	IQSEGGHTEIWDEYEDQFLCAGVAAIR	C20:+57.02146	-	-	3.01	3.0E-12	3	3094.43	3094.42	0.0062	2.00361
	3	evm_27.model.AmTr_v1.0_scaffold00067.12	Ambo-1	10958	41.74	GIISIVFPGCTESFQSQGYIR	C10:+57.02146	-	-	3.01	4.0E-8	3	2359.18	2359.18	0.0042	1.78028
	3	evm_27.model.AmTr_v1.0_scaffold00067.12	Ambo-1	10960	41.75	GIISIVFPGCTESFQSQGYIR	C10:+57.02146	-	-	3.01	0.0015	2	2359.18	2359.18	0.0054	2.28894
	3	evm_27.model.AmTr_v1.0_scaffold00067.12	Ambo-1	10976	41.8	GIISIVFPGCTESFQSQGYIR	C10:+57.02146	-	-	3.01	9.1E-11	3	2359.18	2359.18	0.0019	0.805366
	3	evm_27.model.AmTr_v1.0_scaffold00067.12	Ambo-1	11162	42.48	GIISIVFPGCTESFQSQGYIR	C10:+57.02146	-	-	3.01	8.9E-4	3	2359.17	2359.18	-0.008	-3.39102
	3	evm_27.model.AmTr_v1.0_scaffold00067.12	Ambo-1	12187	46.69	QTLPILSILDMSIEK	M11:+15.99491	-	-	3.01	4.0E-4	2	1716.95	1716.95	0.0069	4.01876
	3	evm_27.model.AmTr_v1.0_scaffold00067.12	Ambo-1	12193	46.72	QTLPILSILDMSIEK		-	-	3.01	2.8E-8	2	1700.96	1700.95	0.0055	3.23349
	3	evm_27.model.AmTr_v1.0_scaffold00067.12	Ambo-1	12209	46.76	QTLPILSILDMSIEK		-	-	3.01	3.2E-6	3	1700.95	1700.95	0.002	1.17581
	3	evm_27.model.AmTr_v1.0_scaffold00067.12	Ambo-1	12222	46.81	QNSVNVINELNAEQLAEAFAVPIELIR		-	-	3.01	5.4E-14	3	2994.59	2994.59	0.0016	0.534297
	3	evm_27.model.AmTr_v1.0_scaffold00067.12	Ambo-2	1887	10.18	TRVGGEGQQQQGIKDR		-	-	3.01	3.1E-9	3	1756.91	1756.91	7.0E-4	0.398428
	3	evm_27.model.AmTr_v1.0_scaffold00067.12	Ambo-2	1909	10.27	IRQNIDNPRR		-	-	3.01	3.3E-4	3	1281.71	1281.71	4.0E-4	0.312082
	3	evm_27.model.AmTr_v1.0_scaffold00067.12	Ambo-2	1932	10.35	RGQEEGQQEQEQEQEQER		-	-	3.01	9.4E-10	3	2244.97	2244.97	0.0018	0.801792
	3	evm_27.model.AmTr_v1.0_scaffold00067.12	Ambo-2	1991	10.56	VGGEGQQQQGIKDR		-	-	3.01	1.4E-5	3	1499.76	1499.76	-0.0015	-1.00016
	3	evm_27.model.AmTr_v1.0_scaffold00067.12	Ambo-2	1995	10.57	VGGEGQQQQGIKDR		-	-	3.01	4.5E-9	2	1499.76	1499.76	6.0E-4	0.400065
	3	evm_27.model.AmTr_v1.0_scaffold00067.12	Ambo-2	2058	10.81	RGQEEGQQEQEQEQEQER		-	-	3.01	1.0E-15	2	2244.98	2244.97	0.0046	2.04902
	3	evm_27.model.AmTr_v1.0_scaffold00067.12	Ambo-2	2092	10.93	TRVGGEGQQQQGIK		-	-	3.01	2.6E-4	3	1485.78	1485.78	0	0
	3	evm_27.model.AmTr_v1.0_scaffold00067.12	Ambo-2	2115	11.02	RGQEEGQQEQEQEQEQER		-	-	3.01	1.1E-14	3	2244.97	2244.97	2.0E-4	0.089088
	3	evm_27.model.AmTr_v1.0_scaffold00067.12	Ambo-2	2148	11.14	SNGYEERECNAR	C9:+57.02146	-	-	3.01	0.0011	3	1484.62	1484.62	-0.0024	-1.61658
	3	evm_27.model.AmTr_v1.0_scaffold00067.12	Ambo-2	2177	11.24	VGGEGQQQQGIKDR		-	-	3.01	1.1E-5	3	1499.76	1499.76	-0.0015	-1.00016
	3	evm_27.model.AmTr_v1.0_scaffold00067.12	Ambo-2	2205	11.34	VGGEGQQQQGIK		-	-	3.01	5.4E-5	2	1228.63	1228.63	-8.0E-4	-0.651133
	3	evm_27.model.AmTr_v1.0_scaffold00067.12	Ambo-2	2310	11.72	RGQEEGQQEQEQEQEQER		-	-	3.01	1.7E-7	3	2245.96	2244.97	0.987	439.649
	3	evm_27.model.AmTr_v1.0_scaffold00067.12	Ambo-2	2323	11.76	IRQNIDNPR		-	-	3.01	6.3E-5	2	1125.61	1125.61	-6.0E-4	-0.533043
	3	evm_27.model.AmTr_v1.0_scaffold00067.12	Ambo-2	2399	12.02	VGGEGQQQQGIK		-	-	3.01	0.0043	2	1228.63	1228.63	0.0016	1.30227
	3	evm_27.model.AmTr_v1.0_scaffold00067.12	Ambo-2	2465	12.22	GQEEGQQEQEQEQEQER		-	-	3.01	4.1E-5	3	2088.87	2088.87	7.0E-4	0.335109
	3	evm_27.model.AmTr_v1.0_scaffold00067.12	Ambo-2	2470	12.23	GQEEGQQEQEQEQEQER		-	-	3.01	2.3E-8	2	2088.88	2088.87	0.0049	2.34577
	3	evm_27.model.AmTr_v1.0_scaffold00067.12	Ambo-2	3107	14.32	IDRIPTSRPAR		-	-	3.01	0.002	3	1281.74	1281.74	0.0028	2.18453
	3	evm_27.model.AmTr_v1.0_scaffold00067.12	Ambo-2	3130	14.4	IDRIPTSRPAR		-	-	3.01	1.0E-4	2	1281.74	1281.74	0.0011	0.858209
	3	evm_27.model.AmTr_v1.0_scaffold00067.12	Ambo-2	3627	15.97	NAYKITTQEAR		-	-	3.01	5.9E-7	2	1294.67	1294.68	-6.0E-4	-0.463437
	3	evm_27.model.AmTr_v1.0_scaffold00067.12	Ambo-2	3719	16.24	QAGHIQIVNR		-	-	3.01	4.4E-9	2	1135.63	1135.63	-0.0018	-1.58502
	3	evm_27.model.AmTr_v1.0_scaffold00067.12	Ambo-2	4219	17.83	GEGNIQVIGTNGRK		-	-	3.01	0.033	3	1442.77	1442.77	-0.0019	-1.31691
	3	evm_27.model.AmTr_v1.0_scaffold00067.12	Ambo-2	4227	17.86	GEGNIQVIGTNGRK		-	-	3.01	3.7E-5	2	1442.77	1442.77	0.0013	0.901044
	3	evm_27.model.AmTr_v1.0_scaffold00067.12	Ambo-2	4520	18.86	SPILGHASAIK		-	-	3.01	8.9E-9	2	1093.64	1093.64	0.0074	6.76641
	3	evm_27.model.AmTr_v1.0_scaffold00067.12	Ambo-2	4736	19.57	SPILGHASAIK		-	-	3.01	0.0062	2	1093.63	1093.64	-0.002	-1.82876
	3	evm_27.model.AmTr_v1.0_scaffold00067.12	Ambo-2	4873	20.02	VEKESLGVIRPDEEEEERER		-	-	3.01	4.3E-5	3	2428.21	2428.2	0.01	4.11829
	3	evm_27.model.AmTr_v1.0_scaffold00067.12	Ambo-2	5292	21.35	VEKESLGVIRPDEEEEER		-	-	3.01	4.3E-7	3	2143.05	2143.05	0.0026	1.21322
	3	evm_27.model.AmTr_v1.0_scaffold00067.12	Ambo-2	5315	21.42	GEGNIQVIGTNGR		-	-	3.01	1.6E-7	2	1314.68	1314.68	-1.0E-4	-0.0760643
	3	evm_27.model.AmTr_v1.0_scaffold00067.12	Ambo-2	5316	21.43	ESLGVIRPDEEEEERER		-	-	3.01	0.019	2	2071.99	2071.99	-8.0E-4	-0.386102
	3	evm_27.model.AmTr_v1.0_scaffold00067.12	Ambo-2	5351	21.54	GEGNIQVIGTNGR		-	-	3.01	4.8E-4	3	1314.68	1314.68	-3.0E-4	-0.228193
	3	evm_27.model.AmTr_v1.0_scaffold00067.12	Ambo-2	5410	21.72	ESLGVIRPDEEEEERER		-	-	3.01	2.6E-7	3	2071.99	2071.99	0.0023	1.11004
	3	evm_27.model.AmTr_v1.0_scaffold00067.12	Ambo-2	5541	22.1	GEGNIQVIGTNGR		-	-	3.01	3.9E-8	2	1314.68	1314.68	-7.0E-4	-0.53245
	3	evm_27.model.AmTr_v1.0_scaffold00067.12	Ambo-2	5552	22.14	TSDLPMKSPILGHASAIK	M6:+15.99491	-	-	3.01	2.4E-5	3	1882.01	1882.01	0.002	1.06269
	3	evm_27.model.AmTr_v1.0_scaffold00067.12	Ambo-2	5796	22.85	ESLGVIRPDEEEEER		-	-	3.01	2.0E-8	2	1786.85	1786.85	0.0019	1.06333
	3	evm_27.model.AmTr_v1.0_scaffold00067.12	Ambo-2	5798	22.85	ESLGVIRPDEEEEER		-	-	3.01	3.1E-9	3	1786.85	1786.85	5.0E-4	0.279823
	3	evm_27.model.AmTr_v1.0_scaffold00067.12	Ambo-2	5840	22.97	KDQYMLLPPR	M5:+15.99491	-	-	3.01	6.7E-4	3	1276.67	1276.67	-8.0E-4	-0.626629
	3	evm_27.model.AmTr_v1.0_scaffold00067.12	Ambo-2	5864	23.04	KDQYMLLPPR	M5:+15.99491	-	-	3.01	0.0022	2	1276.68	1276.67	0.0034	2.66317
	3	evm_27.model.AmTr_v1.0_scaffold00067.12	Ambo-2	6144	23.87	KDQYMLLPPR	M5:+15.99491	-	-	3.01	0.0014	3	1276.67	1276.67	0.0014	1.0966
	3	evm_27.model.AmTr_v1.0_scaffold00067.12	Ambo-2	6149	23.89	LNRKDQYMLLPPR		-	-	3.01	1.6E-4	3	1643.9	1643.91	-5.0E-4	-0.304154
	3	evm_27.model.AmTr_v1.0_scaffold00067.12	Ambo-2	6510	24.97	SFYLAGGQPR		-	-	3.01	3.7E-5	2	1095.56	1095.56	2.0E-4	0.182555
	3	evm_27.model.AmTr_v1.0_scaffold00067.12	Ambo-2	6699	25.56	TSDLPMKSPILGHASAIK		-	-	3.01	6.7E-4	3	1866.02	1866.02	0.0024	1.28616
	3	evm_27.model.AmTr_v1.0_scaffold00067.12	Ambo-2	6726	25.64	SFYLAGGQPR		-	-	3.01	0.0011	2	1095.56	1095.56	2.0E-4	0.182555
	3	evm_27.model.AmTr_v1.0_scaffold00067.12	Ambo-2	6734	25.66	TSDLPMKSPILGHASAIK		-	-	3.01	8.4E-10	2	1866.02	1866.02	0.0018	0.964622
	3	evm_27.model.AmTr_v1.0_scaffold00067.12	Ambo-2	6748	25.71	KDQYMLLPPR		-	-	3.01	2.6E-4	3	1260.68	1260.68	-0.002	-1.58645
	3	evm_27.model.AmTr_v1.0_scaffold00067.12	Ambo-2	6764	25.76	KDQYMLLPPR		-	-	3.01	1.1E-6	2	1260.67	1260.68	-0.0024	-1.90374
	3	evm_27.model.AmTr_v1.0_scaffold00067.12	Ambo-2	6960	26.38	KDQYMLLPPR		-	-	3.01	1.3E-4	3	1260.67	1260.68	-0.0025	-1.98306
	3	evm_27.model.AmTr_v1.0_scaffold00067.12	Ambo-2	6978	26.44	KDQYMLLPPR		-	-	3.01	1.5E-6	2	1260.67	1260.68	-0.0023	-1.82442
	3	evm_27.model.AmTr_v1.0_scaffold00067.12	Ambo-2	7082	26.76	DQYMLLPPR	M4:+15.99491	-	-	3.01	4.2E-4	2	1148.58	1148.58	1.0E-4	0.0870642
	3	evm_27.model.AmTr_v1.0_scaffold00067.12	Ambo-2	7180	27.05	KDQYMLLPPR		-	-	3.01	9.1E-4	3	1260.68	1260.68	-0.0014	-1.11051
	3	evm_27.model.AmTr_v1.0_scaffold00067.12	Ambo-2	7306	27.44	DQYMLLPPR	M4:+15.99491	-	-	3.01	4.4E-5	2	1148.58	1148.58	0.0048	4.17908
	3	evm_27.model.AmTr_v1.0_scaffold00067.12	Ambo-2	7590	28.33	KDQYMLLPPR		-	-	3.01	0.0037	3	1260.67	1260.68	-0.0025	-1.98306
	3	evm_27.model.AmTr_v1.0_scaffold00067.12	Ambo-2	7854	29.16	DQYMLLPPR	M4:+15.99491	-	-	3.01	0.0021	2	1148.58	1148.58	9.0E-4	0.783578
	3	evm_27.model.AmTr_v1.0_scaffold00067.12	Ambo-2	8155	30.05	GIPIEVLKNAYK		-	-	3.01	8.4E-4	3	1344.79	1344.79	9.0E-4	0.66925
	3	evm_27.model.AmTr_v1.0_scaffold00067.12	Ambo-2	8202	30.2	DQYMLLPPR		-	-	3.01	1.0E-4	2	1132.58	1132.58	9.0E-4	0.794644
	3	evm_27.model.AmTr_v1.0_scaffold00067.12	Ambo-2	8317	30.55	DQYMLLPPR		-	-	3.01	0.0014	2	1132.58	1132.58	9.0E-4	0.794644
	3	evm_27.model.AmTr_v1.0_scaffold00067.12	Ambo-2	8428	30.88	DQYMLLPPR		-	-	3.01	6.8E-6	2	1132.58	1132.58	0.0011	0.971232
	3	evm_27.model.AmTr_v1.0_scaffold00067.12	Ambo-2	8443	30.92	NTIHPNSLSLPNFEPAPR		-	-	3.01	1.3E-10	3	2004.03	2004.03	2.0E-4	0.0997989
	3	evm_27.model.AmTr_v1.0_scaffold00067.12	Ambo-2	8451	30.94	NTIHPNSLSLPNFEPAPR		-	-	3.01	1.5E-10	2	2004.03	2004.03	0.0045	2.24547
	3	evm_27.model.AmTr_v1.0_scaffold00067.12	Ambo-2	8675	31.63	NTIHPNSLSLPNFEPAPR		-	-	3.01	1.6E-5	3	2004.03	2004.03	0.0019	0.94809
	3	evm_27.model.AmTr_v1.0_scaffold00067.12	Ambo-2	8787	31.97	DQYMLLPPR		-	-	3.01	0.0016	2	1132.58	1132.58	-0.0021	-1.85417
	3	evm_27.model.AmTr_v1.0_scaffold00067.12	Ambo-2	9021	32.69	GHLHPNALYAPHWTINAHTIVLITR		-	-	3.01	3.5E-15	3	2845.55	2845.54	0.0096	3.3737
	3	evm_27.model.AmTr_v1.0_scaffold00067.12	Ambo-2	9082	32.89	AGNEGLEWVAIK		-	-	3.01	4.3E-4	2	1286.67	1286.67	-6.0E-4	-0.466318
	3	evm_27.model.AmTr_v1.0_scaffold00067.12	Ambo-2	9307	33.59	DQYMLLPPR		-	-	3.01	6.1E-4	2	1132.58	1132.58	-0.0017	-1.50099
	3	evm_27.model.AmTr_v1.0_scaffold00067.12	Ambo-2	9877	35.4	AGNEGLEWVAIKTSDLPMK		-	-	3.01	3.1E-6	3	2059.05	2059.05	-0.0067	-3.25392
	3	evm_27.model.AmTr_v1.0_scaffold00067.12	Ambo-2	10043	35.97	VMDDRVHEGDVFVIPQYFTAMSK	M21:+15.99491	-	-	3.01	1.2E-10	3	2700.27	2700.28	-0.0086	-3.18485
	3	evm_27.model.AmTr_v1.0_scaffold00067.12	Ambo-2	10101	36.17	VHEGDVFVIPQYFTAMSK	M16:+15.99491	-	-	3.01	5.9E-7	3	2084.02	2084.02	9.0E-4	0.431858
	3	evm_27.model.AmTr_v1.0_scaffold00067.12	Ambo-2	10109	36.2	VHEGDVFVIPQYFTAMSK	M16:+15.99491	-	-	3.01	2.5E-8	2	2084.02	2084.02	0.007	3.3589
	3	evm_27.model.AmTr_v1.0_scaffold00067.12	Ambo-2	10666	38.15	VMDDRVHEGDVFVIPQYFTAMSK	M2:+15.99491	-	-	3.01	1.8E-11	3	2700.29	2700.28	0.0078	2.88859
	3	evm_27.model.AmTr_v1.0_scaffold00067.12	Ambo-2	10835	38.77	VMDDRVHEGDVFVIPQYFTAMSK		-	-	3.01	1.0E-15	3	2684.29	2684.29	0.0015	0.558808
	3	evm_27.model.AmTr_v1.0_scaffold00067.12	Ambo-2	11011	39.4	VHEGDVFVIPQYFTAMSK		-	-	3.01	3.1E-5	3	2068.02	2068.02	0.0026	1.25724
	3	evm_27.model.AmTr_v1.0_scaffold00067.12	Ambo-2	11194	40.08	VHEGDVFVIPQYFTAMSK		-	-	3.01	2.4E-5	3	2068.02	2068.02	0.0035	1.69244
	3	evm_27.model.AmTr_v1.0_scaffold00067.12	Ambo-2	11490	41.11	IQSEGGHTEIWDEYEDQFLCAGVAAIR	C20:+57.02146	-	-	3.01	1.2E-15	3	3094.43	3094.42	0.0048	1.55118
	3	evm_27.model.AmTr_v1.0_scaffold00067.12	Ambo-2	11634	41.64	GIISIVFPGCTESFQSQGYIR	C10:+57.02146	-	-	3.01	1.2E-9	3	2359.18	2359.18	0.0012	0.508652
	3	evm_27.model.AmTr_v1.0_scaffold00067.12	Ambo-2	11635	41.64	GIISIVFPGCTESFQSQGYIR	C10:+57.02146	-	-	3.01	9.1E-14	2	2359.19	2359.18	0.011	4.66264
	3	evm_27.model.AmTr_v1.0_scaffold00067.12	Ambo-2	11735	41.99	GIISIVFPGCTESFQSQGYIR	C10:+57.02146	-	-	3.01	2.3E-10	3	2359.18	2359.18	0.0045	1.90745
	3	evm_27.model.AmTr_v1.0_scaffold00067.12	Ambo-2	11839	42.36	GIISIVFPGCTESFQSQGYIR	C10:+57.02146	-	-	3.01	1.7E-5	2	2359.19	2359.18	0.013	5.5104
	3	evm_27.model.AmTr_v1.0_scaffold00067.12	Ambo-2	12966	46.75	QTLPILSILDMSIEK	M11:+15.99491	-	-	3.01	3.1E-7	2	1716.95	1716.95	0.0011	0.640673
	3	evm_27.model.AmTr_v1.0_scaffold00067.12	Ambo-2	12970	46.77	QTLPILSILDMSIEK		-	-	3.01	1.9E-8	2	1700.95	1700.95	9.0E-4	0.529116
	3	evm_27.model.AmTr_v1.0_scaffold00067.12	Ambo-2	12978	46.79	QTLPILSILDMSIEK	M11:+15.99491	-	-	3.01	2.0E-6	3	1716.94	1716.95	-0.0015	-0.873644
	3	evm_27.model.AmTr_v1.0_scaffold00067.12	Ambo-2	12979	46.79	QTLPILSILDMSIEK		-	-	3.01	1.3E-6	3	1700.95	1700.95	-0.0027	-1.58735
	3	evm_27.model.AmTr_v1.0_scaffold00067.12	Ambo-2	12988	46.83	QNSVNVINELNAEQLAEAFAVPIELIR		-	-	3.01	1.0E-15	3	2994.59	2994.59	-5.0E-4	-0.166968
	3	evm_27.model.AmTr_v1.0_scaffold00067.12	Ambo-2	13012	46.9	QTLPILSILDMSIEK	Q1:-17.02655	-	-	3.01	6.4E-6	2	1683.93	1683.92	0.0015	0.890776
	3	evm_27.model.AmTr_v1.0_scaffold00067.12	Ambo-2	13164	47.44	QTLPILSILDMSIEK		-	-	3.01	4.4E-5	2	1700.95	1700.95	0.0018	1.05823
	3	evm_27.model.AmTr_v1.0_scaffold00067.12	Ambo-2	13206	47.58	QNSVNVINELNAEQLAEAFAVPIELIR		-	-	3.01	0.0041	3	2994.6	2994.59	0.0061	2.03701
	4	evm_27.model.AmTr_v1.0_scaffold00045.37	Ambo-1	1912	10.38	DNQGKPLPSR		-	-	4.01	0.0061	2	1111.59	1111.59	-9.0E-4	-0.809654
	4	evm_27.model.AmTr_v1.0_scaffold00045.37	Ambo-1	3457	16.27	ALHIVGPDKR		-	-	4.01	0.012	2	1105.65	1105.65	-0.0024	-2.17067
	4	evm_27.model.AmTr_v1.0_scaffold00045.37	Ambo-1	4245	19.14	ALHIVGPDK		-	-	4.01	3.5E-4	2	949.547	949.547	-5.0E-4	-0.526567
	4	evm_27.model.AmTr_v1.0_scaffold00045.37	Ambo-1	4741	20.87	VVIPPNVSEEEAKK		-	-	4.01	8.5E-6	3	1538.84	1538.84	6.0E-4	0.389903
	4	evm_27.model.AmTr_v1.0_scaffold00045.37	Ambo-1	5428	23.21	VVIPPNVSEEEAK		-	-	4.01	4.3E-8	2	1410.75	1410.75	0.0016	1.13415
	4	evm_27.model.AmTr_v1.0_scaffold00045.37	Ambo-1	5522	23.52	VATPANWNPGDR		-	-	4.01	3.0E-7	2	1297.63	1297.63	0.001	0.770636
	4	evm_27.model.AmTr_v1.0_scaffold00045.37	Ambo-1	5630	23.88	VVIPPNVSEEEAK		-	-	4.01	2.5E-8	2	1410.75	1410.75	0.0015	1.06327
	4	evm_27.model.AmTr_v1.0_scaffold00045.37	Ambo-1	5833	24.56	VVIPPNVSEEEAK		-	-	4.01	6.3E-7	2	1410.75	1410.75	-6.0E-4	-0.425306
	4	evm_27.model.AmTr_v1.0_scaffold00045.37	Ambo-1	6026	25.24	VVIPPNVSEEEAK		-	-	4.01	3.3E-5	2	1410.75	1410.75	-2.0E-4	-0.141769
	4	evm_27.model.AmTr_v1.0_scaffold00045.37	Ambo-1	6369	26.33	VVIPPNVSEEEAK		-	-	4.01	6.9E-6	2	1410.74	1410.75	-0.0043	-3.04803
	4	evm_27.model.AmTr_v1.0_scaffold00045.37	Ambo-1	6700	27.38	VVIPPNVSEEEAK		-	-	4.01	0.041	2	1410.75	1410.75	-0.0019	-1.3468
	4	evm_27.model.AmTr_v1.0_scaffold00045.37	Ambo-1	7085	28.68	LLGISCDDVNSHKEWIK	C6:+57.02146	-	-	4.01	0.017	3	2014.01	2014.01	0.002	0.993045
	4	evm_27.model.AmTr_v1.0_scaffold00045.37	Ambo-1	7638	30.51	EIIQQLNMVDPDLKDNQGKPLPSR		-	-	4.01	9.2E-5	3	2748.44	2748.44	0.0071	2.58329
	4	evm_27.model.AmTr_v1.0_scaffold00045.37	Ambo-1	7826	31.12	MFPQGYQTVDLPSGKPYLR	M1:+15.99491	-	-	4.01	0.0016	3	2213.11	2213.11	-3.0E-4	-0.135556
	4	evm_27.model.AmTr_v1.0_scaffold00045.37	Ambo-1	7899	31.37	VKLSFLYPGTTGR		-	-	4.01	5.4E-4	3	1438.81	1438.81	-2.0E-4	-0.139004
	4	evm_27.model.AmTr_v1.0_scaffold00045.37	Ambo-1	7938	31.48	VKLSFLYPGTTGR		-	-	4.01	8.1E-5	2	1438.81	1438.81	-3.0E-4	-0.208506
	4	evm_27.model.AmTr_v1.0_scaffold00045.37	Ambo-1	8095	31.99	PGLTIGDTIPNIEADSSHGR		-	-	4.01	2.3E-11	3	2050.02	2050.02	9.0E-4	0.43902
	4	evm_27.model.AmTr_v1.0_scaffold00045.37	Ambo-1	8104	32.02	PGLTIGDTIPNIEADSSHGR		-	-	4.01	5.7E-8	2	2050.02	2050.02	-0.0016	-0.78048
	4	evm_27.model.AmTr_v1.0_scaffold00045.37	Ambo-1	8140	32.13	EIIQQLNMVDPDLK	M8:+15.99491	-	-	4.01	1.2E-4	2	1671.86	1671.86	0.0011	0.657949
	4	evm_27.model.AmTr_v1.0_scaffold00045.37	Ambo-1	8217	32.39	LSFLYPGTTGR		-	-	4.01	1.9E-4	2	1211.64	1211.64	0.0015	1.23799
	4	evm_27.model.AmTr_v1.0_scaffold00045.37	Ambo-1	8327	32.78	PGLTIGDTIPNIEADSSHGR		-	-	4.01	6.3E-7	3	2050.02	2050.02	-1.0E-4	-0.04878
	4	evm_27.model.AmTr_v1.0_scaffold00045.37	Ambo-1	8340	32.82	MFPQGYQTVDLPSGKPYLR		-	-	4.01	2.9E-4	3	2197.11	2197.11	0.0028	1.2744
	4	evm_27.model.AmTr_v1.0_scaffold00045.37	Ambo-1	8424	33.1	LSFLYPGTTGR		-	-	4.01	0.027	2	1211.65	1211.64	0.0032	2.64104
	4	evm_27.model.AmTr_v1.0_scaffold00045.37	Ambo-1	8754	34.17	ALDSLLLAAK		-	-	4.01	0.0051	2	1014.62	1014.62	0	0
	4	evm_27.model.AmTr_v1.0_scaffold00045.37	Ambo-1	8965	34.85	ALDSLLLAAK		-	-	4.01	0.02	2	1014.62	1014.62	-2.0E-4	-0.197118
	4	evm_27.model.AmTr_v1.0_scaffold00045.37	Ambo-1	9023	35.04	EIIQQLNMVDPDLK		-	-	4.01	3.8E-4	2	1655.87	1655.87	0.0032	1.93252
	4	evm_27.model.AmTr_v1.0_scaffold00045.37	Ambo-1	9052	35.12	DIEAYTPGSNVTYPILADPNR		-	-	4.01	5.8E-5	2	2306.14	2306.13	0.0069	2.99202
	4	evm_27.model.AmTr_v1.0_scaffold00045.37	Ambo-1	9055	35.13	DIEAYTPGSNVTYPILADPNR		-	-	4.01	4.8E-5	3	2306.13	2306.13	-0.001	-0.433627
	4	evm_27.model.AmTr_v1.0_scaffold00045.37	Ambo-1	10076	38.63	EWIKDIEAYTPGSNVTYPILADPNR		-	-	4.01	1.4E-5	3	2862.44	2862.43	0.0087	3.03937
	4	evm_27.model.AmTr_v1.0_scaffold00045.37	Ambo-2	2007	10.62	DNQGKPLPSR		-	-	4.01	3.4E-5	2	1111.59	1111.59	-5.0E-4	-0.449808
	4	evm_27.model.AmTr_v1.0_scaffold00045.37	Ambo-2	3655	16.06	ALHIVGPDKR		-	-	4.01	1.0E-4	2	1105.65	1105.65	-6.0E-4	-0.542668
	4	evm_27.model.AmTr_v1.0_scaffold00045.37	Ambo-2	4204	17.79	HKVATPANWNPGDR		-	-	4.01	6.8E-4	3	1562.78	1562.78	-0.0037	-2.36757
	4	evm_27.model.AmTr_v1.0_scaffold00045.37	Ambo-2	4418	18.51	ALHIVGPDK		-	-	4.01	9.1E-5	2	949.549	949.547	0.0022	2.31689
	4	evm_27.model.AmTr_v1.0_scaffold00045.37	Ambo-2	5061	20.63	VVIPPNVSEEEAKK		-	-	4.01	3.9E-8	3	1538.84	1538.84	-0.0073	-4.74382
	4	evm_27.model.AmTr_v1.0_scaffold00045.37	Ambo-2	5092	20.74	VVIPPNVSEEEAKK		-	-	4.01	9.5E-7	2	1538.84	1538.84	-0.0019	-1.23469
	4	evm_27.model.AmTr_v1.0_scaffold00045.37	Ambo-2	5310	21.41	VVIPPNVSEEEAKK		-	-	4.01	9.3E-6	3	1538.84	1538.84	0.0012	0.779807
	4	evm_27.model.AmTr_v1.0_scaffold00045.37	Ambo-2	5525	22.06	NMDEVLR		-	-	4.01	0.026	2	876.424	876.425	-6.0E-4	-0.6846
	4	evm_27.model.AmTr_v1.0_scaffold00045.37	Ambo-2	5533	22.08	VVIPPNVSEEEAKK		-	-	4.01	2.7E-5	3	1538.84	1538.84	-0.0016	-1.03974
	4	evm_27.model.AmTr_v1.0_scaffold00045.37	Ambo-2	5765	22.76	VVIPPNVSEEEAKK		-	-	4.01	1.2E-5	3	1538.84	1538.84	-2.0E-4	-0.129968
	4	evm_27.model.AmTr_v1.0_scaffold00045.37	Ambo-2	5851	23	VVIPPNVSEEEAK		-	-	4.01	6.9E-11	2	1410.75	1410.75	0.0034	2.41007
	4	evm_27.model.AmTr_v1.0_scaffold00045.37	Ambo-2	5949	23.28	VATPANWNPGDR		-	-	4.01	1.5E-6	2	1297.63	1297.63	4.0E-4	0.308255
	4	evm_27.model.AmTr_v1.0_scaffold00045.37	Ambo-2	6079	23.67	VVIPPNVSEEEAK		-	-	4.01	1.9E-7	2	1410.75	1410.75	0.0013	0.921497
	4	evm_27.model.AmTr_v1.0_scaffold00045.37	Ambo-2	6095	23.72	VVIPPNVSEEEAKK		-	-	4.01	0.0073	3	1538.84	1538.84	-5.0E-4	-0.324919
	4	evm_27.model.AmTr_v1.0_scaffold00045.37	Ambo-2	6133	23.84	LLGISCDDVNSHK	C6:+57.02146	-	-	4.01	0.0024	3	1457.7	1457.71	-0.0012	-0.823211
	4	evm_27.model.AmTr_v1.0_scaffold00045.37	Ambo-2	6159	23.91	LLGISCDDVNSHK	C6:+57.02146	-	-	4.01	1.2E-6	2	1457.71	1457.71	0.0043	2.94984
	4	evm_27.model.AmTr_v1.0_scaffold00045.37	Ambo-2	6315	24.35	VVIPPNVSEEEAK		-	-	4.01	6.1E-10	2	1410.75	1410.75	-0.0013	-0.921497
	4	evm_27.model.AmTr_v1.0_scaffold00045.37	Ambo-2	6495	24.92	VVIPPNVSEEEAKK		-	-	4.01	5.6E-4	3	1538.85	1538.84	0.004	2.59936
	4	evm_27.model.AmTr_v1.0_scaffold00045.37	Ambo-2	6532	25.04	VVIPPNVSEEEAK		-	-	4.01	1.5E-9	2	1410.75	1410.75	3.0E-4	0.212653
	4	evm_27.model.AmTr_v1.0_scaffold00045.37	Ambo-2	6826	25.97	VVIPPNVSEEEAK		-	-	4.01	5.7E-11	2	1410.75	1410.75	0.0021	1.48857
	4	evm_27.model.AmTr_v1.0_scaffold00045.37	Ambo-2	7050	26.66	VVIPPNVSEEEAK		-	-	4.01	3.0E-11	2	1410.75	1410.75	0.0018	1.27592
	4	evm_27.model.AmTr_v1.0_scaffold00045.37	Ambo-2	7310	27.45	VVIPPNVSEEEAK		-	-	4.01	9.8E-10	2	1410.75	1410.75	2.0E-4	0.141769
	4	evm_27.model.AmTr_v1.0_scaffold00045.37	Ambo-2	7502	28.05	KMFPQGYQTVDLPSGKPYLR	M2:+15.99491	-	-	4.01	0.0021	3	2341.21	2341.2	0.012	5.12557
	4	evm_27.model.AmTr_v1.0_scaffold00045.37	Ambo-2	7600	28.36	EIIQQLNMVDPDLKDNQGKPLPSR	M8:+15.99491	-	-	4.01	2.8E-12	3	2764.43	2764.43	-0.0025	-0.904345
	4	evm_27.model.AmTr_v1.0_scaffold00045.37	Ambo-2	7687	28.63	LLGISCDDVNSHKEWIK	C6:+57.02146	-	-	4.01	2.1E-6	3	2014	2014.01	-0.0019	-0.943393
	4	evm_27.model.AmTr_v1.0_scaffold00045.37	Ambo-2	7850	29.15	KMFPQGYQTVDLPSGKPYLR		-	-	4.01	0.0013	3	2325.21	2325.21	0.004	1.72028
	4	evm_27.model.AmTr_v1.0_scaffold00045.37	Ambo-2	8009	29.63	VATPANWNPGDRVVIPPNVSEEEAK		-	-	4.01	2.4E-9	3	2689.36	2689.36	7.0E-4	0.260285
	4	evm_27.model.AmTr_v1.0_scaffold00045.37	Ambo-2	8126	29.97	MFPQGYQTVDLPSGKPYLR	M1:+15.99491	-	-	4.01	3.3E-9	3	2213.11	2213.11	0.003	1.35556
	4	evm_27.model.AmTr_v1.0_scaffold00045.37	Ambo-2	8177	30.12	EIIQQLNMVDPDLKDNQGKPLPSR		-	-	4.01	2.0E-11	3	2748.44	2748.44	0.0068	2.47414
	4	evm_27.model.AmTr_v1.0_scaffold00045.37	Ambo-2	8234	30.31	VATPANWNPGDRVVIPPNVSEEEAK		-	-	4.01	5.4E-11	3	2689.36	2689.36	0.0028	1.04114
	4	evm_27.model.AmTr_v1.0_scaffold00045.37	Ambo-2	8350	30.65	MFPQGYQTVDLPSGKPYLR	M1:+15.99491	-	-	4.01	1.5E-9	3	2213.1	2213.11	-0.0089	-4.0215
	4	evm_27.model.AmTr_v1.0_scaffold00045.37	Ambo-2	8425	30.87	PGLTIGDTIPNIEADSSHGR		-	-	4.01	4.0E-9	3	2050.03	2050.02	0.014	6.8292
	4	evm_27.model.AmTr_v1.0_scaffold00045.37	Ambo-2	8452	30.95	VKLSFLYPGTTGR		-	-	4.01	7.7E-8	2	1438.81	1438.81	0.0012	0.834025
	4	evm_27.model.AmTr_v1.0_scaffold00045.37	Ambo-2	8516	31.12	VKLSFLYPGTTGR		-	-	4.01	0.001	3	1438.81	1438.81	8.0E-4	0.556017
	4	evm_27.model.AmTr_v1.0_scaffold00045.37	Ambo-2	8534	31.17	MFPQGYQTVDLPSGKPYLR		-	-	4.01	5.5E-6	3	2197.11	2197.11	0.0027	1.22889
	4	evm_27.model.AmTr_v1.0_scaffold00045.37	Ambo-2	8636	31.5	PGLTIGDTIPNIEADSSHGR		-	-	4.01	1.0E-15	2	2050.02	2050.02	0.0012	0.58536
	4	evm_27.model.AmTr_v1.0_scaffold00045.37	Ambo-2	8650	31.54	PGLTIGDTIPNIEADSSHGR		-	-	4.01	1.7E-11	3	2050.02	2050.02	7.0E-4	0.34146
	4	evm_27.model.AmTr_v1.0_scaffold00045.37	Ambo-2	8702	31.71	EIIQQLNMVDPDLK	M8:+15.99491	-	-	4.01	3.7E-6	2	1671.87	1671.86	0.0039	2.33273
	4	evm_27.model.AmTr_v1.0_scaffold00045.37	Ambo-2	8746	31.84	LSFLYPGTTGR		-	-	4.01	1.9E-5	2	1211.65	1211.64	0.0029	2.39345
	4	evm_27.model.AmTr_v1.0_scaffold00045.37	Ambo-2	8751	31.85	MFPQGYQTVDLPSGKPYLR		-	-	4.01	6.1E-9	3	2197.11	2197.11	0.003	1.36543
	4	evm_27.model.AmTr_v1.0_scaffold00045.37	Ambo-2	8803	32.02	LSFLYPGTTGR		-	-	4.01	0.04	3	1211.64	1211.64	-0.0023	-1.89825
	4	evm_27.model.AmTr_v1.0_scaffold00045.37	Ambo-2	8901	32.34	PGLTIGDTIPNIEADSSHGR		-	-	4.01	4.1E-13	3	2050.02	2050.02	0.0016	0.78048
	4	evm_27.model.AmTr_v1.0_scaffold00045.37	Ambo-2	8965	32.52	LSFLYPGTTGR		-	-	4.01	0.002	2	1211.64	1211.64	0.0021	1.73318
	4	evm_27.model.AmTr_v1.0_scaffold00045.37	Ambo-2	8973	32.54	MFPQGYQTVDLPSGKPYLR		-	-	4.01	2.7E-11	3	2197.11	2197.11	-9.0E-4	-0.409629
	4	evm_27.model.AmTr_v1.0_scaffold00045.37	Ambo-2	9380	33.81	ALDSLLLAAK		-	-	4.01	7.9E-6	2	1014.62	1014.62	0.0011	1.08415
	4	evm_27.model.AmTr_v1.0_scaffold00045.37	Ambo-2	9588	34.48	ALDSLLLAAK		-	-	4.01	4.0E-6	2	1014.62	1014.62	4.0E-4	0.394236
	4	evm_27.model.AmTr_v1.0_scaffold00045.37	Ambo-2	9749	35	EIIQQLNMVDPDLK		-	-	4.01	4.2E-5	3	1655.87	1655.87	-1.0E-4	-0.0603913
	4	evm_27.model.AmTr_v1.0_scaffold00045.37	Ambo-2	9766	35.05	EIIQQLNMVDPDLK		-	-	4.01	4.8E-5	2	1655.87	1655.87	0.0011	0.664304
	4	evm_27.model.AmTr_v1.0_scaffold00045.37	Ambo-2	9787	35.12	DIEAYTPGSNVTYPILADPNR		-	-	4.01	4.9E-11	2	2306.14	2306.13	0.0093	4.03273
	4	evm_27.model.AmTr_v1.0_scaffold00045.37	Ambo-2	9796	35.14	DIEAYTPGSNVTYPILADPNR		-	-	4.01	1.8E-8	3	2306.13	2306.13	-2.0E-4	-0.0867254
	4	evm_27.model.AmTr_v1.0_scaffold00045.37	Ambo-2	10682	38.21	EWIKDIEAYTPGSNVTYPILADPNR		-	-	4.01	1.3E-8	3	2862.44	2862.43	0.0049	1.71183
	4	evm_27.model.AmTr_v1.0_scaffold00045.37	Ambo-2	12238	43.87	DIEAYTPGSNVTYPILADPNREIIQQLNMVDPDLK		-	-	4.01	4.5E-5	3	3943	3942.98	0.018	4.56508
	5	evm_27.model.AmTr_v1.0_scaffold00136.4	Ambo-1	3769	17.38	ETDDAHMFK		-	-	5.01	0.0012	2	1093.46	1093.46	-4.0E-4	-0.36581
	5	evm_27.model.AmTr_v1.0_scaffold00136.4	Ambo-1	3929	17.97	KDEVKVELEDGR		-	-	5.01	8.5E-4	3	1416.73	1416.73	-6.0E-4	-0.42351
	5	evm_27.model.AmTr_v1.0_scaffold00136.4	Ambo-1	3944	18.01	KDEVKVELEDGR		-	-	5.01	0.0065	2	1416.74	1416.73	0.0021	1.48228
	5	evm_27.model.AmTr_v1.0_scaffold00136.4	Ambo-1	4783	21.03	DEVKVELEDGR		-	-	5.01	2.4E-4	3	1288.64	1288.64	1.0E-4	0.0776013
	5	evm_27.model.AmTr_v1.0_scaffold00136.4	Ambo-1	4793	21.06	DEVKVELEDGR		-	-	5.01	4.5E-5	2	1288.64	1288.64	-5.0E-4	-0.388006
	5	evm_27.model.AmTr_v1.0_scaffold00136.4	Ambo-1	6366	26.32	GTTDDVAPFVNAR		-	-	5.01	4.1E-5	2	1362.66	1362.67	-0.0037	-2.71527
	5	evm_27.model.AmTr_v1.0_scaffold00136.4	Ambo-1	6565	26.95	GTTDDVAPFVNAR		-	-	5.01	0.0014	3	1362.67	1362.67	4.0E-4	0.293542
	5	evm_27.model.AmTr_v1.0_scaffold00136.4	Ambo-1	6581	27	GTTDDVAPFVNAR		-	-	5.01	3.0E-7	2	1362.67	1362.67	4.0E-4	0.293542
	5	evm_27.model.AmTr_v1.0_scaffold00136.4	Ambo-1	6821	27.78	GTTDDVAPFVNAR		-	-	5.01	9.3E-7	2	1362.66	1362.67	-0.0045	-3.30235
	5	evm_27.model.AmTr_v1.0_scaffold00136.4	Ambo-1	7058	28.61	FDWKETDDAHMFK		-	-	5.01	5.8E-4	3	1669.73	1669.73	-0.0041	-2.45548
	5	evm_27.model.AmTr_v1.0_scaffold00136.4	Ambo-1	7094	28.71	FDWKETDDAHMFK		-	-	5.01	3.4E-4	2	1669.73	1669.73	-0.0015	-0.898348
	5	evm_27.model.AmTr_v1.0_scaffold00136.4	Ambo-1	7676	30.63	ATMETGVLTVVVPK	M3:+15.99491	-	-	5.01	1.4E-4	3	1460.8	1460.8	2.0E-4	0.136911
	5	evm_27.model.AmTr_v1.0_scaffold00136.4	Ambo-1	7781	30.96	ATMETGVLTVVVPK	M3:+15.99491	-	-	5.01	0.0017	2	1460.8	1460.8	7.0E-4	0.479188
	5	evm_27.model.AmTr_v1.0_scaffold00136.4	Ambo-1	8125	32.09	VDAVKATMETGVLTVVVPKGEATPK		-	-	5.01	7.7E-6	3	2540.41	2540.4	0.0047	1.8501
	5	evm_27.model.AmTr_v1.0_scaffold00136.4	Ambo-1	8807	34.33	ATMETGVLTVVVPK		-	-	5.01	1.1E-4	2	1444.81	1444.81	-6.0E-4	-0.41528
	5	evm_27.model.AmTr_v1.0_scaffold00136.4	Ambo-1	10374	39.67	DPFEAFTGSAVAFPR		-	-	5.01	1.0E-9	2	1611.78	1611.78	0.0021	1.30291
	5	evm_27.model.AmTr_v1.0_scaffold00136.4	Ambo-1	11377	43.36	ALVPSFWGPQR	A1:+42.01057	-	-	5.01	0.0086	2	1299.68	1299.68	-0.0019	-1.46189
	5	evm_27.model.AmTr_v1.0_scaffold00136.4	Ambo-1	11460	43.69	ALVPSFWGPQR	A1:+42.01057	-	-	5.01	0.016	3	1299.68	1299.68	-0.0016	-1.23107
	5	evm_27.model.AmTr_v1.0_scaffold00136.4	Ambo-1	11535	44.03	ALVPSFWGPQR	A1:+42.01057	-	-	5.01	5.4E-4	2	1299.68	1299.68	-6.0E-4	-0.46165
	5	evm_27.model.AmTr_v1.0_scaffold00136.4	Ambo-1	12235	46.85	SSIYDPFALDIWDPFEAFTGSAVAFPR		-	-	5.01	3.1E-13	3	3019.46	3019.45	0.0069	2.28518
	5	evm_27.model.AmTr_v1.0_scaffold00136.4	Ambo-2	2163	11.19	KEVEEKGDTWHR		-	-	5.01	3.6E-8	3	1513.74	1513.74	3.0E-4	0.198185
	5	evm_27.model.AmTr_v1.0_scaffold00136.4	Ambo-2	2768	13.22	EVEEKGDTWHR		-	-	5.01	2.5E-5	3	1385.65	1385.64	0.005	3.60843
	5	evm_27.model.AmTr_v1.0_scaffold00136.4	Ambo-2	2779	13.25	EVEEKGDTWHR		-	-	5.01	3.5E-5	2	1385.65	1385.64	0.0099	7.14469
	5	evm_27.model.AmTr_v1.0_scaffold00136.4	Ambo-2	3341	15.06	ADLPGVRK		-	-	5.01	0.0082	2	855.505	855.505	-5.0E-4	-0.58445
	5	evm_27.model.AmTr_v1.0_scaffold00136.4	Ambo-2	3990	17.1	ETDDAHMFK		-	-	5.01	1.3E-4	2	1093.46	1093.46	-0.0011	-1.00598
	5	evm_27.model.AmTr_v1.0_scaffold00136.4	Ambo-2	4044	17.29	KDEVKVELEDGR		-	-	5.01	0.0016	3	1416.73	1416.73	-0.0031	-2.18813
	5	evm_27.model.AmTr_v1.0_scaffold00136.4	Ambo-2	4050	17.31	KDEVKVELEDGR		-	-	5.01	1.6E-6	2	1416.73	1416.73	0.001	0.705849
	5	evm_27.model.AmTr_v1.0_scaffold00136.4	Ambo-2	4259	17.97	KDEVKVELEDGR		-	-	5.01	4.1E-5	3	1416.73	1416.73	0.0011	0.776434
	5	evm_27.model.AmTr_v1.0_scaffold00136.4	Ambo-2	4266	17.99	KDEVKVELEDGR		-	-	5.01	1.4E-8	2	1416.73	1416.73	7.0E-4	0.494094
	5	evm_27.model.AmTr_v1.0_scaffold00136.4	Ambo-2	4455	18.64	KDEVKVELEDGR		-	-	5.01	4.1E-4	3	1416.73	1416.73	-7.0E-4	-0.494094
	5	evm_27.model.AmTr_v1.0_scaffold00136.4	Ambo-2	4765	19.66	FRLPENAK		-	-	5.01	0.011	2	974.542	974.542	-7.0E-4	-0.718286
	5	evm_27.model.AmTr_v1.0_scaffold00136.4	Ambo-2	4812	19.82	KDEVKVELEDGR		-	-	5.01	0.027	3	1416.73	1416.73	8.0E-4	0.564679
	5	evm_27.model.AmTr_v1.0_scaffold00136.4	Ambo-2	5135	20.88	DEVKVELEDGR		-	-	5.01	0.002	3	1288.64	1288.64	0.0018	1.39682
	5	evm_27.model.AmTr_v1.0_scaffold00136.4	Ambo-2	5188	21.04	DEVKVELEDGR		-	-	5.01	2.0E-7	2	1288.64	1288.64	2.0E-4	0.155203
	5	evm_27.model.AmTr_v1.0_scaffold00136.4	Ambo-2	5449	21.84	KDEVKVELEDGRVLK		-	-	5.01	0.0063	3	1756.98	1756.98	-0.0016	-0.910653
	5	evm_27.model.AmTr_v1.0_scaffold00136.4	Ambo-2	5719	22.61	FRLPENAKVDAVK		-	-	5.01	1.1E-4	3	1486.84	1486.84	6.0E-4	0.403541
	5	evm_27.model.AmTr_v1.0_scaffold00136.4	Ambo-2	5753	22.72	FRLPENAKVDAVK		-	-	5.01	6.1E-6	2	1486.84	1486.84	-3.0E-4	-0.20177
	5	evm_27.model.AmTr_v1.0_scaffold00136.4	Ambo-2	6075	23.66	ADLPGVRKDEVKVELEDGR		-	-	5.01	1.9E-10	3	2125.13	2125.13	8.0E-4	0.376448
	5	evm_27.model.AmTr_v1.0_scaffold00136.4	Ambo-2	6227	24.11	ETDDAHMFKADLPGVR	M7:+15.99491	-	-	5.01	9.3E-6	3	1817.85	1817.85	-0.0018	-0.990181
	5	evm_27.model.AmTr_v1.0_scaffold00136.4	Ambo-2	6399	24.6	FDWKETDDAHMFK	M11:+15.99491	-	-	5.01	0.023	3	1685.73	1685.73	0.0014	0.830502
	5	evm_27.model.AmTr_v1.0_scaffold00136.4	Ambo-2	6415	24.66	FDWKETDDAHMFK	M11:+15.99491	-	-	5.01	1.2E-7	2	1685.73	1685.73	6.0E-4	0.35593
	5	evm_27.model.AmTr_v1.0_scaffold00136.4	Ambo-2	6430	24.71	DVAPFVNAR		-	-	5.01	0.0042	2	988.525	988.521	0.0036	3.6418
	5	evm_27.model.AmTr_v1.0_scaffold00136.4	Ambo-2	6893	26.18	GTTDDVAPFVNAR		-	-	5.01	2.5E-7	2	1362.67	1362.67	0	0
	5	evm_27.model.AmTr_v1.0_scaffold00136.4	Ambo-2	7124	26.89	GTTDDVAPFVNAR		-	-	5.01	2.9E-7	2	1362.67	1362.67	0.0041	3.00881
	5	evm_27.model.AmTr_v1.0_scaffold00136.4	Ambo-2	7144	26.94	ETDDAHMFKADLPGVR	M7:+15.99491 - E1:-18.01056	-	-	5.01	4.4E-7	3	1801.86	1799.84	2.017	1120.66
	5	evm_27.model.AmTr_v1.0_scaffold00136.4	Ambo-2	7341	27.56	GTTDDVAPFVNAR		-	-	5.01	3.1E-8	2	1362.66	1362.67	-0.0022	-1.61448
	5	evm_27.model.AmTr_v1.0_scaffold00136.4	Ambo-2	7661	28.55	FDWKETDDAHMFK		-	-	5.01	2.6E-6	3	1669.73	1669.73	-4.0E-4	-0.239559
	5	evm_27.model.AmTr_v1.0_scaffold00136.4	Ambo-2	7677	28.6	FDWKETDDAHMFK		-	-	5.01	3.7E-8	2	1669.73	1669.73	0.0011	0.658788
	5	evm_27.model.AmTr_v1.0_scaffold00136.4	Ambo-2	8262	30.39	ATMETGVLTVVVPK	M3:+15.99491	-	-	5.01	2.8E-7	2	1460.8	1460.8	3.0E-4	0.205366
	5	evm_27.model.AmTr_v1.0_scaffold00136.4	Ambo-2	8420	30.85	FDWKETDDAHMFK	M11:+15.99491	-	-	5.01	0.0026	3	1685.73	1685.73	2.0E-4	0.118643
	5	evm_27.model.AmTr_v1.0_scaffold00136.4	Ambo-2	9189	33.23	ATMETGVLTVVVPK		-	-	5.01	0.0052	2	1444.81	1444.81	0.0049	3.39145
	5	evm_27.model.AmTr_v1.0_scaffold00136.4	Ambo-2	9216	33.31	ATMETGVLTVVVPK		-	-	5.01	0.028	3	1444.81	1444.81	-0.0033	-2.28404
	5	evm_27.model.AmTr_v1.0_scaffold00136.4	Ambo-2	9415	33.91	ATMETGVLTVVVPK		-	-	5.01	2.3E-5	2	1444.81	1444.81	5.0E-4	0.346067
	5	evm_27.model.AmTr_v1.0_scaffold00136.4	Ambo-2	9559	34.39	VDAVKATMETGVLTVVVPK		-	-	5.01	5.3E-6	3	1957.11	1957.1	0.001	0.510959
	5	evm_27.model.AmTr_v1.0_scaffold00136.4	Ambo-2	9650	34.68	ATMETGVLTVVVPK		-	-	5.01	0.0025	2	1444.81	1444.81	0.0026	1.79955
	5	evm_27.model.AmTr_v1.0_scaffold00136.4	Ambo-2	12065	43.19	ALVPSFWGPQR	A1:+42.01057	-	-	5.01	0.0017	2	1299.69	1299.68	0.0041	3.15461
	5	evm_27.model.AmTr_v1.0_scaffold00136.4	Ambo-2	12124	43.41	ALVPSFWGPQR	A1:+42.01057	-	-	5.01	8.8E-4	3	1299.68	1299.68	-9.0E-4	-0.692476
	5	evm_27.model.AmTr_v1.0_scaffold00136.4	Ambo-2	12237	43.87	ALVPSFWGPQR	A1:+42.01057	-	-	5.01	2.2E-4	2	1299.68	1299.68	1.0E-4	0.0769417
	5	evm_27.model.AmTr_v1.0_scaffold00136.4	Ambo-2	12415	44.54	ALVPSFWGPQR	A1:+42.01057	-	-	5.01	7.7E-5	2	1299.68	1299.68	0	0
	5	evm_27.model.AmTr_v1.0_scaffold00136.4	Ambo-2	12586	45.21	ALVPSFWGPQR	A1:+42.01057	-	-	5.01	6.2E-4	2	1299.69	1299.68	0.0037	2.84684
	5	evm_27.model.AmTr_v1.0_scaffold00136.4	Ambo-2	12773	45.95	ALVPSFWGPQR	A1:+42.01057	-	-	5.01	3.8E-4	2	1299.68	1299.68	-0.0012	-0.923301
	5	evm_27.model.AmTr_v1.0_scaffold00136.4	Ambo-2	12989	46.83	SSIYDPFALDIWDPFEAFTGSAVAFPR		-	-	5.01	1.3E-14	3	3019.45	3019.45	0.0011	0.364305
	5	evm_27.model.AmTr_v1.0_scaffold00136.4	Ambo-2	13049	47.03	ALVPSFWGPQR	A1:+42.01057	-	-	5.01	0.0055	2	1299.69	1299.68	0.0077	5.92451
	5	evm_27.model.AmTr_v1.0_scaffold00136.4	Ambo-2	13183	47.5	SSIYDPFALDIWDPFEAFTGSAVAFPR		-	-	5.01	5.3E-11	3	3019.46	3019.45	0.0055	1.82152
	5	evm_27.model.AmTr_v1.0_scaffold00136.4	Ambo-2	13358	48.17	SSIYDPFALDIWDPFEAFTGSAVAFPR		-	-	5.01	0.001	3	3019.45	3019.45	0.0033	1.09291
	6	evm_27.model.AmTr_v1.0_scaffold00165.36	Ambo-1	2583	13.17	ETDNAHIIK		-	-	6.01	0.005	2	1040.53	1040.54	-0.0028	-2.69092
	6	evm_27.model.AmTr_v1.0_scaffold00165.36	Ambo-1	3244	15.52	LPENGKVDEVK		-	-	6.01	0.0026	3	1227.66	1227.66	-0.0014	-1.14038
	6	evm_27.model.AmTr_v1.0_scaffold00165.36	Ambo-1	3245	15.52	LPENGKVDEVK		-	-	6.01	5.9E-8	2	1227.66	1227.66	-3.0E-4	-0.244368
	6	evm_27.model.AmTr_v1.0_scaffold00165.36	Ambo-1	4594	20.35	VLQISGER		-	-	6.01	2.2E-4	2	901.51	901.511	-9.0E-4	-0.998324
	6	evm_27.model.AmTr_v1.0_scaffold00165.36	Ambo-1	5192	22.4	EEVKVELVDGR		-	-	6.01	0.0053	3	1272.68	1272.68	-0.0011	-0.864318
	6	evm_27.model.AmTr_v1.0_scaffold00165.36	Ambo-1	5207	22.45	EEVKVELVDGR		-	-	6.01	6.0E-7	2	1272.68	1272.68	-5.0E-4	-0.392872
	6	evm_27.model.AmTr_v1.0_scaffold00165.36	Ambo-1	5276	22.68	EEVKVELVDGR	E1:-18.01056	-	-	6.01	8.1E-4	3	1254.67	1254.67	-0.0013	-1.03613
	6	evm_27.model.AmTr_v1.0_scaffold00165.36	Ambo-1	5322	22.85	ADLPGLTK		-	-	6.01	0.012	2	814.468	814.467	3.0E-4	0.368339
	6	evm_27.model.AmTr_v1.0_scaffold00165.36	Ambo-1	5326	22.86	ADLPGLTKEEVK		-	-	6.01	0.018	3	1299.72	1299.72	0.0011	0.846339
	6	evm_27.model.AmTr_v1.0_scaffold00165.36	Ambo-1	5389	23.07	EEVKVELVDGR		-	-	6.01	0.0063	3	1272.68	1272.68	-3.0E-4	-0.235723
	6	evm_27.model.AmTr_v1.0_scaffold00165.36	Ambo-1	5403	23.12	ADLPGLTKEEVK		-	-	6.01	1.5E-5	2	1299.72	1299.72	-1.0E-4	-0.0769399
	6	evm_27.model.AmTr_v1.0_scaffold00165.36	Ambo-1	5526	23.53	ADLPGLTK		-	-	6.01	0.019	2	814.467	814.467	-4.0E-4	-0.491119
	6	evm_27.model.AmTr_v1.0_scaffold00165.36	Ambo-1	6351	26.27	FDWKETDNAHIIK		-	-	6.01	1.2E-4	3	1616.8	1616.81	-0.0023	-1.42256
	6	evm_27.model.AmTr_v1.0_scaffold00165.36	Ambo-1	6677	27.31	ATMENGVLTVTVPK	M3:+15.99491	-	-	6.01	0.0038	3	1475.78	1475.78	-0.0022	-1.49074
	6	evm_27.model.AmTr_v1.0_scaffold00165.36	Ambo-1	7343	29.53	ATMENGVLTVTVPKVEATK		-	-	6.01	6.3E-9	3	1988.07	1988.07	5.0E-4	0.2515
	6	evm_27.model.AmTr_v1.0_scaffold00165.36	Ambo-1	7362	29.6	ATMENGVLTVTVPK		-	-	6.01	0.0063	2	1459.79	1459.78	0.0021	1.43857
	6	evm_27.model.AmTr_v1.0_scaffold00165.36	Ambo-1	7387	29.68	ATMENGVLTVTVPK		-	-	6.01	0.0049	3	1459.78	1459.78	0.002	1.37007
	6	evm_27.model.AmTr_v1.0_scaffold00165.36	Ambo-1	7390	29.69	ADLPGLTKEEVKVELVDGR		-	-	6.01	1.3E-6	3	2068.13	2068.13	0.0033	1.59565
	6	evm_27.model.AmTr_v1.0_scaffold00165.36	Ambo-1	7566	30.28	ATMENGVLTVTVPK		-	-	6.01	1.7E-4	2	1459.78	1459.78	-2.0E-4	-0.137007
	6	evm_27.model.AmTr_v1.0_scaffold00165.36	Ambo-1	8567	33.57	ALIPTGFGRR	A1:+42.01057	-	-	6.01	8.1E-5	2	1129.65	1129.65	0.0011	0.973755
	6	evm_27.model.AmTr_v1.0_scaffold00165.36	Ambo-1	8836	34.43	SLIPQDPATSAILNAR		-	-	6.01	8.7E-11	2	1666.92	1666.91	0.0031	1.85973
	6	evm_27.model.AmTr_v1.0_scaffold00165.36	Ambo-1	8862	34.53	SLIPQDPATSAILNAR		-	-	6.01	1.1E-5	3	1666.92	1666.91	0.0066	3.95942
	6	evm_27.model.AmTr_v1.0_scaffold00165.36	Ambo-1	9138	35.4	ASPSSLIPQDPATSAILNAR		-	-	6.01	2.6E-9	3	2009.07	2009.07	0.0058	2.88691
	6	evm_27.model.AmTr_v1.0_scaffold00165.36	Ambo-1	9206	35.63	STASPSSLIPQDPATSAILNAR		-	-	6.01	2.4E-9	3	2197.15	2197.15	-2.0E-4	-0.0910272
	6	evm_27.model.AmTr_v1.0_scaffold00165.36	Ambo-1	9849	37.85	ALIPTGFGR	A1:+42.01057	-	-	6.01	1.1E-7	2	973.547	973.547	0	0
	6	evm_27.model.AmTr_v1.0_scaffold00165.36	Ambo-1	10045	38.53	ALIPTGFGR	A1:+42.01057	-	-	6.01	9.2E-7	2	973.547	973.547	-1.0E-4	-0.102717
	6	evm_27.model.AmTr_v1.0_scaffold00165.36	Ambo-1	10232	39.21	ALIPTGFGR	A1:+42.01057	-	-	6.01	0.008	2	973.547	973.547	0	0
	6	evm_27.model.AmTr_v1.0_scaffold00165.36	Ambo-1	10466	39.99	ALIPTGFGR	A1:+42.01057	-	-	6.01	3.7E-4	2	973.551	973.547	0.0043	4.41684
	6	evm_27.model.AmTr_v1.0_scaffold00165.36	Ambo-2	2626	12.76	ETDNAHIIK		-	-	6.01	0.03	2	1040.53	1040.54	-0.0027	-2.59481
	6	evm_27.model.AmTr_v1.0_scaffold00165.36	Ambo-2	3479	15.5	LPENGKVDEVK		-	-	6.01	0.0044	3	1227.66	1227.66	9.0E-4	0.733103
	6	evm_27.model.AmTr_v1.0_scaffold00165.36	Ambo-2	3484	15.52	LPENGKVDEVK		-	-	6.01	5.9E-6	2	1227.66	1227.66	-1.0E-4	-0.0814559
	6	evm_27.model.AmTr_v1.0_scaffold00165.36	Ambo-2	4619	19.2	VLQISGER		-	-	6.01	0.0017	2	901.51	901.511	-2.0E-4	-0.22185
	6	evm_27.model.AmTr_v1.0_scaffold00165.36	Ambo-2	4754	19.62	KFRLPENGKVDEVK		-	-	6.01	4.0E-6	3	1658.92	1658.92	-9.0E-4	-0.542521
	6	evm_27.model.AmTr_v1.0_scaffold00165.36	Ambo-2	4791	19.74	KFRLPENGKVDEVK		-	-	6.01	0.005	2	1658.93	1658.92	0.0028	1.68784
	6	evm_27.model.AmTr_v1.0_scaffold00165.36	Ambo-2	4828	19.87	VLQISGER		-	-	6.01	0.031	2	901.51	901.511	-7.0E-4	-0.776474
	6	evm_27.model.AmTr_v1.0_scaffold00165.36	Ambo-2	5483	21.94	FRLPENGKVDEVK		-	-	6.01	2.7E-5	3	1530.83	1530.83	-0.0012	-0.78389
	6	evm_27.model.AmTr_v1.0_scaffold00165.36	Ambo-2	5504	22	FRLPENGKVDEVK		-	-	6.01	3.4E-6	2	1530.83	1530.83	0.001	0.653241
	6	evm_27.model.AmTr_v1.0_scaffold00165.36	Ambo-2	5605	22.29	EEVKVELVDGR		-	-	6.01	0.0023	3	1272.68	1272.68	-2.0E-4	-0.157149
	6	evm_27.model.AmTr_v1.0_scaffold00165.36	Ambo-2	5617	22.33	EEVKVELVDGR		-	-	6.01	5.7E-8	2	1272.68	1272.68	-0.0028	-2.20008
	6	evm_27.model.AmTr_v1.0_scaffold00165.36	Ambo-2	5737	22.67	FRLPENGKVDEVK		-	-	6.01	0.019	3	1530.83	1530.83	8.0E-4	0.522593
	6	evm_27.model.AmTr_v1.0_scaffold00165.36	Ambo-2	5756	22.73	ADLPGLTKEEVK		-	-	6.01	9.0E-5	3	1299.72	1299.72	-6.0E-4	-0.461639
	6	evm_27.model.AmTr_v1.0_scaffold00165.36	Ambo-2	5771	22.77	ADLPGLTK		-	-	6.01	0.015	2	814.467	814.467	-4.0E-4	-0.491119
	6	evm_27.model.AmTr_v1.0_scaffold00165.36	Ambo-2	5997	23.42	EEVKVELVDGR		-	-	6.01	0.017	3	1272.68	1272.68	-8.0E-4	-0.628595
	6	evm_27.model.AmTr_v1.0_scaffold00165.36	Ambo-2	6753	25.73	FDWKETDNAHIIK		-	-	6.01	2.0E-5	3	1616.8	1616.81	-0.0028	-1.73181
	6	evm_27.model.AmTr_v1.0_scaffold00165.36	Ambo-2	6762	25.76	FDWKETDNAHIIK		-	-	6.01	4.0E-11	2	1616.81	1616.81	-0.0017	-1.05146
	6	evm_27.model.AmTr_v1.0_scaffold00165.36	Ambo-2	7115	26.86	ATMENGVLTVTVPK	M3:+15.99491	-	-	6.01	6.3E-6	2	1475.78	1475.78	0.0043	2.91372
	6	evm_27.model.AmTr_v1.0_scaffold00165.36	Ambo-2	7177	27.04	ATMENGVLTVTVPK	M3:+15.99491	-	-	6.01	0.007	3	1475.78	1475.78	1.0E-4	0.0677609
	6	evm_27.model.AmTr_v1.0_scaffold00165.36	Ambo-2	7326	27.51	ATMENGVLTVTVPKVEATK	M3:+15.99491	-	-	6.01	7.3E-10	3	2004.06	2004.07	-0.0039	-1.94604
	6	evm_27.model.AmTr_v1.0_scaffold00165.36	Ambo-2	7342	27.56	ATMENGVLTVTVPK	M3:+15.99491	-	-	6.01	1.7E-4	2	1475.79	1475.78	0.01	6.77609
	6	evm_27.model.AmTr_v1.0_scaffold00165.36	Ambo-2	7489	28.01	ATMENGVLTVTVPKVEATKTDVK		-	-	6.01	1.3E-7	3	2431.31	2431.31	-0.0051	-2.09763
	6	evm_27.model.AmTr_v1.0_scaffold00165.36	Ambo-2	7879	29.24	ATMENGVLTVTVPKVEATK		-	-	6.01	3.3E-9	3	1988.08	1988.07	0.0013	0.653899
	6	evm_27.model.AmTr_v1.0_scaffold00165.36	Ambo-2	7922	29.36	ATMENGVLTVTVPKVEATK		-	-	6.01	1.8E-7	2	1988.08	1988.07	0.0067	3.3701
	6	evm_27.model.AmTr_v1.0_scaffold00165.36	Ambo-2	7935	29.39	ADLPGLTKEEVKVELVDGR		-	-	6.01	4.9E-9	3	2068.13	2068.13	0.0033	1.59565
	6	evm_27.model.AmTr_v1.0_scaffold00165.36	Ambo-2	7948	29.43	ADLPGLTKEEVKVELVDGR		-	-	6.01	1.1E-11	2	2068.13	2068.13	0.0055	2.65941
	6	evm_27.model.AmTr_v1.0_scaffold00165.36	Ambo-2	7969	29.5	ATMENGVLTVTVPK		-	-	6.01	0.0067	3	1459.78	1459.78	9.0E-4	0.61653
	6	evm_27.model.AmTr_v1.0_scaffold00165.36	Ambo-2	8034	29.71	ATMENGVLTVTVPK		-	-	6.01	2.0E-6	2	1459.78	1459.78	7.0E-4	0.479523
	6	evm_27.model.AmTr_v1.0_scaffold00165.36	Ambo-2	8505	31.09	VDEVKATMENGVLTVTVPK		-	-	6.01	1.7E-5	3	2030.08	2030.08	-5.0E-4	-0.246295
	6	evm_27.model.AmTr_v1.0_scaffold00165.36	Ambo-2	9129	33.04	ALIPTGFGRR	A1:+42.01057	-	-	6.01	0.011	2	1129.65	1129.65	-1.0E-4	-0.0885231
	6	evm_27.model.AmTr_v1.0_scaffold00165.36	Ambo-2	9232	33.36	FRLPENGKVDEVKATMENGVLTVTVPK		-	-	6.01	1.1E-11	3	2971.6	2971.59	0.0032	1.07686
	6	evm_27.model.AmTr_v1.0_scaffold00165.36	Ambo-2	9568	34.42	SLIPQDPATSAILNAR		-	-	6.01	7.8E-12	2	1666.91	1666.91	0.0016	0.959858
	6	evm_27.model.AmTr_v1.0_scaffold00165.36	Ambo-2	10482	37.52	ALIPTGFGR	A1:+42.01057	-	-	6.01	8.4E-8	2	973.545	973.547	-0.0015	-1.54076
	6	evm_27.model.AmTr_v1.0_scaffold00165.36	Ambo-2	10681	38.2	ALIPTGFGR	A1:+42.01057	-	-	6.01	1.8E-6	2	973.547	973.547	0	0
	6	evm_27.model.AmTr_v1.0_scaffold00165.36	Ambo-2	10863	38.88	ALIPTGFGR	A1:+42.01057	-	-	6.01	7.0E-7	2	973.546	973.547	-0.0012	-1.23261
	6	evm_27.model.AmTr_v1.0_scaffold00165.36	Ambo-2	11049	39.55	ALIPTGFGR	A1:+42.01057	-	-	6.01	6.4E-7	2	973.547	973.547	3.0E-4	0.308152
	7	evm_27.model.AmTr_v1.0_scaffold00005.215	Ambo-1	2937	14.44	CCEQLENMREECR	C1:+57.02146 - C2:+57.02146 - C12:+57.02146 - M8:+15.99491	-	-	7.02	0.033	3	1829.7	1829.7	7.0E-4	0.382576
	7	evm_27.model.AmTr_v1.0_scaffold00005.212	Ambo-1	3026	14.75	RCCEKLENIR	C2:+57.02146 - C3:+57.02146	-	-	7.01	4.2E-4	3	1377.67	1377.67	-0.0015	-1.08879
	7	evm_27.model.AmTr_v1.0_scaffold00005.212	Ambo-1	3029	14.76	LENIREECR	C8:+57.02146	-	-	7.01	1.1E-5	2	1218.59	1218.59	-2.0E-4	-0.164124
	7	evm_27.model.AmTr_v1.0_scaffold00005.215	Ambo-1	3682	17.08	RCCEQLENMREECR	C2:+57.02146 - C3:+57.02146 - C13:+57.02146	-	-	7.02	0.015	3	1969.81	1969.81	-0.0013	-0.659962
	7	evm_27.model.AmTr_v1.0_scaffold00005.215	Ambo-1	3712	17.19	RCCEQLENMR	C2:+57.02146 - C3:+57.02146	-	-	7.02	1.4E-4	3	1395.6	1395.59	0.002	1.43308
	7	evm_27.model.AmTr_v1.0_scaffold00005.215	Ambo-1	4257	19.18	SLMSEAGQGEQQQMIER	M3:+15.99491 - M14:+15.99491	-	-	7.02	2.5E-5	3	1953.87	1953.86	0.0023	1.17715
	7	evm_27.model.AmTr_v1.0_scaffold00005.215	Ambo-1	4315	19.38	CCEQLENMREECR	C1:+57.02146 - C2:+57.02146 - C12:+57.02146	-	-	7.02	8.2E-7	3	1813.71	1813.71	5.0E-4	0.275678
	7	evm_27.model.AmTr_v1.0_scaffold00005.215	Ambo-1	4495	20.02	CCEQLENMR	C1:+57.02146 - C2:+57.02146	-	-	7.02	1.1E-5	2	1239.49	1239.49	-0.0018	-1.45221
	7	evm_27.model.AmTr_v1.0_scaffold00005.215	Ambo-1	5006	21.79	SLMSEAGQGEQQQMIER	M3:+15.99491	-	-	7.02	3.9E-6	3	1937.86	1937.87	-0.0072	-3.71542
	7	evm_27.model.AmTr_v1.0_scaffold00005.215	Ambo-1	5008	21.79	SLMSEAGQGEQQQMIER	M3:+15.99491	-	-	7.02	4.7E-9	2	1937.87	1937.87	-0.0043	-2.21893
	7	evm_27.model.AmTr_v1.0_scaffold00005.212	Ambo-1	5196	22.41	SLMSEAGQGEQQQIIER	M3:+15.99491	-	-	7.01	1.2E-6	3	1919.92	1919.91	0.0049	2.5522
	7	evm_27.model.AmTr_v1.0_scaffold00005.212	Ambo-1	5201	22.43	SLMSEAGQGEQQQIIER	M3:+15.99491	-	-	7.01	2.6E-9	2	1919.91	1919.91	0.0016	0.833371
	7	evm_27.model.AmTr_v1.0_scaffold00005.212	Ambo-1	5396	23.09	SLMSEAGQGEQQQIIER	M3:+15.99491	-	-	7.01	6.3E-9	3	1919.91	1919.91	5.0E-4	0.260428
	7	evm_27.model.AmTr_v1.0_scaffold00005.212	Ambo-1	5398	23.1	SLMSEAGQGEQQQIIER	M3:+15.99491	-	-	7.01	3.4E-11	2	1919.92	1919.91	0.0034	1.77091
	7	evm_27.model.AmTr_v1.0_scaffold00005.215	Ambo-1	5457	23.31	SLMSEAGQGEQQQMIER	M14:+15.99491	-	-	7.02	3.5E-5	3	1937.87	1937.87	-0.0044	-2.27053
	7	evm_27.model.AmTr_v1.0_scaffold00005.212	Ambo-1	5855	24.64	CCEKLENIR	C1:+57.02146 - C2:+57.02146 - C1:-17.02655	-	-	7.01	8.0E-4	2	1204.54	1204.55	-0.0015	-1.24528
	7	evm_27.model.AmTr_v1.0_scaffold00005.212	Ambo-1	6442	26.58	QMARSLMSEAGQGEQQQIIER		-	-	7.01	6.2E-10	3	2390.16	2390.16	0.0012	0.502059
	7	evm_27.model.AmTr_v1.0_scaffold00005.215	Ambo-1	6451	26.61	SLMSEAGQGEQQQMIER		-	-	7.02	1.5E-9	2	1921.88	1921.87	0.0014	0.728455
	7	evm_27.model.AmTr_v1.0_scaffold00005.215	Ambo-1	6513	26.79	SLMSEAGQGEQQQMIER		-	-	7.02	6.4E-6	3	1921.88	1921.87	0.0012	0.62439
	7	evm_27.model.AmTr_v1.0_scaffold00005.212	Ambo-1	6594	27.04	SLMSEAGQGEQQQIIER		-	-	7.01	8.1E-8	3	1903.92	1903.92	0.0011	0.577756
	7	evm_27.model.AmTr_v1.0_scaffold00005.212	Ambo-1	6607	27.08	SLMSEAGQGEQQQIIER	M3:+15.99491	-	-	7.01	0.019	2	1919.91	1919.91	0.001	0.520857
	7	evm_27.model.AmTr_v1.0_scaffold00005.212	Ambo-1	6639	27.18	SLMSEAGQGEQQQIIER		-	-	7.01	2.0E-12	2	1903.92	1903.92	0.0015	0.787849
	7		Ambo-1	6716	27.44	AEQLPQICGISQQR	C8:+57.02146	2	2	7.01 7.02	2.5E-5	3	1627.83	1627.82	0.0045	2.76443
	7		Ambo-1	6875	27.96	AEQLPQICGISQQR	C8:+57.02146	2	2	7.01 7.02	4.7E-10	2	1627.82	1627.82	0.0015	0.921476
	7		Ambo-1	6920	28.11	AEQLPQICGISQQR	C8:+57.02146	2	2	7.01 7.02	1.6E-9	3	1627.82	1627.82	0.001	0.614318
	7	evm_27.model.AmTr_v1.0_scaffold00005.212	Ambo-1	7075	28.66	SLMSEAGQGEQQQIIER		-	-	7.01	0.011	3	1903.91	1903.92	-0.0099	-5.1998
	7		Ambo-1	7472	29.98	AEQLPQICGISQQR	C8:+57.02146	2	2	7.01 7.02	8.0E-6	2	1627.83	1627.82	0.0065	3.99306
	7	evm_27.model.AmTr_v1.0_scaffold00005.215	Ambo-2	3127	14.39	CCEQLENMREECR	C1:+57.02146 - C2:+57.02146 - C12:+57.02146 - M8:+15.99491	-	-	7.02	0.001	3	1829.7	1829.7	-0.0056	-3.0606
	7	evm_27.model.AmTr_v1.0_scaffold00005.212	Ambo-2	3202	14.63	LENIREECR	C8:+57.02146	-	-	7.01	0.045	3	1218.59	1218.59	-5.0E-4	-0.41031
	7	evm_27.model.AmTr_v1.0_scaffold00005.212	Ambo-2	3206	14.64	LENIREECR	C8:+57.02146	-	-	7.01	0.017	2	1218.59	1218.59	-7.0E-4	-0.574434
	7	evm_27.model.AmTr_v1.0_scaffold00005.212	Ambo-2	3890	16.81	CCEKLENIR	C1:+57.02146 - C2:+57.02146	-	-	7.01	0.013	3	1221.57	1221.57	-6.0E-4	-0.49117
	7	evm_27.model.AmTr_v1.0_scaffold00005.212	Ambo-2	3905	16.85	CCEKLENIR	C1:+57.02146 - C2:+57.02146	-	-	7.01	1.6E-5	2	1221.58	1221.57	0.0036	2.94702
	7	evm_27.model.AmTr_v1.0_scaffold00005.215	Ambo-2	3919	16.9	RCCEQLENMREECR	C2:+57.02146 - C3:+57.02146 - C13:+57.02146	-	-	7.02	8.8E-10	3	1969.81	1969.81	-0.0011	-0.55843
	7	evm_27.model.AmTr_v1.0_scaffold00005.212	Ambo-2	3932	16.93	CCEKLENIREECR	C1:+57.02146 - C2:+57.02146 - C12:+57.02146	-	-	7.01	2.6E-5	3	1795.79	1795.79	-3.0E-4	-0.167058
	7	evm_27.model.AmTr_v1.0_scaffold00005.212	Ambo-2	3965	17.03	CCEKLENIREECR	C1:+57.02146 - C2:+57.02146 - C12:+57.02146	-	-	7.01	4.8E-6	2	1795.79	1795.79	0.0042	2.3388
	7	evm_27.model.AmTr_v1.0_scaffold00005.215	Ambo-2	4394	18.43	SLMSEAGQGEQQQMIER	M3:+15.99491 - M14:+15.99491	-	-	7.02	2.9E-5	2	1953.87	1953.86	0.0043	2.20077
	7	evm_27.model.AmTr_v1.0_scaffold00005.215	Ambo-2	4532	18.89	CCEQLENMREECR	C1:+57.02146 - C2:+57.02146 - C12:+57.02146	-	-	7.02	3.2E-4	3	1813.71	1813.71	0.0012	0.661628
	7	evm_27.model.AmTr_v1.0_scaffold00005.215	Ambo-2	4751	19.61	CCEQLENMR	C1:+57.02146 - C2:+57.02146	-	-	7.02	1.3E-4	2	1239.49	1239.49	-7.0E-4	-0.564747
	7	evm_27.model.AmTr_v1.0_scaffold00005.215	Ambo-2	5434	21.79	SLMSEAGQGEQQQMIER	M3:+15.99491	-	-	7.02	7.7E-11	2	1937.86	1937.87	-0.0056	-2.88977
	7	evm_27.model.AmTr_v1.0_scaffold00005.215	Ambo-2	5444	21.82	SLMSEAGQGEQQQMIER	M3:+15.99491	-	-	7.02	6.9E-6	3	1937.87	1937.87	-0.0022	-1.13527
	7	evm_27.model.AmTr_v1.0_scaffold00005.212	Ambo-2	5650	22.42	SLMSEAGQGEQQQIIER	M3:+15.99491	-	-	7.01	1.1E-7	3	1919.91	1919.91	7.0E-4	0.3646
	7	evm_27.model.AmTr_v1.0_scaffold00005.212	Ambo-2	5653	22.43	SLMSEAGQGEQQQIIER	M3:+15.99491	-	-	7.01	5.5E-12	2	1919.92	1919.91	0.0067	3.48974
	7	evm_27.model.AmTr_v1.0_scaffold00005.215	Ambo-2	5902	23.15	SLMSEAGQGEQQQMIER	M14:+15.99491	-	-	7.02	6.1E-4	3	1937.86	1937.87	-0.0095	-4.90229
	7	evm_27.model.AmTr_v1.0_scaffold00005.215	Ambo-2	5912	23.18	SLMSEAGQGEQQQMIER	M14:+15.99491	-	-	7.02	5.4E-6	2	1937.87	1937.87	0.001	0.516031
	7	evm_27.model.AmTr_v1.0_scaffold00005.212	Ambo-2	5925	23.21	CCEKLENIREECR	C1:+57.02146 - C2:+57.02146 - C12:+57.02146 - C1:-17.02655	-	-	7.01	8.8E-5	3	1778.76	1778.76	-4.0E-4	-0.224875
	7	evm_27.model.AmTr_v1.0_scaffold00005.215	Ambo-2	6903	26.22	SLMSEAGQGEQQQMIER		-	-	7.02	9.4E-12	2	1921.88	1921.87	0.0036	1.87317
	7	evm_27.model.AmTr_v1.0_scaffold00005.212	Ambo-2	7109	26.84	SLMSEAGQGEQQQIIER		-	-	7.01	5.7E-11	2	1903.92	1903.92	-5.0E-4	-0.262616
	7	evm_27.model.AmTr_v1.0_scaffold00005.212	Ambo-2	7114	26.86	SLMSEAGQGEQQQIIER		-	-	7.01	1.5E-7	3	1903.92	1903.92	0.0011	0.577756
	7		Ambo-2	7284	27.36	AEQLPQICGISQQR	C8:+57.02146	2	2	7.01 7.02	4.9E-9	2	1627.82	1627.82	-9.0E-4	-0.552886
	7		Ambo-2	7311	27.45	AEQLPQICGISQQR	C8:+57.02146	2	2	7.01 7.02	2.9E-7	3	1627.83	1627.82	0.0058	3.56304
	7	evm_27.model.AmTr_v1.0_scaffold00005.212	Ambo-2	7349	27.59	SLMSEAGQGEQQQIIER		-	-	7.01	1.5E-6	2	1903.91	1903.92	-0.0042	-2.20598
	7		Ambo-2	7494	28.03	AEQLPQICGISQQR	C8:+57.02146	2	2	7.01 7.02	2.2E-10	2	1627.82	1627.82	0.0013	0.798613
	7	evm_27.model.AmTr_v1.0_scaffold00005.212	Ambo-2	7640	28.49	SLMSEAGQGEQQQIIER		-	-	7.01	1.0E-6	2	1903.92	1903.92	0.0037	1.94336
	8	evm_27.model.AmTr_v1.0_scaffold00059.64	Ambo-1	4112	18.64	RKPIVSTEFGR		-	-	8.01	6.1E-4	3	1289.73	1289.73	-0.0012	-0.930425
	8	evm_27.model.AmTr_v1.0_scaffold00059.64	Ambo-1	4721	20.81	DNRKPIVSTEFGR		-	-	8.01	1.3E-4	3	1518.8	1518.8	0.0017	1.1193
	8	evm_27.model.AmTr_v1.0_scaffold00059.64	Ambo-1	4727	20.82	VESVEVYDGSEK		-	-	8.01	0.0052	2	1340.62	1340.62	0.0026	1.9394
	8	evm_27.model.AmTr_v1.0_scaffold00059.64	Ambo-1	4867	21.33	KPIVSTEFGR		-	-	8.01	1.6E-5	2	1133.63	1133.63	-8.0E-4	-0.705696
	8	evm_27.model.AmTr_v1.0_scaffold00059.64	Ambo-1	5198	22.41	GSMVGPHWNPR		-	-	8.01	5.8E-5	3	1237.59	1237.59	-1.0E-4	-0.0808022
	8	evm_27.model.AmTr_v1.0_scaffold00059.64	Ambo-1	5747	24.26	YDPLITR		-	-	8.01	7.8E-4	2	877.477	877.478	-0.0017	-1.93737
	8	evm_27.model.AmTr_v1.0_scaffold00059.64	Ambo-1	6596	27.04	LNALFTR		-	-	8.01	0.0044	2	834.485	834.484	0.0011	1.31818
	8	evm_27.model.AmTr_v1.0_scaffold00059.64	Ambo-1	12199	46.74	LSVLNTLDPDIVAEALNLPK		-	-	8.01	4.7E-6	3	2135.2	2135.2	0.0043	2.01387
	8	evm_27.model.AmTr_v1.0_scaffold00059.64	Ambo-2	2546	12.5	KNHPQFIAGK		-	-	8.01	1.4E-5	2	1139.63	1139.63	0.0017	1.49171
	8	evm_27.model.AmTr_v1.0_scaffold00059.64	Ambo-2	3578	15.81	NHPQFIAGK		-	-	8.01	0.0041	2	1011.54	1011.54	0.003	2.96578
	8	evm_27.model.AmTr_v1.0_scaffold00059.64	Ambo-2	3979	17.07	KPFNVYK		-	-	8.01	0.0054	2	895.504	895.504	-1.0E-4	-0.111669
	8	evm_27.model.AmTr_v1.0_scaffold00059.64	Ambo-2	4302	18.11	RKPIVSTEFGR		-	-	8.01	6.7E-5	3	1289.73	1289.73	-5.0E-4	-0.387677
	8	evm_27.model.AmTr_v1.0_scaffold00059.64	Ambo-2	4464	18.68	GSMVGPHWNPR	M3:+15.99491	-	-	8.01	1.5E-5	3	1253.59	1253.58	9.0E-4	0.717941
	8	evm_27.model.AmTr_v1.0_scaffold00059.64	Ambo-2	4587	19.08	GSMVGPHWNPR	M3:+15.99491	-	-	8.01	0.036	2	1253.58	1253.58	-0.001	-0.797712
	8	evm_27.model.AmTr_v1.0_scaffold00059.64	Ambo-2	4725	19.54	VESVEVYDGSEK		-	-	8.01	1.7E-4	2	1340.62	1340.62	-0.0028	-2.08858
	8	evm_27.model.AmTr_v1.0_scaffold00059.64	Ambo-2	5007	20.44	DNRKPIVSTEFGR		-	-	8.01	2.0E-4	3	1518.8	1518.8	-0.0045	-2.96286
	8	evm_27.model.AmTr_v1.0_scaffold00059.64	Ambo-2	5037	20.54	DNRKPIVSTEFGR		-	-	8.01	1.0E-4	2	1518.8	1518.8	-0.0043	-2.83118
	8	evm_27.model.AmTr_v1.0_scaffold00059.64	Ambo-2	5072	20.67	VESVEVYDGSEK		-	-	8.01	1.3E-4	2	1340.62	1340.62	-0.0013	-0.969699
	8	evm_27.model.AmTr_v1.0_scaffold00059.64	Ambo-2	5213	21.12	DNRKPIVSTEFGR		-	-	8.01	7.9E-4	3	1518.8	1518.8	0.001	0.658413
	8	evm_27.model.AmTr_v1.0_scaffold00059.64	Ambo-2	5262	21.26	KPIVSTEFGR		-	-	8.01	1.1E-5	2	1133.63	1133.63	-4.0E-4	-0.352848
	8	evm_27.model.AmTr_v1.0_scaffold00059.64	Ambo-2	5349	21.53	GDITHMDIAR		-	-	8.01	2.6E-5	2	1128.54	1128.55	-0.004	-3.54438
	8	evm_27.model.AmTr_v1.0_scaffold00059.64	Ambo-2	5529	22.07	GSMVGPHWNPR		-	-	8.01	3.3E-9	2	1237.59	1237.59	-4.0E-4	-0.323209
	8	evm_27.model.AmTr_v1.0_scaffold00059.64	Ambo-2	5574	22.2	GSMVGPHWNPR		-	-	8.01	3.7E-5	3	1237.59	1237.59	0.0027	2.18166
	8	evm_27.model.AmTr_v1.0_scaffold00059.64	Ambo-2	5661	22.45	LRSGSVFYVQSK		-	-	8.01	0.0012	3	1370.74	1370.74	-7.0E-4	-0.510672
	8	evm_27.model.AmTr_v1.0_scaffold00059.64	Ambo-2	5976	23.36	SGSVFYVQSK		-	-	8.01	0.0023	2	1101.56	1101.56	-0.0017	-1.54327
	8	evm_27.model.AmTr_v1.0_scaffold00059.64	Ambo-2	6113	23.78	VSWVEKGDITHMDIAR	M12:+15.99491	-	-	8.01	7.2E-7	3	1872.93	1872.93	0.003	1.60177
	8	evm_27.model.AmTr_v1.0_scaffold00059.64	Ambo-2	6260	24.21	YDPLITR		-	-	8.01	5.8E-5	2	877.477	877.478	-8.0E-4	-0.911704
	8	evm_27.model.AmTr_v1.0_scaffold00059.64	Ambo-2	6294	24.3	KKPQMIVPAVLK		-	-	8.01	0.0095	2	1351.85	1351.85	5.0E-4	0.369864
	8	evm_27.model.AmTr_v1.0_scaffold00059.64	Ambo-2	6297	24.31	KKPQMIVPAVLK		-	-	8.01	0.0079	3	1351.85	1351.85	-0.0022	-1.6274
	8	evm_27.model.AmTr_v1.0_scaffold00059.64	Ambo-2	6926	26.29	ISEELIKEIK		-	-	8.01	0.014	3	1201.7	1201.7	-0.001	-0.832151
	8	evm_27.model.AmTr_v1.0_scaffold00059.64	Ambo-2	6933	26.31	ISEELIKEIK		-	-	8.01	1.4E-5	2	1201.7	1201.7	3.0E-4	0.249645
	8	evm_27.model.AmTr_v1.0_scaffold00059.64	Ambo-2	7053	26.67	VKEGDIFMVPK	M8:+15.99491	-	-	8.01	0.03	3	1278.68	1278.68	-8.0E-4	-0.625647
	8	evm_27.model.AmTr_v1.0_scaffold00059.64	Ambo-2	7279	27.34	LNALFTR		-	-	8.01	0.038	2	834.483	834.484	-5.0E-4	-0.599173
	8	evm_27.model.AmTr_v1.0_scaffold00059.64	Ambo-2	7419	27.8	ATEIAIVTHGQGMVNIVCPSK	C18:+57.02146 - M13:+15.99491	-	-	8.01	3.4E-6	3	2241.13	2241.14	-0.0031	-1.38323
	8	evm_27.model.AmTr_v1.0_scaffold00059.64	Ambo-2	7426	27.82	KPQMIVPAVLK		-	-	8.01	0.0076	3	1223.75	1223.75	-0.0021	-1.71603
	8	evm_27.model.AmTr_v1.0_scaffold00059.64	Ambo-2	7428	27.83	VKEGDIFMVPK		-	-	8.01	0.0042	3	1262.69	1262.68	0.0047	3.72224
	8	evm_27.model.AmTr_v1.0_scaffold00059.64	Ambo-2	7594	28.34	EPDFKNPNGWTLTVTRK		-	-	8.01	0.033	3	2003.04	2003.03	0.0035	1.74735
	8	evm_27.model.AmTr_v1.0_scaffold00059.64	Ambo-2	7597	28.35	VSWVEKGDITHMDIAR		-	-	8.01	2.3E-9	3	1856.93	1856.93	-5.0E-4	-0.269261
	8	evm_27.model.AmTr_v1.0_scaffold00059.64	Ambo-2	7634	28.47	VSWVEKGDITHMDIAR		-	-	8.01	3.3E-11	2	1856.93	1856.93	-0.0049	-2.63876
	8	evm_27.model.AmTr_v1.0_scaffold00059.64	Ambo-2	7685	28.63	KEPDFKNPNGWTLTVTR		-	-	8.01	7.8E-10	2	2003.05	2003.04	0.01	4.99242
	8	evm_27.model.AmTr_v1.0_scaffold00059.64	Ambo-2	8368	30.71	EPDFKNPNGWTLTVTR		-	-	8.01	6.1E-7	3	1874.94	1874.94	-0.0012	-0.64002
	8	evm_27.model.AmTr_v1.0_scaffold00059.64	Ambo-2	8404	30.81	EPDFKNPNGWTLTVTR		-	-	8.01	1.1E-9	2	1874.95	1874.94	0.0061	3.25344
	8	evm_27.model.AmTr_v1.0_scaffold00059.64	Ambo-2	8553	31.23	ATEIAIVTHGQGMVNIVCPSK	C18:+57.02146	-	-	8.01	1.3E-9	3	2225.14	2225.14	-7.0E-4	-0.314587
	8	evm_27.model.AmTr_v1.0_scaffold00059.64	Ambo-2	8595	31.35	ATEIAIVTHGQGMVNIVCPSK	C18:+57.02146	-	-	8.01	1.2E-13	2	2225.15	2225.14	0.0041	1.84258
	8	evm_27.model.AmTr_v1.0_scaffold00059.64	Ambo-2	8780	31.95	ATEIAIVTHGQGMVNIVCPSK	C18:+57.02146	-	-	8.01	0.0058	3	2226.14	2225.14	0.996	447.612
	8	evm_27.model.AmTr_v1.0_scaffold00059.64	Ambo-2	12828	46.16	ATEIAIVTHGQGMVNIVCPSK	C18:+57.02146	-	-	8.01	8.8E-6	3	2225.14	2225.14	0.0013	0.584232
	8	evm_27.model.AmTr_v1.0_scaffold00059.64	Ambo-2	12961	46.74	LSVLNTLDPDIVAEALNLPK		-	-	8.01	8.9E-5	3	2135.2	2135.2	0.0013	0.608843
	8	evm_27.model.AmTr_v1.0_scaffold00059.64	Ambo-2	12965	46.75	LSVLNTLDPDIVAEALNLPK		-	-	8.01	6.2E-7	2	2135.2	2135.2	0.0033	1.54553
	8	evm_27.model.AmTr_v1.0_scaffold00059.64	Ambo-2	13113	47.26	ATEIAIVTHGQGMVNIVCPSK	C18:+57.02146	-	-	8.01	8.5E-4	3	2225.14	2225.14	0.0021	0.94376
	8	evm_27.model.AmTr_v1.0_scaffold00059.64	Ambo-2	13175	47.47	LSVLNTLDPDIVAEALNLPK		-	-	8.01	5.0E-4	3	2135.2	2135.2	0.0075	3.51256
	9	evm_27.model.AmTr_v1.0_scaffold00162.9	Ambo-1	3933	17.98	QIQQHVCSFR	C7:+57.02146	-	-	9.01	0.041	2	1302.64	1302.64	0.0012	0.921208
	9	evm_27.model.AmTr_v1.0_scaffold00162.9	Ambo-1	6349	26.27	IFESLPDEEK		-	-	9.01	0.0016	2	1206.59	1206.59	-0.0022	-1.82332
	9	evm_27.model.AmTr_v1.0_scaffold00162.9	Ambo-1	6667	27.27	TGLWVNPR		-	-	9.01	0.038	2	942.515	942.516	-5.0E-4	-0.530495
	9	evm_27.model.AmTr_v1.0_scaffold00162.9	Ambo-1	8120	32.07	VNQDFLQCAVYDSDSSDAR	C8:+57.02146	-	-	9.01	3.5E-6	3	2189.95	2189.94	0.0049	2.2375
	9	evm_27.model.AmTr_v1.0_scaffold00162.9	Ambo-1	8697	34	LIGVEYIVSDR		-	-	9.01	4.6E-6	2	1263.7	1263.69	0.003	2.37399
	9	evm_27.model.AmTr_v1.0_scaffold00162.9	Ambo-1	9162	35.48	TMPAGDVPIPGEPLSVESQVLER	M2:+15.99491	-	-	9.01	1.0E-5	3	2437.24	2437.23	0.0091	3.73375
	9	evm_27.model.AmTr_v1.0_scaffold00162.9	Ambo-1	9587	36.94	TMPAGDVPIPGEPLSVESQVLER		-	-	9.01	9.3E-10	3	2421.24	2421.23	0.006	2.47808
	9	evm_27.model.AmTr_v1.0_scaffold00162.9	Ambo-2	4135	17.58	QIQQHVCSFR	C7:+57.02146	-	-	9.01	5.6E-7	2	1302.64	1302.64	-7.0E-4	-0.537371
	9	evm_27.model.AmTr_v1.0_scaffold00162.9	Ambo-2	4507	18.82	LWHSHAYGIK		-	-	9.01	0.022	3	1211.63	1211.63	-5.0E-4	-0.412666
	9	evm_27.model.AmTr_v1.0_scaffold00162.9	Ambo-2	4534	18.9	GAQMLQSLKPVK	M4:+15.99491	-	-	9.01	4.7E-4	3	1315.74	1315.74	-0.0016	-1.21605
	9	evm_27.model.AmTr_v1.0_scaffold00162.9	Ambo-2	5201	21.08	YGLSSEELKESR		-	-	9.01	9.6E-8	3	1397.69	1397.69	-0.0012	-0.858559
	9	evm_27.model.AmTr_v1.0_scaffold00162.9	Ambo-2	5209	21.11	YGLSSEELKESR		-	-	9.01	1.2E-6	2	1397.69	1397.69	5.0E-4	0.357733
	9	evm_27.model.AmTr_v1.0_scaffold00162.9	Ambo-2	5777	22.79	IFESLPDEEKK		-	-	9.01	8.8E-5	3	1334.68	1334.68	-4.0E-4	-0.299696
	9	evm_27.model.AmTr_v1.0_scaffold00162.9	Ambo-2	5790	22.83	IFESLPDEEKK		-	-	9.01	1.4E-6	2	1334.68	1334.68	-9.0E-4	-0.674317
	9	evm_27.model.AmTr_v1.0_scaffold00162.9	Ambo-2	5960	23.31	YGLSSEELK		-	-	9.01	0.0027	2	1025.52	1025.52	3.0E-4	0.292536
	9	evm_27.model.AmTr_v1.0_scaffold00162.9	Ambo-2	6053	23.6	GAQMLQSLKPVK		-	-	9.01	3.5E-6	2	1299.74	1299.75	-0.0021	-1.6157
	9	evm_27.model.AmTr_v1.0_scaffold00162.9	Ambo-2	6065	23.64	GAQMLQSLKPVK		-	-	9.01	1.3E-4	3	1299.75	1299.75	3.0E-4	0.230814
	9	evm_27.model.AmTr_v1.0_scaffold00162.9	Ambo-2	6237	24.15	QIQQHVCSFR	C7:+57.02146 - Q1:-17.02655	-	-	9.01	5.8E-7	2	1285.61	1285.61	-1.0E-4	-0.077784
	9	evm_27.model.AmTr_v1.0_scaffold00162.9	Ambo-2	6784	25.83	IFESLPDEEK		-	-	9.01	0.0054	2	1206.59	1206.59	-0.0031	-2.56923
	9	evm_27.model.AmTr_v1.0_scaffold00162.9	Ambo-2	7104	26.83	TGLWVNPR		-	-	9.01	0.0057	2	942.516	942.516	0	0
	9	evm_27.model.AmTr_v1.0_scaffold00162.9	Ambo-2	7360	27.62	THGKFWCTWQVDR	C7:+57.02146	-	-	9.01	3.4E-6	3	1720.81	1720.8	0.0034	1.97582
	9	evm_27.model.AmTr_v1.0_scaffold00162.9	Ambo-2	8077	29.83	FWCTWQVDRGDR	C3:+57.02146	-	-	9.01	0.0098	3	1625.73	1625.73	9.0E-4	0.553598
	9	evm_27.model.AmTr_v1.0_scaffold00162.9	Ambo-2	8679	31.64	VNQDFLQCAVYDSDSSDAR	C8:+57.02146	-	-	9.01	4.3E-11	2	2189.95	2189.94	0.0045	2.05485
	9	evm_27.model.AmTr_v1.0_scaffold00162.9	Ambo-2	8687	31.67	VNQDFLQCAVYDSDSSDAR	C8:+57.02146	-	-	9.01	1.1E-12	3	2189.94	2189.94	0.0033	1.50689
	9	evm_27.model.AmTr_v1.0_scaffold00162.9	Ambo-2	9006	32.64	RTMPAGDVPIPGEPLSVESQVLER	M3:+15.99491	-	-	9.01	4.6E-12	3	2593.33	2593.33	0.0039	1.50386
	9	evm_27.model.AmTr_v1.0_scaffold00162.9	Ambo-2	9176	33.19	FWCTWQVDR	C3:+57.02146	-	-	9.01	0.0064	2	1297.58	1297.58	-0.0011	-0.847733
	9	evm_27.model.AmTr_v1.0_scaffold00162.9	Ambo-2	9306	33.59	LIGVEYIVSDR		-	-	9.01	7.7E-7	2	1263.7	1263.69	8.0E-4	0.633064
	9	evm_27.model.AmTr_v1.0_scaffold00162.9	Ambo-2	9395	33.85	RTMPAGDVPIPGEPLSVESQVLER		-	-	9.01	2.1E-14	3	2577.34	2577.33	0.0013	0.504397
	9	evm_27.model.AmTr_v1.0_scaffold00162.9	Ambo-2	9522	34.27	LIGVEYIVSDR		-	-	9.01	4.4E-5	2	1263.7	1263.69	9.0E-4	0.712197
	9	evm_27.model.AmTr_v1.0_scaffold00162.9	Ambo-2	9853	35.32	TMPAGDVPIPGEPLSVESQVLER	M2:+15.99491	-	-	9.01	4.0E-11	3	2437.24	2437.23	0.0086	3.5286
	9	evm_27.model.AmTr_v1.0_scaffold00162.9	Ambo-2	9869	35.38	TMPAGDVPIPGEPLSVESQVLER	M2:+15.99491	-	-	9.01	1.0E-15	2	2437.23	2437.23	0.0053	2.1746
	9	evm_27.model.AmTr_v1.0_scaffold00162.9	Ambo-2	9913	35.52	LPMGAPALMMSPQAMNAGLVKPELVK	M10:+15.99491	-	-	9.01	3.6E-6	3	2710.42	2710.42	0.008	2.95158
	9	evm_27.model.AmTr_v1.0_scaffold00162.9	Ambo-2	10175	36.45	KEIEEPEWIHPLADYWK		-	-	9.01	3.9E-9	2	2183.08	2183.08	-0.0011	-0.503875
	9	evm_27.model.AmTr_v1.0_scaffold00162.9	Ambo-2	10195	36.52	TMPAGDVPIPGEPLSVESQVLER		-	-	9.01	1.1E-13	2	2421.24	2421.23	0.0061	2.51938
	9	evm_27.model.AmTr_v1.0_scaffold00162.9	Ambo-2	10210	36.57	TMPAGDVPIPGEPLSVESQVLER		-	-	9.01	2.6E-11	3	2421.24	2421.23	0.0038	1.56945
	9	evm_27.model.AmTr_v1.0_scaffold00162.9	Ambo-2	10678	38.2	LPMGAPALMMSPQAMNAGLVKPELVK		-	-	9.01	3.9E-10	3	2694.43	2694.42	0.0047	1.74434
	9	evm_27.model.AmTr_v1.0_scaffold00162.9	Ambo-2	11079	39.66	GFATDIVEADMVTMPGQPTPTKPAGMALV	M26:+15.99491	-	-	9.01	5.1E-9	3	2961.45	2961.44	0.0074	2.49878
	9	evm_27.model.AmTr_v1.0_scaffold00162.9	Ambo-2	11158	39.94	EIEEPEWIHPLADYWK		-	-	9.01	1.3E-4	3	2054.99	2054.99	0.002	0.973243
	9	evm_27.model.AmTr_v1.0_scaffold00162.9	Ambo-2	11187	40.05	EIEEPEWIHPLADYWK		-	-	9.01	2.8E-6	2	2054.99	2054.99	8.0E-4	0.389297
	9	evm_27.model.AmTr_v1.0_scaffold00162.9	Ambo-2	11697	41.86	GFATDIVEADMVTMPGQPTPTKPAGMALV		-	-	9.01	1.8E-9	3	2945.45	2945.45	1.0E-4	0.0339507
	10	evm_27.model.AmTr_v1.0_scaffold00071.65	Ambo-1	4669	20.62	THPMNFLNER	M4:+15.99491	-	-	10.01	4.8E-4	3	1274.59	1274.6	-7.0E-4	-0.549194
	10	evm_27.model.AmTr_v1.0_scaffold00071.65	Ambo-1	5936	24.9	THPMNFLNER		-	-	10.01	3.1E-4	3	1258.6	1258.6	-0.0015	-1.1918
	10	evm_27.model.AmTr_v1.0_scaffold00071.65	Ambo-1	5945	24.94	THPMNFLNER		-	-	10.01	0.013	2	1258.6	1258.6	6.0E-4	0.47672
	10	evm_27.model.AmTr_v1.0_scaffold00071.65	Ambo-1	7078	28.66	FITHSLSFSEINK		-	-	10.01	0.045	3	1522.79	1522.79	6.0E-4	0.394014
	10	evm_27.model.AmTr_v1.0_scaffold00071.65	Ambo-1	8609	33.7	AFEYMLNGDSLR		-	-	10.01	8.7E-4	2	1415.66	1415.66	7.0E-4	0.494468
	10	evm_27.model.AmTr_v1.0_scaffold00071.65	Ambo-1	11242	42.79	GSTVAIFGLGAVGLAAAEGAR		-	-	10.01	3.8E-6	3	1888.03	1888.03	-0.0033	-1.74785
	10		Ambo-2	4564	19	GQKPLFPR		2	2	10.01 10.02	0.018	2	942.552	942.552	0	0
	10	evm_27.model.AmTr_v1.0_scaffold00071.65	Ambo-2	4616	19.18	INTDRGVMLSDGK		-	-	10.01	0.0092	3	1405.71	1405.71	0.0039	2.7744
	10	evm_27.model.AmTr_v1.0_scaffold00071.65	Ambo-2	4857	19.96	THPMNFLNER	M4:+15.99491	-	-	10.01	1.1E-5	2	1274.59	1274.6	-0.0014	-1.09839
	10	evm_27.model.AmTr_v1.0_scaffold00071.65	Ambo-2	5193	21.06	INPAAPLDK		-	-	10.01	0.0081	2	938.53	938.531	-0.0014	-1.49169
	10	evm_27.model.AmTr_v1.0_scaffold00071.65	Ambo-2	5427	21.77	SEESNMCELLR	C7:+57.02146 - M6:+15.99491	-	-	10.01	6.8E-4	2	1383.59	1383.59	-9.0E-4	-0.650483
	10	evm_27.model.AmTr_v1.0_scaffold00071.65	Ambo-2	5440	21.81	ASTAGQVIR	A1:+42.01057	-	-	10.01	8.8E-4	2	944.516	944.516	-3.0E-4	-0.317623
	10	evm_27.model.AmTr_v1.0_scaffold00071.65	Ambo-2	5575	22.2	CSDKPVQEVIVAMTK	C1:+57.02146 - M13:+15.99491	-	-	10.01	0.002	3	1720.87	1720.86	0.0073	4.24206
	10		Ambo-2	5624	22.35	SDLPSVVDK		2	2	10.01 10.02	0.0025	2	959.505	959.505	3.0E-4	0.312661
	10	evm_27.model.AmTr_v1.0_scaffold00071.65	Ambo-2	6008	23.45	FGCTEFVNSK	C3:+57.02146	-	-	10.01	0.0099	2	1188.54	1188.54	0	0
	10	evm_27.model.AmTr_v1.0_scaffold00071.65	Ambo-2	6221	24.1	IIGVDVNPR		-	-	10.01	0.043	2	982.569	982.568	1.0E-4	0.101774
	10	evm_27.model.AmTr_v1.0_scaffold00071.65	Ambo-2	6308	24.34	THPMNFLNER		-	-	10.01	2.9E-6	2	1258.6	1258.6	-2.0E-4	-0.158907
	10	evm_27.model.AmTr_v1.0_scaffold00071.65	Ambo-2	6348	24.44	THPMNFLNER		-	-	10.01	0.0022	3	1258.6	1258.6	-5.0E-4	-0.397267
	10		Ambo-2	6355	24.46	GTFFGNYKPR		2	2	10.01 10.02	4.6E-7	2	1186.6	1186.6	-1.0E-4	-0.0842743
	10		Ambo-2	6523	25.01	TLKGTFFGNYKPR		2	2	10.01 10.02	5.6E-4	3	1528.83	1528.83	3.0E-4	0.196229
	10	evm_27.model.AmTr_v1.0_scaffold00071.64	Ambo-2	7206	27.12	FITHSVPFSEINK		-	-	10.02	5.5E-4	3	1518.79	1518.8	-0.0037	-2.43614
	10	evm_27.model.AmTr_v1.0_scaffold00071.65	Ambo-2	7668	28.58	FITHSLSFSEINK		-	-	10.01	0.0011	3	1522.79	1522.79	0.0025	1.64172
	10	evm_27.model.AmTr_v1.0_scaffold00071.65	Ambo-2	7686	28.63	FITHSLSFSEINK		-	-	10.01	1.7E-8	2	1522.79	1522.79	0.0021	1.37905
	10	evm_27.model.AmTr_v1.0_scaffold00071.65	Ambo-2	7954	29.45	SEESNMCELLR	C7:+57.02146	-	-	10.01	1.1E-4	2	1367.59	1367.59	-0.0014	-1.0237
	10		Ambo-2	8105	29.91	SDLPSVVDKYMK		2	2	10.01 10.02	0.0017	3	1381.7	1381.7	2.0E-4	0.144749
	10	evm_27.model.AmTr_v1.0_scaffold00071.65	Ambo-2	8924	32.41	CSDKPVQEVIVAMTK	C1:+57.02146	-	-	10.01	1.1E-5	3	1704.87	1704.87	0.0017	0.997146
	10	evm_27.model.AmTr_v1.0_scaffold00071.65	Ambo-2	8960	32.51	CSDKPVQEVIVAMTK	C1:+57.02146	-	-	10.01	2.1E-8	2	1704.87	1704.87	2.0E-4	0.117311
	10	evm_27.model.AmTr_v1.0_scaffold00071.65	Ambo-2	9212	33.3	AFEYMLNGDSLR		-	-	10.01	7.8E-7	2	1415.66	1415.66	0	0
	10	evm_27.model.AmTr_v1.0_scaffold00071.65	Ambo-2	9801	35.16	AAVAWEAGKPLVIEEVEVAPPQAMEVR	M24:+15.99491	-	-	10.01	8.7E-9	3	2905.52	2905.51	0.0067	2.30596
	10	evm_27.model.AmTr_v1.0_scaffold00071.65	Ambo-2	9831	35.25	VCILSCGISTGLGATLNVAKPQK	C2:+57.02146 - C6:+57.02146	-	-	10.01	5.2E-4	3	2387.29	2387.28	0.01	4.18887
	10	evm_27.model.AmTr_v1.0_scaffold00071.65	Ambo-2	10343	37.05	AAVAWEAGKPLVIEEVEVAPPQAMEVR		-	-	10.01	7.0E-14	3	2889.52	2889.52	0.0064	2.2149
	10		Ambo-2	10522	37.65	IFGHEAGGVVESVGEGVTELQPGDHVLPVFTGECK	C34:+57.02146	2	2	10.01 10.02	1.0E-15	3	3650.79	3650.78	0.0074	2.02696
	10	evm_27.model.AmTr_v1.0_scaffold00071.64	Ambo-2	10841	38.79	DYDKPVQEVLVEMTNGGVDR		-	-	10.02	2.6E-8	3	2264.08	2264.09	-0.0096	-4.24012
	10	evm_27.model.AmTr_v1.0_scaffold00071.65	Ambo-2	11736	42	ELELEKFITHSLSFSEINK		-	-	10.01	4.2E-8	3	2264.18	2264.18	0.0022	0.971653
	10	evm_27.model.AmTr_v1.0_scaffold00071.65	Ambo-2	11864	42.44	GSTVAIFGLGAVGLAAAEGAR		-	-	10.01	1.7E-13	2	1888.03	1888.03	5.0E-4	0.264826
	10	evm_27.model.AmTr_v1.0_scaffold00071.65	Ambo-2	11918	42.63	GSTVAIFGLGAVGLAAAEGAR		-	-	10.01	1.2E-9	3	1888.03	1888.03	0.0013	0.688549
	10	evm_27.model.AmTr_v1.0_scaffold00071.65	Ambo-2	12060	43.18	GSTVAIFGLGAVGLAAAEGAR		-	-	10.01	3.0E-14	2	1888.04	1888.03	0.0072	3.8135
	11	evm_27.model.AmTr_v1.0_scaffold00080.82	Ambo-1	4169	18.85	HTTDSYNLYK		-	-	11.01	0.0053	2	1241.58	1241.58	7.0E-4	0.563798
	11	evm_27.model.AmTr_v1.0_scaffold00080.82	Ambo-1	7150	28.9	IGWINRDDLVEK		-	-	11.01	2.7E-4	2	1457.78	1457.78	0.0012	0.823172
	11	evm_27.model.AmTr_v1.0_scaffold00080.82	Ambo-1	7392	29.7	LQIICSIDTSER	C5:+57.02146	-	-	11.01	2.6E-5	2	1434.73	1434.73	5.0E-4	0.348499
	11	evm_27.model.AmTr_v1.0_scaffold00080.82	Ambo-1	8205	32.35	GSVLSGFNLK		-	-	11.01	0.03	2	1021.57	1021.57	2.0E-4	0.195777
	11	evm_27.model.AmTr_v1.0_scaffold00080.82	Ambo-1	8460	33.22	IGHQPFQSFILGGGR		-	-	11.01	9.4E-6	3	1613.85	1613.86	-2.0E-4	-0.123927
	11	evm_27.model.AmTr_v1.0_scaffold00080.82	Ambo-1	8480	33.28	IGHQPFQSFILGGGR		-	-	11.01	0.0035	2	1613.86	1613.86	0.0016	0.991415
	11	evm_27.model.AmTr_v1.0_scaffold00080.82	Ambo-1	8888	34.61	EGDAFWIPR		-	-	11.01	5.7E-4	2	1090.53	1090.53	2.0E-4	0.183397
	11	evm_27.model.AmTr_v1.0_scaffold00080.82	Ambo-1	8889	34.61	YFPFCQIASR	C5:+57.02146	-	-	11.01	5.3E-5	2	1288.62	1288.61	0.0055	4.26815
	11	evm_27.model.AmTr_v1.0_scaffold00080.82	Ambo-1	8897	34.64	GSEGGDLFILR		-	-	11.01	5.7E-5	2	1163.61	1163.61	7.0E-4	0.601578
	11	evm_27.model.AmTr_v1.0_scaffold00080.82	Ambo-1	9101	35.29	YFPFCQIASR	C5:+57.02146	-	-	11.01	1.6E-5	2	1288.61	1288.61	-0.0019	-1.47445
	11	evm_27.model.AmTr_v1.0_scaffold00080.82	Ambo-1	9597	36.97	GPELATAFNLSPDELR		-	-	11.01	3.5E-8	2	1729.88	1729.88	0.0018	1.04054
	11	evm_27.model.AmTr_v1.0_scaffold00080.82	Ambo-1	9615	37.03	GPELATAFNLSPDELR		-	-	11.01	7.4E-4	3	1729.88	1729.88	0.0019	1.09834
	11	evm_27.model.AmTr_v1.0_scaffold00080.82	Ambo-1	11069	42.14	IGDVYSIPAGSPFYLVNIGEGQR		-	-	11.01	1.2E-6	3	2452.26	2452.25	0.0053	2.16128
	11	evm_27.model.AmTr_v1.0_scaffold00080.82	Ambo-1	11083	42.18	IGDVYSIPAGSPFYLVNIGEGQR		-	-	11.01	0.041	2	2452.25	2452.25	0.0019	0.774798
	11	evm_27.model.AmTr_v1.0_scaffold00080.82	Ambo-2	3436	15.36	QVIKTEAGEVR		-	-	11.01	1.0E-5	2	1229.68	1229.69	-4.0E-4	-0.325286
	11	evm_27.model.AmTr_v1.0_scaffold00080.82	Ambo-2	3456	15.43	QVIKTEAGEVR		-	-	11.01	0.0012	3	1229.68	1229.69	-8.0E-4	-0.650573
	11	evm_27.model.AmTr_v1.0_scaffold00080.82	Ambo-2	5478	21.92	QVIKTEAGEVR	Q1:-17.02655	-	-	11.01	1.6E-4	2	1212.66	1212.66	0.0015	1.23695
	11	evm_27.model.AmTr_v1.0_scaffold00080.82	Ambo-2	7583	28.31	EEEHGGRGSEGGDLFILR		-	-	11.01	2.4E-4	3	1957.94	1957.94	0.0045	2.29834
	11	evm_27.model.AmTr_v1.0_scaffold00080.82	Ambo-2	7716	28.73	IGWINRDDLVEK		-	-	11.01	4.2E-4	2	1457.78	1457.78	0.0037	2.53811
	11	evm_27.model.AmTr_v1.0_scaffold00080.82	Ambo-2	7971	29.51	LQIICSIDTSER	C5:+57.02146	-	-	11.01	9.1E-7	2	1434.73	1434.73	-1.0E-4	-0.0696997
	11	evm_27.model.AmTr_v1.0_scaffold00080.82	Ambo-2	8195	30.18	LQIICSIDTSER	C5:+57.02146	-	-	11.01	1.9E-8	2	1434.73	1434.73	0.0016	1.1152
	11	evm_27.model.AmTr_v1.0_scaffold00080.82	Ambo-2	8322	30.57	RGSEGGDLFILR		-	-	11.01	2.2E-4	3	1319.7	1319.71	-0.0029	-2.19746
	11	evm_27.model.AmTr_v1.0_scaffold00080.82	Ambo-2	9015	32.67	IGHQPFQSFILGGGR		-	-	11.01	3.9E-7	2	1613.86	1613.86	0.0036	2.23068
	11	evm_27.model.AmTr_v1.0_scaffold00080.82	Ambo-2	9047	32.77	IGHQPFQSFILGGGR		-	-	11.01	1.6E-7	3	1613.86	1613.86	0.0058	3.59388
	11	evm_27.model.AmTr_v1.0_scaffold00080.82	Ambo-2	9326	33.65	IGHQPFQSFILGGGR		-	-	11.01	4.0E-4	3	1613.86	1613.86	0.0023	1.42516
	11	evm_27.model.AmTr_v1.0_scaffold00080.82	Ambo-2	9484	34.15	YFPFCQIASR	C5:+57.02146	-	-	11.01	8.4E-6	2	1288.61	1288.61	-6.0E-4	-0.465616
	11	evm_27.model.AmTr_v1.0_scaffold00080.82	Ambo-2	9498	34.19	EGDAFWIPR		-	-	11.01	0.001	2	1090.53	1090.53	-0.001	-0.916984
	11	evm_27.model.AmTr_v1.0_scaffold00080.82	Ambo-2	9534	34.31	GSEGGDLFILR		-	-	11.01	6.5E-6	2	1163.61	1163.61	-8.0E-4	-0.687518
	11	evm_27.model.AmTr_v1.0_scaffold00080.82	Ambo-2	9642	34.66	SEGGDLFILR		-	-	11.01	3.1E-4	2	1106.59	1106.58	0.0019	1.71699
	11	evm_27.model.AmTr_v1.0_scaffold00080.82	Ambo-2	9697	34.84	YFPFCQIASR	C5:+57.02146	-	-	11.01	4.1E-6	2	1288.61	1288.61	-3.0E-4	-0.232808
	11	evm_27.model.AmTr_v1.0_scaffold00080.82	Ambo-2	9910	35.51	YFPFCQIASR	C5:+57.02146	-	-	11.01	6.7E-8	2	1288.62	1288.61	4.0E-4	0.310411
	11	evm_27.model.AmTr_v1.0_scaffold00080.82	Ambo-2	10209	36.57	GPELATAFNLSPDELR		-	-	11.01	7.4E-11	2	1729.88	1729.88	0.003	1.73423
	11	evm_27.model.AmTr_v1.0_scaffold00080.82	Ambo-2	10220	36.6	GPELATAFNLSPDELR		-	-	11.01	5.5E-6	3	1729.87	1729.88	-0.0014	-0.809306
	11	evm_27.model.AmTr_v1.0_scaffold00080.82	Ambo-2	11754	42.06	IGDVYSIPAGSPFYLVNIGEGQR		-	-	11.01	2.4E-10	2	2452.26	2452.25	0.0046	1.87583
	11	evm_27.model.AmTr_v1.0_scaffold00080.82	Ambo-2	11897	42.56	IGDVYSIPAGSPFYLVNIGEGQR		-	-	11.01	2.6E-9	3	2452.25	2452.25	7.0E-4	0.285452
	11	evm_27.model.AmTr_v1.0_scaffold00080.82	Ambo-2	12443	44.65	SGPMEFFGFTTSAQSNRPQFLVGPNSVLNLMR	M4:+15.99491	-	-	11.01	1.3E-5	3	3545.74	3545.73	0.0047	1.32554
	11	evm_27.model.AmTr_v1.0_scaffold00080.82	Ambo-2	12957	46.72	SGPMEFFGFTTSAQSNRPQFLVGPNSVLNLMR		-	-	11.01	2.7E-10	3	3529.75	3529.74	0.011	3.11638
	12	evm_27.model.AmTr_v1.0_scaffold00014.132	Ambo-1	1666	9.34	KMHESGGHMGQQVGQR		-	-	12.01	4.6E-7	3	1766.82	1766.82	0.0018	1.01878
	12	evm_27.model.AmTr_v1.0_scaffold00014.132	Ambo-1	1817	9.98	MHESGGHMGQQVGQR	M1:+15.99491	-	-	12.01	0.021	3	1654.72	1654.72	0.0012	0.725199
	12	evm_27.model.AmTr_v1.0_scaffold00014.132	Ambo-1	1990	10.71	MHESGGHMGQQVGQR		-	-	12.01	0.03	3	1638.72	1638.72	-0.0023	-1.40353
	12	evm_27.model.AmTr_v1.0_scaffold00014.132	Ambo-1	2049	10.97	MHESGGHMGQQVGQR	M8:+15.99491	-	-	12.01	0.039	3	1654.71	1654.72	-0.0035	-2.11516
	12	evm_27.model.AmTr_v1.0_scaffold00014.132	Ambo-1	2463	12.72	DVGQGMQSKAGGDGGR		-	-	12.01	0.0042	3	1519.69	1519.69	-0.0028	-1.84248
	12	evm_27.model.AmTr_v1.0_scaffold00014.132	Ambo-1	4990	21.73	SVMDLIHDK	M3:+15.99491	-	-	12.01	7.0E-5	2	1073.53	1073.53	-1.0E-4	-0.0931506
	12	evm_27.model.AmTr_v1.0_scaffold00014.132	Ambo-1	7127	28.82	MDLIHDK	M1:+42.01056	-	-	12.01	1.2E-4	2	913.445	913.445	-1.0E-4	-0.109476
	12	evm_27.model.AmTr_v1.0_scaffold00014.132	Ambo-1	7314	29.43	AEQQYHSVMDLIHDK	M9:+15.99491 - A1:+42.01057	-	-	12.01	8.8E-6	3	1871.86	1871.86	5.0E-4	0.267114
	12	evm_27.model.AmTr_v1.0_scaffold00014.132	Ambo-1	7512	30.1	AEQQYHSVMDLIHDK	M9:+15.99491 - A1:+42.01057	-	-	12.01	1.3E-4	3	1871.86	1871.86	7.0E-4	0.37396
	12	evm_27.model.AmTr_v1.0_scaffold00014.132	Ambo-1	7533	30.17	AEQQYHSVMDLIHDK	M9:+15.99491 - A1:+42.01057	-	-	12.01	1.3E-8	2	1871.86	1871.86	0.0045	2.40403
	12	evm_27.model.AmTr_v1.0_scaffold00014.132	Ambo-1	7724	30.78	AEQQYHSVMDLIHDK	M9:+15.99491 - A1:+42.01057	-	-	12.01	0.0025	3	1871.86	1871.86	-0.0032	-1.70953
	12	evm_27.model.AmTr_v1.0_scaffold00014.132	Ambo-1	7850	31.21	AEQQYHSVMDLIH	M9:+15.99491 - A1:+42.01056	-	-	12.01	0.0059	2	1628.74	1628.74	0.0025	1.53493
	12	evm_27.model.AmTr_v1.0_scaffold00014.132	Ambo-1	8515	33.4	AEQQYHSVMDLIHDK	A1:+42.01057	-	-	12.01	0.014	3	1855.86	1855.86	-7.0E-4	-0.377183
	12	evm_27.model.AmTr_v1.0_scaffold00014.132	Ambo-1	8763	34.2	AEQQYHSVMDLIHDK	A1:+42.01057	-	-	12.01	2.3E-5	3	1855.87	1855.86	0.0017	0.916015
	12	evm_27.model.AmTr_v1.0_scaffold00014.132	Ambo-1	8792	34.28	AEQQYHSVMDLIHDK	A1:+42.01057	-	-	12.01	5.7E-9	2	1855.86	1855.86	-4.0E-4	-0.215533
	12	evm_27.model.AmTr_v1.0_scaffold00014.132	Ambo-1	8979	34.89	AEQQYHSVMDLIHDK	A1:+42.01057	-	-	12.01	3.2E-7	3	1856.86	1855.87	0.993	535.061
	12	evm_27.model.AmTr_v1.0_scaffold00014.132	Ambo-2	1167	6.76	MHESGGHMGQQVGQR	M1:+15.99491 - M8:+15.99491	-	-	12.01	0.0027	3	1670.71	1670.71	-1.0E-4	-0.0598547
	12	evm_27.model.AmTr_v1.0_scaffold00014.132	Ambo-2	1632	9.2	KMHESGGHMGQQVGQR		-	-	12.01	9.1E-4	3	1766.82	1766.82	9.0E-4	0.50939
	12	evm_27.model.AmTr_v1.0_scaffold00014.132	Ambo-2	1676	9.38	MHESGGHMGQQVGQR	M1:+15.99491	-	-	12.01	3.0E-5	3	1654.72	1654.72	0.0013	0.785633
	12	evm_27.model.AmTr_v1.0_scaffold00014.132	Ambo-2	1686	9.41	MHESGGHMGQQVGQR	M1:+15.99491	-	-	12.01	8.7E-10	2	1654.72	1654.72	0.0041	2.47776
	12	evm_27.model.AmTr_v1.0_scaffold00014.132	Ambo-2	1689	9.43	KMHESGGHMGQQVGQR		-	-	12.01	1.0E-5	2	1766.82	1766.82	4.0E-4	0.226396
	12	evm_27.model.AmTr_v1.0_scaffold00014.132	Ambo-2	1743	9.64	MHESGGHMGQQVGQR	M1:+15.99491 - M8:+15.99491	-	-	12.01	9.5E-5	3	1670.71	1670.71	-7.0E-4	-0.418983
	12	evm_27.model.AmTr_v1.0_scaffold00014.132	Ambo-2	2009	10.62	MHESGGHMGQQVGQR		-	-	12.01	4.7E-5	3	1638.72	1638.72	-2.0E-4	-0.122046
	12	evm_27.model.AmTr_v1.0_scaffold00014.132	Ambo-2	2024	10.68	MHESGGHMGQQVGQR		-	-	12.01	2.2E-11	2	1638.73	1638.72	0.0025	1.52558
	12	evm_27.model.AmTr_v1.0_scaffold00014.132	Ambo-2	2073	10.87	MHESGGHMGQQVGQR	M1:+15.99491	-	-	12.01	0.0014	3	1654.71	1654.72	-0.004	-2.41733
	12	evm_27.model.AmTr_v1.0_scaffold00014.132	Ambo-2	2196	11.3	MHESGGHMGQQVGQR		-	-	12.01	0.01	3	1638.72	1638.72	-0.0013	-0.793301
	12	evm_27.model.AmTr_v1.0_scaffold00014.132	Ambo-2	2693	12.98	DVGQGMQSKAGGDGGRT		-	-	12.01	2.2E-5	3	1620.74	1620.74	-1.0E-4	-0.0617002
	12	evm_27.model.AmTr_v1.0_scaffold00014.132	Ambo-2	2712	13.04	GDVREQMEHAK		-	-	12.01	0.041	3	1299.61	1299.61	-0.0031	-2.38533
	12	evm_27.model.AmTr_v1.0_scaffold00014.132	Ambo-2	2959	13.85	MHESGGHMGQQVGQR	M8:+15.99491	-	-	12.01	0.013	3	1654.71	1654.72	-0.0075	-4.53249
	12	evm_27.model.AmTr_v1.0_scaffold00014.132	Ambo-2	5395	21.68	SVMDLIHDK	M3:+15.99491	-	-	12.01	2.6E-4	2	1073.53	1073.53	-1.0E-4	-0.0931506
	12	evm_27.model.AmTr_v1.0_scaffold00014.132	Ambo-2	7628	28.45	AEQQYHSVMDLIHDK	M9:+15.99491 - A1:+42.01057	-	-	12.01	0.025	3	1871.86	1871.86	-0.0017	-0.908188
	12	evm_27.model.AmTr_v1.0_scaffold00014.132	Ambo-2	7905	29.31	AEQQYHSVMDLIHDK	M9:+15.99491 - A1:+42.01057	-	-	12.01	2.3E-5	3	1871.86	1871.86	0.0017	0.908188
	12	evm_27.model.AmTr_v1.0_scaffold00014.132	Ambo-2	7914	29.33	AEQQYHSVMDLIHDK	M9:+15.99491 - A1:+42.01057	-	-	12.01	7.8E-11	2	1871.87	1871.86	0.007	3.7396
	12	evm_27.model.AmTr_v1.0_scaffold00014.132	Ambo-2	8132	29.99	AEQQYHSVMDLIHDK	M9:+15.99491 - A1:+42.01057	-	-	12.01	2.0E-5	3	1871.86	1871.86	0.0041	2.19034
	12	evm_27.model.AmTr_v1.0_scaffold00014.132	Ambo-2	8137	30	AEQQYHSVMDLIHDK	M9:+15.99491 - A1:+42.01057	-	-	12.01	8.2E-10	2	1871.86	1871.86	0.0012	0.641074
	12	evm_27.model.AmTr_v1.0_scaffold00014.132	Ambo-2	9466	34.09	AEQQYHSVMDLIHDK	A1:+42.01057	-	-	12.01	4.2E-12	2	1855.87	1855.86	7.0E-4	0.377183
	13	evm_27.model.AmTr_v1.0_scaffold00041.34	Ambo-1	8863	34.53	AAVPSGASTGVYEALELR		-	-	13.01	3.9E-4	2	1790.93	1790.93	0.0022	1.22841
	13	evm_27.model.AmTr_v1.0_scaffold00041.34	Ambo-1	8873	34.56	AAVPSGASTGVYEALELR		-	-	13.01	0.0073	3	1790.93	1790.93	-4.0E-4	-0.223348
	13	evm_27.model.AmTr_v1.0_scaffold00041.34	Ambo-1	9291	35.89	AVGNVNSIIGPALIGR		-	-	13.01	0.033	2	1550.9	1550.9	9.0E-4	0.580308
	13	evm_27.model.AmTr_v1.0_scaffold00041.34	Ambo-2	4286	18.06	HAGWGVMASHR		-	-	13.01	7.0E-4	3	1208.57	1208.57	-0.0012	-0.992905
	13	evm_27.model.AmTr_v1.0_scaffold00041.34	Ambo-2	4382	18.39	MGVEVYHHLK		-	-	13.01	0.0022	2	1212.63	1212.62	0.0069	5.69016
	13	evm_27.model.AmTr_v1.0_scaffold00041.34	Ambo-2	5004	20.43	YNQLLR		-	-	13.01	0.0072	2	806.451	806.452	-0.001	-1.24
	13	evm_27.model.AmTr_v1.0_scaffold00041.34	Ambo-2	5251	21.22	DKTYDLNFKEENNDGSQK		-	-	13.01	3.1E-10	3	2144.98	2144.97	0.0027	1.25876
	13	evm_27.model.AmTr_v1.0_scaffold00041.34	Ambo-2	5799	22.86	TYDLNFKEENNDGSQK		-	-	13.01	1.6E-5	3	1901.85	1901.85	0.0033	1.73515
	13	evm_27.model.AmTr_v1.0_scaffold00041.34	Ambo-2	5817	22.91	TYDLNFKEENNDGSQK		-	-	13.01	1.6E-7	2	1901.86	1901.85	0.0049	2.57644
	13	evm_27.model.AmTr_v1.0_scaffold00041.34	Ambo-2	6336	24.41	ACNALLLK	C2:+57.02146	-	-	13.01	0.023	2	902.512	902.513	-0.0012	-1.32962
	13	evm_27.model.AmTr_v1.0_scaffold00041.34	Ambo-2	6514	24.99	GNPTVEVDVGLSDGTCHR	C16:+57.02146	-	-	13.01	1.5E-8	3	1912.88	1912.88	0.0014	0.73188
	13	evm_27.model.AmTr_v1.0_scaffold00041.34	Ambo-2	6538	25.05	GNPTVEVDVGLSDGTCHR	C16:+57.02146	-	-	13.01	1.0E-15	2	1912.88	1912.88	0.0028	1.46376
	13	evm_27.model.AmTr_v1.0_scaffold00041.34	Ambo-2	6968	26.41	YGQDATNVGDEGGFAPNIQENK		-	-	13.01	3.9E-6	3	2324.04	2324.04	0.0013	0.55937
	13	evm_27.model.AmTr_v1.0_scaffold00041.34	Ambo-2	8246	30.35	VNQIGSVTESIEAVK		-	-	13.01	7.9E-10	2	1573.85	1573.84	0.0018	1.1437
	13	evm_27.model.AmTr_v1.0_scaffold00041.34	Ambo-2	8264	30.4	VNQIGSVTESIEAVK		-	-	13.01	0.0056	3	1573.85	1573.84	0.0076	4.82894
	13	evm_27.model.AmTr_v1.0_scaffold00041.34	Ambo-2	8691	31.68	VQIVGDDLLVTNPK		-	-	13.01	5.4E-6	2	1510.85	1510.85	-3.0E-4	-0.198564
	13	evm_27.model.AmTr_v1.0_scaffold00041.34	Ambo-2	9225	33.34	IEEELGAEAVYAGANFR		-	-	13.01	4.5E-12	2	1838.9	1838.89	0.0031	1.6858
	13	evm_27.model.AmTr_v1.0_scaffold00041.34	Ambo-2	9241	33.39	IEEELGAEAVYAGANFR		-	-	13.01	2.5E-8	3	1838.89	1838.89	5.0E-4	0.271903
	13	evm_27.model.AmTr_v1.0_scaffold00041.34	Ambo-2	9254	33.43	YGQDATNVGDEGGFAPNIQENKEGLELLK		-	-	13.01	2.5E-14	3	3106.5	3106.5	0.0013	0.418478
	13	evm_27.model.AmTr_v1.0_scaffold00041.34	Ambo-2	9516	34.25	AAVPSGASTGVYEALELR		-	-	13.01	1.9E-13	2	1790.94	1790.93	0.0066	3.68524
	13	evm_27.model.AmTr_v1.0_scaffold00041.34	Ambo-2	9525	34.28	AAVPSGASTGVYEALELR		-	-	13.01	1.2E-8	3	1790.93	1790.93	-9.0E-4	-0.502533
	13	evm_27.model.AmTr_v1.0_scaffold00041.34	Ambo-2	9799	35.15	AAVPSGASTGVYEALELR		-	-	13.01	6.6E-6	2	1791.93	1790.93	0.997	556.694
	13	evm_27.model.AmTr_v1.0_scaffold00041.34	Ambo-2	9986	35.75	AVGNVNSIIGPALIGR		-	-	13.01	1.1E-9	2	1550.9	1550.9	0.0031	1.99884
	13	evm_27.model.AmTr_v1.0_scaffold00041.34	Ambo-2	10382	37.19	NLVLPVPAFNVINGGSHAGNK		-	-	13.01	5.3E-10	3	2118.15	2118.15	0.002	0.944222
	13	evm_27.model.AmTr_v1.0_scaffold00041.34	Ambo-2	10462	37.46	NLVLPVPAFNVINGGSHAGNK		-	-	13.01	2.3E-10	2	2118.15	2118.15	0.0074	3.49362
	13	evm_27.model.AmTr_v1.0_scaffold00041.34	Ambo-2	10759	38.45	LGANAILAVSLAVCK	C14:+57.02146	-	-	13.01	5.9E-5	2	1499.86	1499.86	-0.0013	-0.866747
	13	evm_27.model.AmTr_v1.0_scaffold00041.34	Ambo-2	11810	42.25	SFVAEYPIVSIEDPFDQDDWEHYSK		-	-	13.01	6.1E-4	3	3016.36	3016.35	0.0033	1.09404
	13	evm_27.model.AmTr_v1.0_scaffold00041.34	Ambo-2	12189	43.69	LAMQEFMILPVGASSFK		-	-	13.01	8.7E-9	3	1868.97	1868.97	0.0079	4.22694
	13	evm_27.model.AmTr_v1.0_scaffold00041.34	Ambo-2	12197	43.72	LAMQEFMILPVGASSFK		-	-	13.01	1.1E-10	2	1868.97	1868.97	0.0076	4.06642
	13	evm_27.model.AmTr_v1.0_scaffold00041.34	Ambo-2	12419	44.56	SGETEDTFIADLSVGLATGQIK		-	-	13.01	2.5E-13	3	2252.13	2252.13	-0.0028	-1.24327
	13	evm_27.model.AmTr_v1.0_scaffold00041.34	Ambo-2	12427	44.59	SGETEDTFIADLSVGLATGQIK		-	-	13.01	3.8E-15	2	2252.13	2252.13	-6.0E-4	-0.266414
	14	evm_27.model.AmTr_v1.0_scaffold00016.315	Ambo-1	2578	13.15	IVYSSGNEK		-	-	14.01	1.3E-5	2	996.497	996.5	-0.0034	-3.41194
	14	evm_27.model.AmTr_v1.0_scaffold00016.315	Ambo-1	3199	15.36	GGPPPIGATK		-	-	14.01	0.035	2	894.504	894.505	-9.0E-4	-1.00614
	14	evm_27.model.AmTr_v1.0_scaffold00016.315	Ambo-1	4597	20.36	TILYEQANK		-	-	14.01	0.0099	2	1079.57	1079.57	0	0
	14	evm_27.model.AmTr_v1.0_scaffold00016.315	Ambo-1	5792	24.42	ANLDPLTR		-	-	14.01	1.3E-4	2	899.494	899.495	-8.0E-4	-0.889388
	14	evm_27.model.AmTr_v1.0_scaffold00016.315	Ambo-1	7820	31.1	LGGIGIKDEGITVPPTLGSER		-	-	14.01	9.2E-9	3	2109.16	2109.16	0.0021	0.995659
	14	evm_27.model.AmTr_v1.0_scaffold00016.315	Ambo-1	9434	36.41	VDPYPHTISEFTNNISQLR		-	-	14.01	4.3E-8	3	2231.11	2231.11	-2.0E-4	-0.0896415
	14	evm_27.model.AmTr_v1.0_scaffold00016.315	Ambo-1	9534	36.75	LVAGLLGVESGQDAIIR		-	-	14.01	6.5E-8	2	1710.98	1710.98	0.0038	2.22096
	14	evm_27.model.AmTr_v1.0_scaffold00016.315	Ambo-1	9876	37.93	SVPGFPRPLLDLSSENFAK		-	-	14.01	7.0E-4	3	2074.1	2074.1	2.0E-4	0.0964275
	14	evm_27.model.AmTr_v1.0_scaffold00016.315	Ambo-1	10409	39.79	DIITQFAYQEVGHLR		-	-	14.01	7.0E-4	3	1789.93	1789.92	0.0016	0.893893
	14	evm_27.model.AmTr_v1.0_scaffold00016.315	Ambo-2	2605	12.7	IVYSSGNEK		-	-	14.01	5.4E-7	2	996.496	996.5	-0.0041	-4.1144
	14	evm_27.model.AmTr_v1.0_scaffold00016.315	Ambo-2	3369	15.16	GGPPPIGATK		-	-	14.01	0.0014	2	894.504	894.505	-7.0E-4	-0.782556
	14	evm_27.model.AmTr_v1.0_scaffold00016.315	Ambo-2	3617	15.94	GGPPPIGATK		-	-	14.01	0.025	2	894.504	894.505	-5.0E-4	-0.558968
	14	evm_27.model.AmTr_v1.0_scaffold00016.315	Ambo-2	4723	19.53	TPQEILR		-	-	14.01	0.0013	2	856.487	856.489	-0.0018	-2.1016
	14	evm_27.model.AmTr_v1.0_scaffold00016.315	Ambo-2	6224	24.1	ANLDPLTR		-	-	14.01	3.5E-4	2	899.495	899.495	-2.0E-4	-0.222347
	14	evm_27.model.AmTr_v1.0_scaffold00016.315	Ambo-2	6825	25.97	SPGGFFPK		-	-	14.01	0.013	2	836.43	836.431	-3.0E-4	-0.358667
	14	evm_27.model.AmTr_v1.0_scaffold00016.315	Ambo-2	8324	30.57	LGGIGIKDEGITVPPTLGSER		-	-	14.01	1.4E-7	3	2109.16	2109.16	0.0038	1.80167
	14	evm_27.model.AmTr_v1.0_scaffold00016.315	Ambo-2	8351	30.65	LGGIGIKDEGITVPPTLGSER		-	-	14.01	3.6E-14	2	2109.16	2109.16	0.0037	1.75426
	14	evm_27.model.AmTr_v1.0_scaffold00016.315	Ambo-2	9180	33.2	RLVAGLLGVESGQDAIIR		-	-	14.01	5.3E-7	3	1867.08	1867.08	0.0035	1.87459
	14	evm_27.model.AmTr_v1.0_scaffold00016.315	Ambo-2	9207	33.29	RLVAGLLGVESGQDAIIR		-	-	14.01	1.8E-12	2	1867.08	1867.08	1.0E-4	0.0535597
	14	evm_27.model.AmTr_v1.0_scaffold00016.315	Ambo-2	9464	34.09	KVDPYPHTISEFTNNISQLR		-	-	14.01	1.2E-6	3	2359.21	2359.2	0.009	3.81485
	14	evm_27.model.AmTr_v1.0_scaffold00016.315	Ambo-2	10047	35.98	VDPYPHTISEFTNNISQLR		-	-	14.01	4.6E-11	3	2231.1	2231.11	-0.006	-2.68924
	14	evm_27.model.AmTr_v1.0_scaffold00016.315	Ambo-2	10144	36.33	LVAGLLGVESGQDAIIR		-	-	14.01	4.8E-12	2	1710.98	1710.98	0.0024	1.40271
	14	evm_27.model.AmTr_v1.0_scaffold00016.315	Ambo-2	10161	36.39	LVAGLLGVESGQDAIIR		-	-	14.01	8.1E-7	3	1710.98	1710.98	-2.0E-4	-0.116892
	14	evm_27.model.AmTr_v1.0_scaffold00016.315	Ambo-2	10409	37.28	SVPGFPRPLLDLSSENFAK		-	-	14.01	2.5E-4	3	2074.1	2074.1	-6.0E-4	-0.289282
	14	evm_27.model.AmTr_v1.0_scaffold00016.315	Ambo-2	10440	37.39	SVPGFPRPLLDLSSENFAK		-	-	14.01	1.7E-11	2	2074.11	2074.1	0.0079	3.80889
	14	evm_27.model.AmTr_v1.0_scaffold00016.315	Ambo-2	10954	39.21	ISGNLLASDQFSLSFDRTPQEILR		-	-	14.01	6.4E-8	3	2707.4	2707.41	-0.001	-0.369357
	14	evm_27.model.AmTr_v1.0_scaffold00016.315	Ambo-2	11025	39.45	DIITQFAYQEVGHLR		-	-	14.01	4.2E-6	3	1789.93	1789.92	0.0024	1.34084
	14	evm_27.model.AmTr_v1.0_scaffold00016.315	Ambo-2	11040	39.51	DIITQFAYQEVGHLR		-	-	14.01	8.1E-9	2	1789.93	1789.92	0.0051	2.84928
	14	evm_27.model.AmTr_v1.0_scaffold00016.315	Ambo-2	11219	40.16	DIITQFAYQEVGHLR		-	-	14.01	2.3E-6	3	1789.92	1789.92	0.0011	0.614551
	15	evm_27.model.AmTr_v1.0_scaffold00040.204	Ambo-1	5095	22.08	LSSINVENVESNRR		-	-	15.01	0.037	3	1616.84	1616.84	-5.0E-4	-0.309246
	15	evm_27.model.AmTr_v1.0_scaffold00040.204	Ambo-2	2895	13.64	EENIPAAQK		-	-	15.01	0.0043	2	999.511	999.511	2.0E-4	0.200098
	15	evm_27.model.AmTr_v1.0_scaffold00040.204	Ambo-2	3708	16.21	CQQYYAAGAR	C1:+57.02146	-	-	15.01	2.3E-4	2	1187.52	1187.53	-0.0025	-2.10522
	15	evm_27.model.AmTr_v1.0_scaffold00040.204	Ambo-2	4367	18.33	NAAYIGTPGR		-	-	15.01	1.8E-4	2	1019.53	1019.53	0.0018	1.76552
	15	evm_27.model.AmTr_v1.0_scaffold00040.204	Ambo-2	4488	18.75	TWAGKEENIPAAQK		-	-	15.01	1.4E-6	2	1542.79	1542.79	-2.0E-4	-0.129635
	15	evm_27.model.AmTr_v1.0_scaffold00040.204	Ambo-2	5429	21.78	GILAADESTGTIGKR		-	-	15.01	5.5E-13	2	1488.81	1488.8	0.0038	2.55239
	15	evm_27.model.AmTr_v1.0_scaffold00040.204	Ambo-2	5503	21.99	LSSINVENVESNRR		-	-	15.01	2.0E-7	3	1616.84	1616.84	7.0E-4	0.432944
	15	evm_27.model.AmTr_v1.0_scaffold00040.204	Ambo-2	5514	22.02	LSSINVENVESNRR		-	-	15.01	1.3E-6	2	1616.84	1616.84	0.0061	3.7728
	15	evm_27.model.AmTr_v1.0_scaffold00040.204	Ambo-2	5519	22.04	GILAADESTGTIGKR		-	-	15.01	7.9E-9	3	1488.8	1488.8	3.0E-4	0.201504
	15	evm_27.model.AmTr_v1.0_scaffold00040.204	Ambo-2	6163	23.93	EGGVLPGIKVDK		-	-	15.01	0.0046	3	1211.7	1211.7	-1.0E-4	-0.0825287
	15	evm_27.model.AmTr_v1.0_scaffold00040.204	Ambo-2	6198	24.03	VAPEVIAEHTIR		-	-	15.01	2.7E-8	3	1334.74	1334.74	-6.0E-4	-0.449525
	15	evm_27.model.AmTr_v1.0_scaffold00040.204	Ambo-2	6217	24.08	VAPEVIAEHTIR		-	-	15.01	8.0E-10	2	1334.74	1334.74	0.0012	0.899049
	15	evm_27.model.AmTr_v1.0_scaffold00040.204	Ambo-2	6247	24.17	GILAADESTGTIGK		-	-	15.01	1.2E-7	2	1332.7	1332.7	1.0E-4	0.0750356
	15	evm_27.model.AmTr_v1.0_scaffold00040.204	Ambo-2	6337	24.41	LSSINVENVESNR		-	-	15.01	3.4E-9	2	1460.74	1460.73	0.0011	0.753046
	15	evm_27.model.AmTr_v1.0_scaffold00040.204	Ambo-2	6401	24.61	EGGVLPGIK		-	-	15.01	0.0022	2	869.509	869.51	-8.0E-4	-0.920059
	15	evm_27.model.AmTr_v1.0_scaffold00040.204	Ambo-2	7163	27	SSSGKPFVEILK		-	-	15.01	0.016	3	1291.73	1291.73	4.0E-4	0.309663
	15	evm_27.model.AmTr_v1.0_scaffold00040.204	Ambo-2	7215	27.15	SSSGKPFVEILK		-	-	15.01	1.3E-5	2	1291.73	1291.73	3.0E-4	0.232247
	15	evm_27.model.AmTr_v1.0_scaffold00040.204	Ambo-2	7445	27.88	VDKGTVELAGTNGETTTQGLDGLAAR		-	-	15.01	1.3E-14	3	2574.3	2574.3	0.0033	1.2819
	15	evm_27.model.AmTr_v1.0_scaffold00040.204	Ambo-2	7923	29.36	GTVELAGTNGETTTQGLDGLAAR		-	-	15.01	8.2E-15	2	2232.11	2232.11	-2.0E-4	-0.0896013
	15	evm_27.model.AmTr_v1.0_scaffold00040.204	Ambo-2	8163	30.07	SLNDHHVLLEGTLLKPNMVTPGSDAPK		-	-	15.01	1.5E-13	3	2883.52	2883.5	0.018	6.2424
	15	evm_27.model.AmTr_v1.0_scaffold00040.204	Ambo-2	9715	34.89	TNKPWNLSFSFGR		-	-	15.01	1.3E-5	3	1553.79	1553.79	-0.0011	-0.707948
	15	evm_27.model.AmTr_v1.0_scaffold00040.204	Ambo-2	9724	34.92	TNKPWNLSFSFGR		-	-	15.01	2.3E-7	2	1553.79	1553.79	-8.0E-4	-0.514871
	15	evm_27.model.AmTr_v1.0_scaffold00040.204	Ambo-2	11613	41.55	IGPTEPSPLSILENANGLAR		-	-	15.01	1.0E-15	2	2049.09	2049.1	-0.0037	-1.80567
	15	evm_27.model.AmTr_v1.0_scaffold00040.204	Ambo-2	11629	41.62	IGPTEPSPLSILENANGLAR		-	-	15.01	9.3E-10	3	2049.1	2049.1	3.0E-4	0.146406
	15	evm_27.model.AmTr_v1.0_scaffold00040.204	Ambo-2	11813	42.27	YAIICQENGLVPIVEPEILVDGSHSIEVCAAATER	C5:+57.02146 - C29:+57.02146	-	-	15.01	1.0E-15	3	3852.93	3852.91	0.018	4.67179
	15	evm_27.model.AmTr_v1.0_scaffold00040.204	Ambo-2	12273	43.99	TVPAAVPAIVFLSGGQSEEEATLNLNAMNK		-	-	15.01	1.3E-10	3	3071.58	3071.57	0.0052	1.69294
	16	evm_27.model.AmTr_v1.0_scaffold00044.42	Ambo-1	7684	30.66	ANPANPSIELGPEFK		-	-	16.01	5.2E-5	2	1583.81	1583.81	0.0024	1.51534
	16	evm_27.model.AmTr_v1.0_scaffold00044.42	Ambo-1	8747	34.14	FFDQAIGINVPR		-	-	16.01	2.3E-4	2	1376.73	1376.73	-0.0018	-1.30744
	16	evm_27.model.AmTr_v1.0_scaffold00044.42	Ambo-2	2694	12.98	AVATKPASSESEK	A1:+42.01057	-	-	16.01	3.7E-4	2	1346.68	1346.68	0	0
	16	evm_27.model.AmTr_v1.0_scaffold00044.42	Ambo-2	2993	13.96	GQVTIAAKPGEK		-	-	16.01	0.0028	2	1198.68	1198.68	-0.0015	-1.25138
	16	evm_27.model.AmTr_v1.0_scaffold00044.42	Ambo-2	3185	14.57	AAVATKPASSESEK	A1:+42.01057	-	-	16.01	3.0E-11	2	1417.72	1417.72	0.0014	0.987503
	16	evm_27.model.AmTr_v1.0_scaffold00044.42	Ambo-2	4188	17.74	LNGGLGTTMGCTGPK	C11:+57.02146 - M9:+15.99491	-	-	16.01	6.2E-6	2	1479.69	1479.69	0	0
	16	evm_27.model.AmTr_v1.0_scaffold00044.42	Ambo-2	5688	22.53	LNGGLGTTMGCTGPK	C11:+57.02146	-	-	16.01	1.4E-9	2	1463.7	1463.7	0.0037	2.52784
	16	evm_27.model.AmTr_v1.0_scaffold00044.42	Ambo-2	6041	23.56	GGTLISYEGR		-	-	16.01	0.0012	2	1052.54	1052.54	-4.0E-4	-0.380034
	16	evm_27.model.AmTr_v1.0_scaffold00044.42	Ambo-2	6403	24.62	MEIIPNPK		-	-	16.01	2.2E-4	2	941.513	941.513	-3.0E-4	-0.318636
	16	evm_27.model.AmTr_v1.0_scaffold00044.42	Ambo-2	7300	27.42	LQSAVAGLNQISESEK		-	-	16.01	9.9E-10	2	1673.87	1673.87	-0.0019	-1.13509
	16	evm_27.model.AmTr_v1.0_scaffold00044.42	Ambo-2	7671	28.58	ILNHLIQNQNEYCMEVTPK	C13:+57.02146	-	-	16.01	5.3E-7	3	2344.14	2344.14	-0.0031	-1.32245
	16	evm_27.model.AmTr_v1.0_scaffold00044.42	Ambo-2	7900	29.29	LEIPDGAVIENK		-	-	16.01	2.5E-4	2	1297.7	1297.7	-0.0016	-1.23295
	16	evm_27.model.AmTr_v1.0_scaffold00044.42	Ambo-2	7965	29.49	VLQLETAAGAAIR		-	-	16.01	6.3E-5	3	1312.76	1312.76	-8.0E-4	-0.609404
	16	evm_27.model.AmTr_v1.0_scaffold00044.42	Ambo-2	7968	29.5	VLQLETAAGAAIR		-	-	16.01	1.5E-5	2	1312.76	1312.76	-4.0E-4	-0.304702
	16	evm_27.model.AmTr_v1.0_scaffold00044.42	Ambo-2	8002	29.61	YSNSNIIIHTFNQSQYPR		-	-	16.01	6.2E-7	2	2182.07	2182.07	0.0021	0.96239
	16	evm_27.model.AmTr_v1.0_scaffold00044.42	Ambo-2	8003	29.61	YSNSNIIIHTFNQSQYPR		-	-	16.01	0.013	3	2182.06	2182.07	-0.0081	-3.71208
	16	evm_27.model.AmTr_v1.0_scaffold00044.42	Ambo-2	8248	30.35	ANPANPSIELGPEFK		-	-	16.01	6.4E-8	2	1583.81	1583.81	0.0033	2.08359
	16	evm_27.model.AmTr_v1.0_scaffold00044.42	Ambo-2	9342	33.7	FFDQAIGINVPR		-	-	16.01	1.9E-8	2	1376.73	1376.73	6.0E-4	0.435814
	16	evm_27.model.AmTr_v1.0_scaffold00044.42	Ambo-2	9585	34.48	VQLLEIAQVPDEHVNEFK		-	-	16.01	9.0E-7	3	2108.11	2108.1	0.0025	1.1859
	16	evm_27.model.AmTr_v1.0_scaffold00044.42	Ambo-2	10408	37.28	SIPSIIELDSLK		-	-	16.01	5.2E-7	2	1314.75	1314.75	0.0022	1.67332
	16	evm_27.model.AmTr_v1.0_scaffold00044.42	Ambo-2	10605	37.95	LVVEDFMPLPCK	C11:+57.02146	-	-	16.01	2.2E-6	2	1447.73	1447.73	0.0012	0.828882
	16	evm_27.model.AmTr_v1.0_scaffold00044.42	Ambo-2	10688	38.23	FKIFNTNNLWVNLK		-	-	16.01	0.021	3	1750.97	1750.96	7.0E-4	0.39978
	16	evm_27.model.AmTr_v1.0_scaffold00044.42	Ambo-2	11336	40.57	YGCNVPLLLMNSFNTHDDTLK	C3:+57.02146	-	-	16.01	6.3E-14	3	2452.16	2452.16	-0.0035	-1.42731
	16	evm_27.model.AmTr_v1.0_scaffold00044.42	Ambo-2	11404	40.81	EYVFIANSDNLGAIVDLK		-	-	16.01	1.2E-6	2	1981.03	1981.03	0.0068	3.43256
	16	evm_27.model.AmTr_v1.0_scaffold00044.42	Ambo-2	11417	40.85	EYVFIANSDNLGAIVDLK		-	-	16.01	1.2E-4	3	1981.03	1981.03	0.0025	1.26197
	16	evm_27.model.AmTr_v1.0_scaffold00044.42	Ambo-2	13002	46.87	NGLTFLDLIVIQIENLNTK		-	-	16.01	2.4E-8	3	2158.21	2158.21	0.0022	1.01936
	17	evm_27.model.AmTr_v1.0_scaffold00065.204	Ambo-1	3556	16.61	TIEVNNTDAEGR		-	-	17.01	8.2E-5	2	1318.62	1318.62	-5.0E-4	-0.379183
	17	evm_27.model.AmTr_v1.0_scaffold00065.204	Ambo-1	4446	19.85	GFGEAVASSAK		-	-	17.01	2.6E-5	2	1023.51	1023.51	0.0024	2.34487
	17	evm_27.model.AmTr_v1.0_scaffold00065.204	Ambo-2	3395	15.23	SGVADMVNTGGR	M6:+15.99491	-	-	17.01	5.8E-4	2	1179.54	1179.54	-6.0E-4	-0.508672
	17	evm_27.model.AmTr_v1.0_scaffold00065.204	Ambo-2	3801	16.51	TIEVNNTDAEGR		-	-	17.01	4.0E-8	2	1318.62	1318.62	-0.0041	-3.1093
	17	evm_27.model.AmTr_v1.0_scaffold00065.204	Ambo-2	4036	17.26	TIEVNNTDAEGR		-	-	17.01	3.7E-4	2	1318.62	1318.62	-0.0015	-1.13755
	17	evm_27.model.AmTr_v1.0_scaffold00065.204	Ambo-2	4674	19.38	GFGEAVASSAK		-	-	17.01	8.9E-4	2	1023.51	1023.51	-0.0017	-1.66095
	17	evm_27.model.AmTr_v1.0_scaffold00065.204	Ambo-2	5083	20.71	FDMGGSAAALGAAK	M3:+15.99491	-	-	17.01	3.3E-8	2	1282.61	1282.61	-0.0021	-1.63729
	17	evm_27.model.AmTr_v1.0_scaffold00065.204	Ambo-2	5446	21.83	SGVADMVNTGGR		-	-	17.01	1.5E-6	2	1163.55	1163.55	-5.0E-4	-0.42972
	17	evm_27.model.AmTr_v1.0_scaffold00065.204	Ambo-2	6020	23.49	TGGSSIELMK		-	-	17.01	0.011	2	1022.52	1022.52	7.0E-4	0.684584
	17	evm_27.model.AmTr_v1.0_scaffold00065.204	Ambo-2	6121	23.8	GDVLAVGVSEK		-	-	17.01	2.3E-4	2	1073.59	1073.58	0.0017	1.58348
	17	evm_27.model.AmTr_v1.0_scaffold00065.204	Ambo-2	8383	30.75	DEKGAFENLVLQK		-	-	17.01	9.8E-5	3	1490.79	1490.79	8.0E-4	0.53663
	17	evm_27.model.AmTr_v1.0_scaffold00065.204	Ambo-2	8448	30.93	LPLEESYWESMK	M11:+15.99491	-	-	17.01	1.6E-5	2	1527.7	1527.7	-0.0012	-0.785493
	17	evm_27.model.AmTr_v1.0_scaffold00065.204	Ambo-2	8470	31	YTEEFCSGVILAR	C6:+57.02146	-	-	17.01	3.3E-10	2	1544.74	1544.74	-0.0017	-1.10051
	17	evm_27.model.AmTr_v1.0_scaffold00065.204	Ambo-2	8863	32.22	SLDIIGLGTGPDIEKK		-	-	17.01	3.1E-5	2	1655.92	1655.92	0.0016	0.966229
	17	evm_27.model.AmTr_v1.0_scaffold00065.204	Ambo-2	9336	33.68	AAQAANVGVLLASSDCLSSEAK	C16:+57.02146	-	-	17.01	1.2E-15	2	2162.08	2162.08	0.0086	3.97766
	17	evm_27.model.AmTr_v1.0_scaffold00065.204	Ambo-2	9738	34.97	LPLEESYWESMK		-	-	17.01	6.2E-7	2	1511.7	1511.71	-0.0076	-5.02742
	17	evm_27.model.AmTr_v1.0_scaffold00065.204	Ambo-2	9929	35.58	QGGSITAALFLK		-	-	17.01	0.027	2	1205.69	1205.69	0.0055	4.56171
	17	evm_27.model.AmTr_v1.0_scaffold00065.204	Ambo-2	10181	36.47	VGLIGLGQGSLTTATFK		-	-	17.01	6.4E-7	2	1662.94	1662.94	0	0
	17	evm_27.model.AmTr_v1.0_scaffold00065.204	Ambo-2	10194	36.51	VGLIGLGQGSLTTATFK		-	-	17.01	3.4E-5	3	1662.95	1662.94	0.0055	3.30739
	17	evm_27.model.AmTr_v1.0_scaffold00065.204	Ambo-2	10614	37.98	VQWLHIDMAGPVWNEK		-	-	17.01	5.3E-8	3	1922.96	1922.96	0.003	1.5601
	17	evm_27.model.AmTr_v1.0_scaffold00065.204	Ambo-2	10708	38.29	LTLADALVYACNQGVEK	C11:+57.02146	-	-	17.01	9.0E-4	3	1864.95	1864.95	0.0022	1.17966
	17	evm_27.model.AmTr_v1.0_scaffold00065.204	Ambo-2	10715	38.32	LTLADALVYACNQGVEK	C11:+57.02146	-	-	17.01	5.1E-6	2	1864.95	1864.95	0.006	3.21725
	17	evm_27.model.AmTr_v1.0_scaffold00065.204	Ambo-2	11661	41.72	QGGSITAALFLK	Q1:-17.02655	-	-	17.01	3.8E-6	2	1188.66	1188.66	-9.0E-4	-0.757153
	17	evm_27.model.AmTr_v1.0_scaffold00065.204	Ambo-2	11941	42.72	LNTASAIVSGTILGIYEDNRFK		-	-	17.01	7.5E-6	3	2382.27	2382.27	0.0021	0.881513
	17	evm_27.model.AmTr_v1.0_scaffold00065.204	Ambo-2	11981	42.89	LNTASAIVSGTILGIYEDNR		-	-	17.01	1.9E-9	3	2107.1	2107.1	-0.0019	-0.901712
	17	evm_27.model.AmTr_v1.0_scaffold00065.204	Ambo-2	11991	42.92	LDGLLSGLLAEASK		-	-	17.01	4.1E-5	2	1386.78	1386.78	-4.0E-4	-0.288437
	18	evm_27.model.AmTr_v1.0_scaffold00062.199	Ambo-1	5202	22.43	RPFAAIVGGSK		-	-	18.01	8.2E-4	2	1102.64	1102.64	-1.0E-4	-0.0906917
	18	evm_27.model.AmTr_v1.0_scaffold00062.199	Ambo-1	6661	27.25	VDLNVPLDDNQK		-	-	18.01	0.042	2	1369.7	1369.7	0.0035	2.55531
	18	evm_27.model.AmTr_v1.0_scaffold00062.199	Ambo-1	8768	34.21	FLRPAVAGFLMQK		-	-	18.01	0.0062	3	1477.83	1477.84	-7.0E-4	-0.473666
	18	evm_27.model.AmTr_v1.0_scaffold00062.199	Ambo-2	3462	15.45	FYKEEEKNDPEFSKK		-	-	18.01	0.011	3	1917.92	1917.92	-0.0021	-1.09493
	18	evm_27.model.AmTr_v1.0_scaffold00062.199	Ambo-2	5591	22.25	RPFAAIVGGSK		-	-	18.01	4.4E-6	2	1102.64	1102.64	-2.0E-4	-0.181383
	18	evm_27.model.AmTr_v1.0_scaffold00062.199	Ambo-2	5735	22.67	TFNDALEPAK		-	-	18.01	2.4E-4	2	1105.55	1105.55	5.0E-4	0.452262
	18	evm_27.model.AmTr_v1.0_scaffold00062.199	Ambo-2	6381	24.54	SVGDLSPSDLK		-	-	18.01	3.8E-5	2	1117.58	1117.57	0.0017	1.52115
	18	evm_27.model.AmTr_v1.0_scaffold00062.199	Ambo-2	6432	24.71	YSLKPLVPR		-	-	18.01	9.8E-8	2	1072.65	1072.65	-0.0021	-1.95776
	18	evm_27.model.AmTr_v1.0_scaffold00062.199	Ambo-2	7169	27.02	VDLNVPLDDNQK		-	-	18.01	4.3E-5	2	1369.7	1369.7	-0.0011	-0.803098
	18	evm_27.model.AmTr_v1.0_scaffold00062.199	Ambo-2	7402	27.76	VDLNVPLDDNQKITDDTR		-	-	18.01	9.2E-14	3	2071.03	2071.03	3.0E-4	0.144855
	18	evm_27.model.AmTr_v1.0_scaffold00062.199	Ambo-2	8503	31.09	ELDYLVGAVSNPK		-	-	18.01	2.6E-5	2	1404.74	1404.74	0.0016	1.139
	18	evm_27.model.AmTr_v1.0_scaffold00062.199	Ambo-2	8562	31.25	FLRPAVAGFLMQK	M11:+15.99491	-	-	18.01	1.7E-5	3	1493.83	1493.83	0.0015	1.00413
	18	evm_27.model.AmTr_v1.0_scaffold00062.199	Ambo-2	9343	33.7	FLRPAVAGFLMQK		-	-	18.01	6.4E-7	3	1477.84	1477.84	1.0E-4	0.0676665
	18	evm_27.model.AmTr_v1.0_scaffold00062.199	Ambo-2	9401	33.87	GVTTIIGGGDSVAAVEQAGLADK		-	-	18.01	3.3E-6	3	2129.11	2129.11	0.0021	0.986328
	18	evm_27.model.AmTr_v1.0_scaffold00062.199	Ambo-2	9408	33.89	GVTTIIGGGDSVAAVEQAGLADK		-	-	18.01	7.5E-11	2	2129.11	2129.11	9.0E-4	0.422712
	18	evm_27.model.AmTr_v1.0_scaffold00062.199	Ambo-2	10187	36.49	LAALADLYVNDAFGTAHR		-	-	18.01	8.1E-8	3	1917.98	1917.98	-1.0E-4	-0.0521381
	18	evm_27.model.AmTr_v1.0_scaffold00062.199	Ambo-2	10336	37.03	IGVIESLLEK		-	-	18.01	0.0086	2	1100.66	1100.66	6.0E-4	0.545129
	18	evm_27.model.AmTr_v1.0_scaffold00062.199	Ambo-2	10540	37.72	GVALLLPTDVVVADK		-	-	18.01	7.3E-4	2	1509.89	1509.89	0.0022	1.45706
	18	evm_27.model.AmTr_v1.0_scaffold00062.199	Ambo-2	10755	38.44	GVALLLPTDVVVADKFAPDAESK		-	-	18.01	1.9E-5	3	2355.29	2355.28	0.0055	2.33518
	18	evm_27.model.AmTr_v1.0_scaffold00062.199	Ambo-2	10990	39.33	TIIWNGPMGVFEFEK	M8:+15.99491	-	-	18.01	7.5E-6	2	1783.87	1783.87	-0.0022	-1.23327
	18	evm_27.model.AmTr_v1.0_scaffold00062.199	Ambo-2	11215	40.15	MSHISTGGGASLELLEGKPLPGVLALDDA		-	-	18.01	2.7E-13	3	2848.49	2848.48	0.01	3.51065
	18	evm_27.model.AmTr_v1.0_scaffold00062.199	Ambo-2	11564	41.37	LSELLGVPVLTADDCIGEAVEK	C15:+57.02146	-	-	18.01	1.5E-13	2	2328.21	2328.2	0.0087	3.73679
	18	evm_27.model.AmTr_v1.0_scaffold00062.199	Ambo-2	11815	42.27	LVASLTEGGVLLLENVR		-	-	18.01	3.8E-7	3	1783.04	1783.03	0.0068	3.81373
	18	evm_27.model.AmTr_v1.0_scaffold00062.199	Ambo-2	11826	42.31	LVASLTEGGVLLLENVR		-	-	18.01	2.9E-9	2	1783.03	1783.03	8.0E-4	0.448674
	18	evm_27.model.AmTr_v1.0_scaffold00062.199	Ambo-2	12052	43.15	TIIWNGPMGVFEFEK		-	-	18.01	4.4E-4	2	1767.88	1767.88	0.0065	3.67672
	18	evm_27.model.AmTr_v1.0_scaffold00062.199	Ambo-2	12088	43.26	TIIWNGPMGVFEFEK		-	-	18.01	0.013	3	1767.88	1767.88	-0.0019	-1.07473
	19	evm_27.model.AmTr_v1.0_scaffold00001.7	Ambo-2	2413	12.06	ENNFKQPGDR		-	-	19.01	0.038	3	1204.57	1204.57	-0.0016	-1.32827
	19	evm_27.model.AmTr_v1.0_scaffold00001.7	Ambo-2	3903	16.85	SHIQENWR		-	-	19.01	8.3E-5	2	1069.52	1069.52	9.0E-4	0.841501
	19		Ambo-2	4261	17.97	FSTVIHER		2	2	19.01 19.02	2.1E-5	2	988.521	988.521	-4.0E-4	-0.404645
	19	evm_27.model.AmTr_v1.0_scaffold00001.7	Ambo-2	4571	19.02	TFAYGDTQR		-	-	19.01	1.5E-4	2	1058.49	1058.49	-0.0018	-1.70053
	19	evm_27.model.AmTr_v1.0_scaffold00001.7	Ambo-2	5162	20.97	IVDALSDTR		-	-	19.01	7.0E-5	2	989.527	989.527	2.0E-4	0.202117
	19		Ambo-2	7099	26.81	APGVQTPLIVR		2	2	19.01 19.02	5.7E-5	2	1150.69	1150.69	-6.0E-4	-0.521424
	19		Ambo-2	7137	26.92	DEEVDYFPSR		2	2	19.01 19.02	5.7E-4	2	1256.54	1256.54	5.0E-4	0.397917
	19	evm_27.model.AmTr_v1.0_scaffold00001.8	Ambo-2	8963	32.51	GPILLEDYHLVEK		-	-	19.02	2.5E-6	3	1525.83	1525.83	0.0033	2.16276
	19	evm_27.model.AmTr_v1.0_scaffold00001.8	Ambo-2	9002	32.63	GPILLEDYHLVEK		-	-	19.02	4.0E-5	2	1525.82	1525.83	-0.0019	-1.24523
	19	evm_27.model.AmTr_v1.0_scaffold00001.8	Ambo-2	9165	33.16	LGPNYLMLPANAPK		-	-	19.02	3.1E-4	2	1498.81	1498.81	0.0055	3.66958
	19	evm_27.model.AmTr_v1.0_scaffold00001.7	Ambo-2	9261	33.45	HMEGFGVSAYTLLNK		-	-	19.01	9.6E-6	2	1666.83	1666.83	0.006	3.59966
	19	evm_27.model.AmTr_v1.0_scaffold00001.7	Ambo-2	9267	33.47	HMEGFGVSAYTLLNK		-	-	19.01	1.0E-5	3	1666.83	1666.83	-6.0E-4	-0.359966
	19	evm_27.model.AmTr_v1.0_scaffold00001.7	Ambo-2	9487	34.16	GPILLEDYHLIEK		-	-	19.01	7.6E-7	3	1539.84	1539.84	3.0E-4	0.194825
	19	evm_27.model.AmTr_v1.0_scaffold00001.7	Ambo-2	9510	34.23	GPILLEDYHLIEK		-	-	19.01	7.0E-6	2	1539.85	1539.84	0.0029	1.88331
	19	evm_27.model.AmTr_v1.0_scaffold00001.7	Ambo-2	9965	35.68	LGPNYLMLPVNAPK		-	-	19.01	0.0085	3	1526.84	1526.84	-8.0E-4	-0.523958
	19		Ambo-2	10349	37.07	DLYDSIAAGNYPEWK		2	2	19.01 19.02	0.036	3	1741.81	1741.81	4.0E-4	0.229647
	19		Ambo-2	10355	37.09	DLYDSIAAGNYPEWK		2	2	19.01 19.02	1.4E-4	2	1741.81	1741.81	-4.0E-4	-0.229647
	19	evm_27.model.AmTr_v1.0_scaffold00001.7	Ambo-2	10452	37.43	SIWISYWSQCDK	C10:+57.02146	-	-	19.01	0.0037	2	1572.72	1572.72	1.0E-4	0.0635843
	19	evm_27.model.AmTr_v1.0_scaffold00001.7	Ambo-2	10578	37.86	GFFEVTHDISHLTCADLLR	C14:+57.02146	-	-	19.01	2.1E-10	3	2231.1	2231.09	0.0072	3.22712
	19	evm_27.model.AmTr_v1.0_scaffold00001.8	Ambo-2	12274	44	EGNFDMVGNNFPVFFVR		-	-	19.02	2.1E-10	2	1988.93	1988.93	-0.0025	-1.25696
	19	evm_27.model.AmTr_v1.0_scaffold00001.8	Ambo-2	12287	44.04	EGNFDMVGNNFPVFFVR	M6:+15.99491 - E1:-18.01056	-	-	19.02	2.1E-6	3	1988.93	1986.92	2.016	1014.64
	19	evm_27.model.AmTr_v1.0_scaffold00001.8	Ambo-2	12538	45.03	VTHEILSIWISYWSQCDK	C16:+57.02146	-	-	19.02	2.3E-8	3	2265.1	2265.1	-0.002	-0.882963
	19	evm_27.model.AmTr_v1.0_scaffold00001.7	Ambo-2	12687	45.63	NIDNFFNENEQLAFNPGIVVPGIYYSDDKFLQAR		-	-	19.01	2.2E-14	3	3947.94	3947.92	0.014	3.54617
	19	evm_27.model.AmTr_v1.0_scaffold00001.8	Ambo-2	12700	45.67	LFIQTINLEDVDRFDFDPLDVTK		-	-	19.02	0.011	3	2753.42	2753.4	0.015	5.4478
	19	evm_27.model.AmTr_v1.0_scaffold00001.7	Ambo-2	12781	45.98	EGNWDLVGNNFPVFFVR		-	-	19.01	1.3E-8	3	2009.99	2009.99	-7.0E-4	-0.348261
	19	evm_27.model.AmTr_v1.0_scaffold00001.7	Ambo-2	12792	46.02	EGNWDLVGNNFPVFFVR		-	-	19.01	3.1E-8	2	2009.99	2009.99	0.0018	0.895528
	20	evm_27.model.AmTr_v1.0_scaffold00177.22	Ambo-1	7928	31.45	AGIALNDNFMK		-	-	20.01	1.2E-4	2	1193.6	1193.6	0.0033	2.76475
	20	evm_27.model.AmTr_v1.0_scaffold00177.22	Ambo-1	8266	32.56	VIDLICHMASVAR	C6:+57.02146	-	-	20.01	2.1E-4	3	1484.77	1484.77	-0.0027	-1.81846
	20	evm_27.model.AmTr_v1.0_scaffold00177.22	Ambo-1	9203	35.62	VPTVDVSVVDLTVR		-	-	20.01	1.9E-4	3	1498.85	1498.85	-0.0022	-1.46779
	20	evm_27.model.AmTr_v1.0_scaffold00177.22	Ambo-1	10077	38.64	LVMWYDNEWGYSSR		-	-	20.01	0.0092	2	1805.79	1805.8	-0.0037	-2.04896
	20	evm_27.model.AmTr_v1.0_scaffold00177.22	Ambo-2	2414	12.06	AAIKEESEGKLK		-	-	20.01	4.3E-6	2	1302.73	1302.73	0.0048	3.68458
	20	evm_27.model.AmTr_v1.0_scaffold00177.22	Ambo-2	2424	12.09	AAIKEESEGKLK		-	-	20.01	4.0E-5	3	1302.73	1302.73	4.0E-4	0.307048
	20	evm_27.model.AmTr_v1.0_scaffold00177.22	Ambo-2	8489	31.05	AGIALNDNFMK		-	-	20.01	0.0026	2	1193.6	1193.6	4.0E-4	0.335121
	20	evm_27.model.AmTr_v1.0_scaffold00177.22	Ambo-2	8786	31.97	VIDLICHMASVAR	C6:+57.02146	-	-	20.01	1.1E-7	3	1484.77	1484.77	-1.0E-4	-0.0673504
	20	evm_27.model.AmTr_v1.0_scaffold00177.22	Ambo-2	9617	34.58	ILGYTEDDVVSTDFVGDSR		-	-	20.01	6.8E-12	2	2087.98	2087.98	0.0047	2.25098
	20	evm_27.model.AmTr_v1.0_scaffold00177.22	Ambo-2	9633	34.63	ILGYTEDDVVSTDFVGDSR		-	-	20.01	3.7E-7	3	2087.98	2087.98	0.0042	2.01152
	20	evm_27.model.AmTr_v1.0_scaffold00177.22	Ambo-2	9867	35.37	VPTVDVSVVDLTVR		-	-	20.01	3.5E-8	2	1498.85	1498.85	0.0024	1.60123
	20	evm_27.model.AmTr_v1.0_scaffold00177.22	Ambo-2	9885	35.42	VPTVDVSVVDLTVR		-	-	20.01	3.5E-5	3	1498.85	1498.85	-0.0011	-0.733897
	20	evm_27.model.AmTr_v1.0_scaffold00177.22	Ambo-2	10357	37.1	VPTVDVSVVDLTVRLEK		-	-	20.01	2.7E-6	3	1869.08	1869.07	0.0058	3.10315
	20	evm_27.model.AmTr_v1.0_scaffold00177.22	Ambo-2	10390	37.21	VPTVDVSVVDLTVRLEK		-	-	20.01	8.2E-10	2	1869.07	1869.07	-0.0043	-2.30061
	20	evm_27.model.AmTr_v1.0_scaffold00177.22	Ambo-2	10564	37.8	VPTVDVSVVDLTVRLEK		-	-	20.01	2.8E-5	3	1869.07	1869.07	0.0017	0.909543
	20	evm_27.model.AmTr_v1.0_scaffold00177.22	Ambo-2	10636	38.05	LVMWYDNEWGYSSR		-	-	20.01	1.2E-8	2	1805.79	1805.8	-0.002	-1.10755
	20	evm_27.model.AmTr_v1.0_scaffold00177.22	Ambo-2	10673	38.18	LVMWYDNEWGYSSR		-	-	20.01	0.0018	3	1805.8	1805.8	-4.0E-4	-0.221509
	20	evm_27.model.AmTr_v1.0_scaffold00177.22	Ambo-2	10898	39.01	VPTVDVSVVDLTVRLEK		-	-	20.01	0.0032	3	1869.07	1869.07	-0.0022	-1.17706
	20	evm_27.model.AmTr_v1.0_scaffold00177.22	Ambo-2	11087	39.69	VPTVDVSVVDLTVRLEK		-	-	20.01	2.0E-5	3	1869.07	1869.07	0.0043	2.30061
	20	evm_27.model.AmTr_v1.0_scaffold00177.22	Ambo-2	11377	40.71	VPTVDVSVVDLTVRLEK		-	-	20.01	2.9E-4	3	1869.07	1869.07	-4.0E-4	-0.21401
	20	evm_27.model.AmTr_v1.0_scaffold00177.22	Ambo-2	12572	45.16	VPTVDVSVVDLTVRLEK		-	-	20.01	0.0082	3	1869.07	1869.07	-0.0017	-0.909543
	20	evm_27.model.AmTr_v1.0_scaffold00177.22	Ambo-2	12748	45.85	VPTVDVSVVDLTVRLEK		-	-	20.01	1.4E-5	3	1869.07	1869.07	-0.0037	-1.97959
	20	evm_27.model.AmTr_v1.0_scaffold00177.22	Ambo-2	12822	46.14	VPTVDVSVVDLTVR		-	-	20.01	1.8E-6	2	1498.85	1498.85	0.0026	1.73467
	20	evm_27.model.AmTr_v1.0_scaffold00177.22	Ambo-2	13158	47.42	VPTVDVSVVDLTVR		-	-	20.01	0.0017	2	1498.86	1498.85	0.0085	5.67102
	21	evm_27.model.AmTr_v1.0_scaffold00012.94	Ambo-1	1942	10.51	FHCETGDCGR	C3:+57.02146 - C8:+57.02146	-	-	21.01	0.0061	3	1238.47	1238.47	-0.0018	-1.45341
	21	evm_27.model.AmTr_v1.0_scaffold00012.94	Ambo-1	4318	19.39	SFAAPHTHWSGR		-	-	21.01	0.042	3	1353.65	1353.65	0.0012	0.886495
	21	evm_27.model.AmTr_v1.0_scaffold00012.94	Ambo-1	4837	21.22	GLCPVVGCR	C3:+57.02146 - C8:+57.02146	-	-	21.01	1.3E-4	2	1017.5	1017.5	-4.0E-4	-0.393121
	21	evm_27.model.AmTr_v1.0_scaffold00012.94	Ambo-1	5675	24.03	CPATFTYAHDSPSLTHNCVEPR	C1:+57.02146 - C18:+57.02146	-	-	21.01	0.0015	3	2560.14	2560.13	0.0015	0.585907
	21	evm_27.model.AmTr_v1.0_scaffold00012.94	Ambo-1	6303	26.13	SGCEAFGTDELCCR	C3:+57.02146 - C12:+57.02146 - C13:+57.02146	-	-	21.01	6.4E-6	2	1661.64	1661.64	0.0024	1.44436
	21	evm_27.model.AmTr_v1.0_scaffold00012.94	Ambo-1	7198	29.06	EDLLATCPTQLR	C7:+57.02146	-	-	21.01	1.0E-4	2	1416.72	1416.72	0.0011	0.776444
	21	evm_27.model.AmTr_v1.0_scaffold00012.94	Ambo-1	7929	31.45	GLCPVVGCREDLLATCPTQLR	C3:+57.02146 - C8:+57.02146 - C16:+57.02146	-	-	21.01	0.011	3	2415.2	2415.19	0.003	1.24214
	21	evm_27.model.AmTr_v1.0_scaffold00012.94	Ambo-2	1963	10.47	FHCETGDCGR	C3:+57.02146 - C8:+57.02146	-	-	21.01	9.5E-4	3	1238.47	1238.47	-0.0012	-0.968939
	21	evm_27.model.AmTr_v1.0_scaffold00012.94	Ambo-2	1973	10.5	FHCETGDCGR	C3:+57.02146 - C8:+57.02146	-	-	21.01	0.034	2	1238.47	1238.47	-7.0E-4	-0.565214
	21	evm_27.model.AmTr_v1.0_scaffold00012.94	Ambo-2	4522	18.86	SFAAPHTHWSGR		-	-	21.01	1.4E-5	3	1353.64	1353.65	-0.0017	-1.25587
	21	evm_27.model.AmTr_v1.0_scaffold00012.94	Ambo-2	4552	18.96	SFAAPHTHWSGR		-	-	21.01	3.1E-6	2	1353.64	1353.65	-0.0022	-1.62524
	21	evm_27.model.AmTr_v1.0_scaffold00012.94	Ambo-2	5194	21.06	GLCPVVGCR	C3:+57.02146 - C8:+57.02146	-	-	21.01	3.5E-7	2	1017.5	1017.5	0.0013	1.27764
	21	evm_27.model.AmTr_v1.0_scaffold00012.94	Ambo-2	6061	23.62	CPATFTYAHDSPSLTHNCVEPR	C1:+57.02146 - C18:+57.02146	-	-	21.01	1.3E-10	3	2560.13	2560.13	-0.0038	-1.4843
	21	evm_27.model.AmTr_v1.0_scaffold00012.94	Ambo-2	6309	24.34	NQYNSPHTCHGSTYSEFFK	C9:+57.02146	-	-	21.01	1.6E-7	3	2303.98	2303.98	0.0017	0.737854
	21	evm_27.model.AmTr_v1.0_scaffold00012.94	Ambo-2	6325	24.38	NQYNSPHTCHGSTYSEFFK	C9:+57.02146	-	-	21.01	5.5E-10	2	2303.98	2303.98	0.004	1.73613
	21	evm_27.model.AmTr_v1.0_scaffold00012.94	Ambo-2	6744	25.7	SGCEAFGTDELCCR	C3:+57.02146 - C12:+57.02146 - C13:+57.02146	-	-	21.01	9.5E-8	2	1661.64	1661.64	3.0E-4	0.180545
	21	evm_27.model.AmTr_v1.0_scaffold00012.94	Ambo-2	6834	26	GGFALETLQHK		-	-	21.01	0.0011	3	1200.64	1200.64	-1.0E-4	-0.0832891
	21	evm_27.model.AmTr_v1.0_scaffold00012.94	Ambo-2	6837	26.01	GGFALETLQHK		-	-	21.01	7.9E-6	2	1200.64	1200.64	2.0E-4	0.166578
	21	evm_27.model.AmTr_v1.0_scaffold00012.94	Ambo-2	7646	28.5	CPATFTYAHDSPSLTHNCVEPR	C1:+57.02146 - C18:+57.02146 - C1:-17.02655	-	-	21.01	1.0E-15	3	2543.11	2543.11	1.0E-4	0.039322
	21	evm_27.model.AmTr_v1.0_scaffold00012.94	Ambo-2	7728	28.77	EDLLATCPTQLR	C7:+57.02146	-	-	21.01	2.3E-6	2	1416.72	1416.72	0.0014	0.988201
	21	evm_27.model.AmTr_v1.0_scaffold00012.94	Ambo-2	8418	30.85	GLCPVVGCREDLLATCPTQLR	C3:+57.02146 - C8:+57.02146 - C16:+57.02146	-	-	21.01	4.3E-8	3	2415.19	2415.19	-4.0E-4	-0.165618
	21	evm_27.model.AmTr_v1.0_scaffold00012.94	Ambo-2	8456	30.96	GLCPVVGCREDLLATCPTQLR	C3:+57.02146 - C8:+57.02146 - C16:+57.02146	-	-	21.01	9.0E-12	2	2415.2	2415.19	0.0092	3.80922
	21	evm_27.model.AmTr_v1.0_scaffold00012.94	Ambo-2	12314	44.15	SPLVLTLVNNCPFTIWPAIQPNAGHYVPEK	C11:+57.02146	-	-	21.01	8.0E-14	3	3375.77	3375.76	0.015	4.44345
	22	evm_27.model.AmTr_v1.0_scaffold00001.87	Ambo-1	7410	29.76	ADLVNNLGTIAR		-	-	22.01	0.0045	2	1256.69	1256.7	-0.0017	-1.35275
	22	evm_27.model.AmTr_v1.0_scaffold00001.87	Ambo-1	8055	31.86	GVVDSDDLPLNISR		-	-	22.01	2.1E-5	2	1499.77	1499.77	4.0E-4	0.266707
	22	evm_27.model.AmTr_v1.0_scaffold00001.87	Ambo-1	9577	36.9	APFDLFDTR		-	-	22.01	0.016	2	1081.53	1081.53	5.0E-4	0.462307
	22	evm_27.model.AmTr_v1.0_scaffold00001.87	Ambo-2	5299	21.37	EDQQDYLEER		-	-	22.01	0.0086	2	1324.57	1324.57	0.0034	2.56688
	22	evm_27.model.AmTr_v1.0_scaffold00001.87	Ambo-2	5883	23.1	SGDEMTSLKDYVTR	M5:+15.99491	-	-	22.01	4.1E-4	3	1617.74	1617.74	-0.0077	-4.75972
	22	evm_27.model.AmTr_v1.0_scaffold00001.87	Ambo-2	6089	23.7	KPEEITKEEYASFYK		-	-	22.01	1.3E-7	3	1861.92	1861.92	5.0E-4	0.26854
	22	evm_27.model.AmTr_v1.0_scaffold00001.87	Ambo-2	6730	25.65	AVENSPFLER		-	-	22.01	2.5E-4	2	1161.59	1161.59	0.0028	2.41049
	22	evm_27.model.AmTr_v1.0_scaffold00001.87	Ambo-2	6996	26.49	ELISNSSDALDKIR		-	-	22.01	5.3E-10	3	1560.82	1560.82	-0.0013	-0.832894
	22	evm_27.model.AmTr_v1.0_scaffold00001.87	Ambo-2	7031	26.6	ELISNSSDALDKIR		-	-	22.01	1.4E-8	2	1560.82	1560.82	-0.001	-0.640688
	22	evm_27.model.AmTr_v1.0_scaffold00001.87	Ambo-2	7631	28.46	SGDEMTSLKDYVTR		-	-	22.01	7.4E-9	3	1601.75	1601.75	0.0033	2.06025
	22	evm_27.model.AmTr_v1.0_scaffold00001.87	Ambo-2	7638	28.48	SGDEMTSLKDYVTR		-	-	22.01	4.2E-8	2	1601.75	1601.75	-1.0E-4	-0.0624318
	22	evm_27.model.AmTr_v1.0_scaffold00001.87	Ambo-2	7991	29.57	ADLVNNLGTIAR		-	-	22.01	8.7E-6	2	1256.7	1256.7	-5.0E-4	-0.397869
	22	evm_27.model.AmTr_v1.0_scaffold00001.87	Ambo-2	8221	30.27	HNDDEQYVWESQAGGSFTVTR		-	-	22.01	1.0E-15	3	2426.07	2426.06	0.004	1.64876
	22	evm_27.model.AmTr_v1.0_scaffold00001.87	Ambo-2	8635	31.49	GVVDSDDLPLNISR		-	-	22.01	9.7E-11	2	1499.77	1499.77	-0.0016	-1.06683
	22	evm_27.model.AmTr_v1.0_scaffold00001.87	Ambo-2	8644	31.52	SLTNDWEDHLALK		-	-	22.01	1.0E-4	3	1541.76	1541.76	2.0E-4	0.129722
	22	evm_27.model.AmTr_v1.0_scaffold00001.87	Ambo-2	8954	32.49	LDAQPELFIR		-	-	22.01	3.1E-6	2	1201.66	1201.66	0.0022	1.8308
	22	evm_27.model.AmTr_v1.0_scaffold00001.87	Ambo-2	9020	32.69	ITLFLKEDQQDYLEER		-	-	22.01	2.4E-9	3	2040.03	2040.03	0.0015	0.735284
	22	evm_27.model.AmTr_v1.0_scaffold00001.87	Ambo-2	9025	32.7	TLSIIDSGIGMTK		-	-	22.01	9.6E-7	2	1335.72	1335.72	0.0026	1.94652
	22	evm_27.model.AmTr_v1.0_scaffold00001.87	Ambo-2	9383	33.82	RAPFDLFDTR		-	-	22.01	1.9E-5	3	1237.63	1237.63	-0.0011	-0.888794
	22	evm_27.model.AmTr_v1.0_scaffold00001.87	Ambo-2	9387	33.83	RAPFDLFDTR		-	-	22.01	0.0022	2	1237.63	1237.63	-0.001	-0.807994
	22	evm_27.model.AmTr_v1.0_scaffold00001.87	Ambo-2	10191	36.5	APFDLFDTR		-	-	22.01	1.1E-5	2	1081.53	1081.53	0.0019	1.75677
	22	evm_27.model.AmTr_v1.0_scaffold00001.87	Ambo-2	10975	39.27	HSEFISYPIYLWTEK		-	-	22.01	7.8E-5	3	1912.95	1912.95	0.0045	2.35239
	23	evm_27.model.AmTr_v1.0_scaffold00140.41	Ambo-1	3213	15.41	CGCSGIHLKG	C1:+57.02146 - C3:+57.02146	-	-	23.01	7.3E-6	2	1088.5	1088.5	3.0E-4	0.275609
	23	evm_27.model.AmTr_v1.0_scaffold00140.41	Ambo-1	3252	15.54	CGCSGIHLK	C1:+57.02146 - C3:+57.02146	-	-	23.01	0.0012	2	1031.48	1031.48	1.0E-4	0.0969484
	23	evm_27.model.AmTr_v1.0_scaffold00140.41	Ambo-1	6038	25.28	SSLTVWAGPGCNNRAER	C11:+57.02146	-	-	23.01	0.0013	3	1874.9	1874.89	0.0026	1.38675
	23	evm_27.model.AmTr_v1.0_scaffold00140.41	Ambo-1	6715	27.43	SCNAFGWK	C2:+57.02146	-	-	23.01	0.041	2	969.425	969.425	0	0
	23	evm_27.model.AmTr_v1.0_scaffold00140.41	Ambo-1	6820	27.78	SSLTVWAGPGCNNR	C11:+57.02146	-	-	23.01	1.1E-5	2	1518.71	1518.71	-0.0063	-4.14825
	23	evm_27.model.AmTr_v1.0_scaffold00140.41	Ambo-1	6859	27.91	SSLTVWAGPGCNNR	C11:+57.02146	-	-	23.01	5.4E-5	3	1518.71	1518.71	2.0E-4	0.131691
	23	evm_27.model.AmTr_v1.0_scaffold00140.41	Ambo-1	7020	28.45	SSLTVWAGPGCNNR	C11:+57.02146	-	-	23.01	6.1E-9	2	1518.71	1518.71	-4.0E-4	-0.263381
	23	evm_27.model.AmTr_v1.0_scaffold00140.41	Ambo-1	7216	29.12	SSLTVWAGPGCNNR	C11:+57.02146	-	-	23.01	0.0065	2	1518.71	1518.71	-0.0057	-3.75318
	23	evm_27.model.AmTr_v1.0_scaffold00140.41	Ambo-1	8109	32.03	GGYEFVYNGQTAALYNQPDCK	C20:+57.02146	-	-	23.01	2.6E-8	2	2395.06	2395.07	-0.002	-0.83505
	23	evm_27.model.AmTr_v1.0_scaffold00140.41	Ambo-1	8211	32.37	FGSGARSCNAFGWKSMFIQC	C8:+57.02146 - C20:+57.02146 - M16:+15.99491	-	-	23.01	1.9E-5	3	2327.02	2327.02	0.0029	1.24623
	23	evm_27.model.AmTr_v1.0_scaffold00140.41	Ambo-1	8287	32.64	GGYEFVYNGQTAALYNQPDCK	C20:+57.02146	-	-	23.01	2.9E-4	3	2395.07	2395.07	-8.0E-4	-0.33402
	23	evm_27.model.AmTr_v1.0_scaffold00140.41	Ambo-1	9491	36.59	FGSGARSCNAFGWKSMFIQC	C8:+57.02146 - C20:+57.02146	-	-	23.01	2.3E-7	3	2311.02	2311.02	0.0027	1.16831
	23	evm_27.model.AmTr_v1.0_scaffold00140.41	Ambo-2	3472	15.48	CGCSGIHLK	C1:+57.02146 - C3:+57.02146	-	-	23.01	0.0011	2	1031.48	1031.48	2.0E-4	0.193897
	23	evm_27.model.AmTr_v1.0_scaffold00140.41	Ambo-2	5608	22.3	CGCSGIHLK	C1:+57.02146 - C3:+57.02146 - C1:-17.02655	-	-	23.01	7.5E-4	2	1014.45	1014.45	6.0E-4	0.591453
	23	evm_27.model.AmTr_v1.0_scaffold00140.41	Ambo-2	6928	26.29	SCNAFGWK	C2:+57.02146	-	-	23.01	0.04	2	969.423	969.425	-0.0021	-2.16623
	23	evm_27.model.AmTr_v1.0_scaffold00140.41	Ambo-2	7369	27.65	SSLTVWAGPGCNNR	C11:+57.02146	-	-	23.01	1.3E-7	2	1518.71	1518.71	-0.0038	-2.50212
	23	evm_27.model.AmTr_v1.0_scaffold00140.41	Ambo-2	7452	27.9	SSLTVWAGPGCNNR	C11:+57.02146	-	-	23.01	1.2E-7	3	1518.71	1518.71	5.0E-4	0.329226
	23	evm_27.model.AmTr_v1.0_scaffold00140.41	Ambo-2	7592	28.33	SSLTVWAGPGCNNR	C11:+57.02146	-	-	23.01	6.5E-10	2	1518.71	1518.71	6.0E-4	0.395072
	23	evm_27.model.AmTr_v1.0_scaffold00140.41	Ambo-2	8684	31.65	GGYEFVYNGQTAALYNQPDCK	C20:+57.02146	-	-	23.01	5.1E-11	2	2395.07	2395.07	0.0065	2.71391
	23	evm_27.model.AmTr_v1.0_scaffold00140.41	Ambo-2	8884	32.28	GGYEFVYNGQTAALYNQPDCK	C20:+57.02146	-	-	23.01	2.0E-6	3	2395.07	2395.07	0.0019	0.793297
	23	evm_27.model.AmTr_v1.0_scaffold00140.41	Ambo-2	8900	32.33	GGYEFVYNGQTAALYNQPDCK	C20:+57.02146	-	-	23.01	3.1E-6	2	2395.07	2395.07	0.0017	0.709792
	24	evm_27.model.AmTr_v1.0_scaffold00023.236	Ambo-1	2324	12.17	TEPPVEGR		-	-	24.01	5.4E-5	2	884.447	884.448	-4.0E-4	-0.45226
	24	evm_27.model.AmTr_v1.0_scaffold00023.236	Ambo-1	9405	36.3	YAADEDAFFADYAEAHLK		-	-	24.01	1.8E-4	3	2046.91	2046.91	0.0038	1.85646
	24	evm_27.model.AmTr_v1.0_scaffold00023.236	Ambo-2	2175	11.23	QDKTEPPVEGR		-	-	24.01	8.9E-6	2	1255.63	1255.63	-1.0E-4	-0.0796414
	24	evm_27.model.AmTr_v1.0_scaffold00023.236	Ambo-2	2200	11.32	QDKTEPPVEGR		-	-	24.01	4.7E-5	3	1255.63	1255.63	0.0023	1.83175
	24	evm_27.model.AmTr_v1.0_scaffold00023.236	Ambo-2	2355	11.87	TEPPVEGR		-	-	24.01	3.4E-4	2	884.446	884.448	-0.0014	-1.58291
	24	evm_27.model.AmTr_v1.0_scaffold00023.236	Ambo-2	3280	14.87	QDKTEPPVEGR	Q1:-17.02655	-	-	24.01	3.6E-5	2	1238.6	1238.6	-0.0011	-0.888098
	24	evm_27.model.AmTr_v1.0_scaffold00023.236	Ambo-2	3739	16.3	LPDATKGPDHLR		-	-	24.01	3.0E-6	3	1319.71	1319.71	-0.0017	-1.28816
	24	evm_27.model.AmTr_v1.0_scaffold00023.236	Ambo-2	5874	23.07	TGGPFGTMK		-	-	24.01	0.0061	2	895.434	895.435	-8.0E-4	-0.893421
	24	evm_27.model.AmTr_v1.0_scaffold00023.236	Ambo-2	7794	28.98	YPEELAHGANAGLDIAVR		-	-	24.01	1.2E-9	3	1895.96	1895.96	0.001	0.527437
	24	evm_27.model.AmTr_v1.0_scaffold00023.236	Ambo-2	7802	29	YPEELAHGANAGLDIAVR		-	-	24.01	8.8E-11	3	1895.96	1895.96	3.0E-4	0.158231
	24	evm_27.model.AmTr_v1.0_scaffold00023.236	Ambo-2	7806	29.01	YPEELAHGANAGLDIAVR		-	-	24.01	1.0E-15	2	1895.97	1895.96	0.0067	3.53383
	24	evm_27.model.AmTr_v1.0_scaffold00023.236	Ambo-2	7936	29.39	ALIEDPAFHPYVEK		-	-	24.01	8.7E-5	2	1628.84	1628.83	0.0057	3.49944
	24	evm_27.model.AmTr_v1.0_scaffold00023.236	Ambo-2	7949	29.43	ALIEDPAFHPYVEK		-	-	24.01	0.0032	3	1628.83	1628.83	8.0E-4	0.491149
	24	evm_27.model.AmTr_v1.0_scaffold00023.236	Ambo-2	8150	30.04	EGLLQLPSDK		-	-	24.01	0.0012	2	1099.6	1099.6	0.0013	1.18225
	24	evm_27.model.AmTr_v1.0_scaffold00023.236	Ambo-2	8502	31.09	ELLSGEKEGLLQLPSDK		-	-	24.01	5.9E-5	3	1856	1856	0.0028	1.50862
	24	evm_27.model.AmTr_v1.0_scaffold00023.236	Ambo-2	8512	31.11	ELLSGEKEGLLQLPSDK		-	-	24.01	5.8E-10	2	1856.01	1856	0.0053	2.8556
	24	evm_27.model.AmTr_v1.0_scaffold00023.236	Ambo-2	9626	34.61	QMGLTDKDIVALSGAHTLGR	Q1:-17.02655	-	-	24.01	5.3E-8	3	2066.07	2066.07	0.0018	0.871219
	24	evm_27.model.AmTr_v1.0_scaffold00023.236	Ambo-2	10027	35.91	YAADEDAFFADYAEAHLK		-	-	24.01	5.8E-9	3	2046.91	2046.91	0.0016	0.781667
	24	evm_27.model.AmTr_v1.0_scaffold00023.236	Ambo-2	10034	35.93	YAADEDAFFADYAEAHLK		-	-	24.01	7.8E-11	2	2046.91	2046.91	0.0046	2.24729
	24	evm_27.model.AmTr_v1.0_scaffold00023.236	Ambo-2	12181	43.67	SGFEGAWTSNPLIFDNSYFK		-	-	24.01	2.0E-10	2	2280.06	2280.06	0.0012	0.526302
	24	evm_27.model.AmTr_v1.0_scaffold00023.236	Ambo-2	12182	43.67	SGFEGAWTSNPLIFDNSYFK		-	-	24.01	2.0E-7	3	2280.06	2280.06	-9.0E-4	-0.394726
	25	evm_27.model.AmTr_v1.0_scaffold00003.261	Ambo-1	6248	25.97	LLEQDNPDLGYDAAK		-	-	25.01	4.1E-5	2	1661.8	1661.8	0.0028	1.68492
	25	evm_27.model.AmTr_v1.0_scaffold00003.261	Ambo-1	9716	37.37	AAVEEGIVPGGGVALLYASR		-	-	25.01	0.014	2	1929.06	1929.04	0.013	6.73909
	25	evm_27.model.AmTr_v1.0_scaffold00003.261	Ambo-2	3371	15.16	AIYAEGCK	C7:+57.02146	-	-	25.01	0.023	2	911.429	911.43	-9.0E-4	-0.98746
	25	evm_27.model.AmTr_v1.0_scaffold00003.261	Ambo-2	3424	15.32	VTDALNATK		-	-	25.01	0.011	2	932.504	932.505	-0.0011	-1.17962
	25	evm_27.model.AmTr_v1.0_scaffold00003.261	Ambo-2	3519	15.62	APGFGENR		-	-	25.01	8.0E-4	2	847.405	847.406	-9.0E-4	-1.06206
	25	evm_27.model.AmTr_v1.0_scaffold00003.261	Ambo-2	3891	16.82	SAIEASTSDYDKEK		-	-	25.01	8.9E-8	3	1543.71	1543.71	-0.0025	-1.61947
	25	evm_27.model.AmTr_v1.0_scaffold00003.261	Ambo-2	3895	16.83	SAIEASTSDYDKEK		-	-	25.01	3.4E-6	2	1543.71	1543.71	4.0E-4	0.259116
	25	evm_27.model.AmTr_v1.0_scaffold00003.261	Ambo-2	5721	22.62	VTVSKDDTVVLDGAGEK		-	-	25.01	0.039	3	1732.9	1732.9	0.0031	1.78891
	25	evm_27.model.AmTr_v1.0_scaffold00003.261	Ambo-2	6698	25.56	LLEQDNPDLGYDAAK		-	-	25.01	4.4E-8	2	1661.81	1661.8	0.005	3.00878
	25	evm_27.model.AmTr_v1.0_scaffold00003.261	Ambo-2	6781	25.82	MPVHTIASNAGVEGAVVVGK		-	-	25.01	3.4E-10	3	1936.03	1936.03	-0.001	-0.51652
	25	evm_27.model.AmTr_v1.0_scaffold00003.261	Ambo-2	7197	27.1	QVANATNDVAGDGTTCATLLTR	C16:+57.02146	-	-	25.01	1.0E-15	3	2249.09	2249.08	0.0021	0.933714
	25	evm_27.model.AmTr_v1.0_scaffold00003.261	Ambo-2	7200	27.11	QVANATNDVAGDGTTCATLLTR	C16:+57.02146	-	-	25.01	1.0E-15	2	2249.09	2249.08	0.0026	1.15603
	25	evm_27.model.AmTr_v1.0_scaffold00003.261	Ambo-2	8257	30.38	MISTSEEIAQVGTISANGER		-	-	25.01	1.8E-11	2	2093.02	2093.02	-8.0E-4	-0.382223
	25	evm_27.model.AmTr_v1.0_scaffold00003.261	Ambo-2	8847	32.16	GYISPYFITNQK		-	-	25.01	9.6E-8	2	1430.73	1430.73	-6.0E-4	-0.419366
	25	evm_27.model.AmTr_v1.0_scaffold00003.261	Ambo-2	9193	33.25	IGVQIIQNALK		-	-	25.01	0.028	2	1196.74	1196.74	3.0E-4	0.250682
	25	evm_27.model.AmTr_v1.0_scaffold00003.261	Ambo-2	10254	36.72	GITMAVDTVVTSLK	M4:+15.99491	-	-	25.01	3.3E-5	2	1450.78	1450.78	0.0012	0.82714
	25	evm_27.model.AmTr_v1.0_scaffold00003.261	Ambo-2	10275	36.8	AAVEEGIVPGGGVALLYASR		-	-	25.01	3.5E-10	2	1929.05	1929.04	0.0022	1.14046
	25	evm_27.model.AmTr_v1.0_scaffold00003.261	Ambo-2	10353	37.08	AAVEEGIVPGGGVALLYASR		-	-	25.01	1.8E-11	3	1929.05	1929.04	0.0054	2.79931
	25	evm_27.model.AmTr_v1.0_scaffold00003.261	Ambo-2	10493	37.56	GITMAVDTVVTSLK		-	-	25.01	3.3E-5	2	1434.79	1434.79	0.0051	3.55453
	25	evm_27.model.AmTr_v1.0_scaffold00003.261	Ambo-2	10507	37.6	GITMAVDTVVTSLK		-	-	25.01	6.1E-6	3	1434.79	1434.79	-0.0014	-0.975754
	25	evm_27.model.AmTr_v1.0_scaffold00003.261	Ambo-2	11760	42.08	TALVDAASVSSLMTTTEATVVELPKDEK		-	-	25.01	1.4E-12	3	2906.5	2906.49	0.0048	1.65148
	26	evm_27.model.AmTr_v1.0_scaffold00022.182	Ambo-1	1575	8.92	TAGSHPIGHNTGTGGTTTR		-	-	26.01	5.1E-11	3	1822.88	1822.88	-0.0014	-0.768016
	26	evm_27.model.AmTr_v1.0_scaffold00022.182	Ambo-1	2181	11.59	ETAGNVAASAK		-	-	26.01	1.5E-4	2	1018.52	1018.52	3.0E-4	0.294546
	26	evm_27.model.AmTr_v1.0_scaffold00022.182	Ambo-1	2482	12.79	VNEAEINKQEAK		-	-	26.01	0.0052	3	1372.71	1372.71	-2.0E-4	-0.145697
	26	evm_27.model.AmTr_v1.0_scaffold00022.182	Ambo-1	2557	13.07	VNEAEINK		-	-	26.01	0.011	2	916.472	916.474	-0.0021	-2.29139
	26	evm_27.model.AmTr_v1.0_scaffold00022.182	Ambo-1	3036	14.79	NAVSSMKETAGNVAASAK	M6:+15.99491	-	-	26.01	0.015	3	1751.86	1751.86	1.0E-4	0.0570822
	26	evm_27.model.AmTr_v1.0_scaffold00022.182	Ambo-1	4168	18.84	AAGHGTGSALPGHGTGQPHDQLLDR		-	-	26.01	0.0049	3	2450.19	2450.19	0.002	0.816263
	26	evm_27.model.AmTr_v1.0_scaffold00022.182	Ambo-2	1576	8.97	TAGSHPIGHNTGTGGTTTR		-	-	26.01	2.1E-14	3	1822.88	1822.88	4.0E-4	0.219433
	26	evm_27.model.AmTr_v1.0_scaffold00022.182	Ambo-2	1584	9	TAGSHPIGHNTGTGGTTTR		-	-	26.01	9.7E-8	2	1822.88	1822.88	0.0011	0.603441
	26	evm_27.model.AmTr_v1.0_scaffold00022.182	Ambo-2	2243	11.46	ETAGNVAASAK		-	-	26.01	0.0027	2	1018.52	1018.52	0	0
	26	evm_27.model.AmTr_v1.0_scaffold00022.182	Ambo-2	2515	12.4	VNEAEINKQEAK		-	-	26.01	1.7E-10	2	1372.71	1372.71	9.0E-4	0.655639
	26	evm_27.model.AmTr_v1.0_scaffold00022.182	Ambo-2	2989	13.94	MSAHDPMQK		-	-	26.01	1.0E-5	2	1044.46	1044.46	2.0E-4	0.191486
	26	evm_27.model.AmTr_v1.0_scaffold00022.182	Ambo-2	3224	14.7	NAVSSMKETAGNVAASAK	M6:+15.99491	-	-	26.01	2.8E-7	3	1751.86	1751.86	3.0E-4	0.171247
	26	evm_27.model.AmTr_v1.0_scaffold00022.182	Ambo-2	4252	17.94	AVSSMKETAGNVAASAK		-	-	26.01	6.6E-6	3	1621.82	1621.82	-8.0E-4	-0.493272
	26	evm_27.model.AmTr_v1.0_scaffold00022.182	Ambo-2	4325	18.18	AAGHGTGSALPGHGTGQPHDQLLDR		-	-	26.01	3.1E-14	3	2450.2	2450.19	0.0043	1.75496
	26	evm_27.model.AmTr_v1.0_scaffold00022.182	Ambo-2	5987	23.39	NAVSSMKETAGNVAASAK		-	-	26.01	2.9E-7	3	1735.87	1735.86	0.0013	0.748906
	26	evm_27.model.AmTr_v1.0_scaffold00022.182	Ambo-2	6003	23.44	NAVSSMKETAGNVAASAK		-	-	26.01	1.1E-15	2	1735.87	1735.86	0.0012	0.691298
	26	evm_27.model.AmTr_v1.0_scaffold00022.182	Ambo-2	6304	24.33	VPLSGPTGQTGYATGAHYG		-	-	26.01	1.0E-10	2	1833.87	1833.88	-0.003	-1.63588
	26	evm_27.model.AmTr_v1.0_scaffold00022.182	Ambo-2	6386	24.56	VPLSGPTGQTGYATGAHYG		-	-	26.01	2.8E-9	3	1833.87	1833.88	-0.0048	-2.61741
	26	evm_27.model.AmTr_v1.0_scaffold00022.182	Ambo-2	6521	25.01	VPLSGPTGQTGYATGAHYG		-	-	26.01	2.8E-13	2	1833.88	1833.88	-0.0016	-0.872469
	27	evm_27.model.AmTr_v1.0_scaffold00007.142	Ambo-1	7488	30.03	EPVPFCIAPK	C6:+57.02146	-	-	27.01	0.0078	2	1157.61	1157.6	0.0039	3.36903
	27	evm_27.model.AmTr_v1.0_scaffold00007.142	Ambo-1	9661	37.18	NWNYTALVEAIHNGEGK		-	-	27.01	2.7E-7	3	1915.93	1915.93	5.0E-4	0.26097
	27	evm_27.model.AmTr_v1.0_scaffold00007.142	Ambo-2	2233	11.43	RNPMSFENCKR	C9:+57.02146 - M4:+15.99491	-	-	27.01	3.8E-6	3	1454.66	1454.66	-0.0011	-0.756189
	27	evm_27.model.AmTr_v1.0_scaffold00007.142	Ambo-2	2698	13	NPMSFENCKR	C8:+57.02146 - M3:+15.99491	-	-	27.01	0.0026	3	1298.56	1298.56	-0.0028	-2.15623
	27	evm_27.model.AmTr_v1.0_scaffold00007.142	Ambo-2	2725	13.09	NPMSFENCKR	C8:+57.02146 - M3:+15.99491	-	-	27.01	6.2E-4	2	1298.56	1298.56	-0.0016	-1.23213
	27	evm_27.model.AmTr_v1.0_scaffold00007.142	Ambo-2	3742	16.31	PTSVSSDSTLGR		-	-	27.01	7.0E-4	2	1206.59	1206.6	-0.0019	-1.57468
	27	evm_27.model.AmTr_v1.0_scaffold00007.142	Ambo-2	4065	17.36	SPTSVSSDSTLGR		-	-	27.01	4.1E-7	2	1293.63	1293.63	-0.003	-2.31906
	27	evm_27.model.AmTr_v1.0_scaffold00007.142	Ambo-2	4268	18	AVKPVLVGGPK		-	-	27.01	1.1E-4	2	1064.68	1064.68	-3.0E-4	-0.281774
	27	evm_27.model.AmTr_v1.0_scaffold00007.142	Ambo-2	4398	18.44	STSPTSVSSDSTLGR		-	-	27.01	8.1E-7	2	1481.71	1481.71	0.0037	2.49712
	27	evm_27.model.AmTr_v1.0_scaffold00007.142	Ambo-2	4769	19.67	AIIVQPER		-	-	27.01	6.7E-4	2	925.545	925.547	-0.0016	-1.72871
	27	evm_27.model.AmTr_v1.0_scaffold00007.142	Ambo-2	4914	20.15	IQSSTSPTSVSSDSTLGR		-	-	27.01	9.9E-6	2	1809.89	1809.88	0.0026	1.43656
	27	evm_27.model.AmTr_v1.0_scaffold00007.142	Ambo-2	7172	27.03	MDMTIGSIDTVK	M1:+15.99491 - M3:+15.99491 - M1:+42.01057	-	-	27.01	0.0011	2	1384.63	1384.63	-0.0024	-1.73331
	27	evm_27.model.AmTr_v1.0_scaffold00007.142	Ambo-2	8693	31.69	ILHHTIGLPDFSQELR		-	-	27.01	2.8E-5	3	1876.01	1876.01	0.006	3.19828
	27	evm_27.model.AmTr_v1.0_scaffold00007.142	Ambo-2	8759	31.88	VRTEEELLEAIEK		-	-	27.01	0.0043	2	1558.84	1558.83	0.0036	2.30942
	27	evm_27.model.AmTr_v1.0_scaffold00007.142	Ambo-2	8765	31.9	VRTEEELLEAIEK		-	-	27.01	2.7E-4	3	1558.83	1558.83	6.0E-4	0.384903
	27	evm_27.model.AmTr_v1.0_scaffold00007.142	Ambo-2	9247	33.41	GAPGEPLRVNILFR		-	-	27.01	3.7E-5	3	1538.88	1538.88	-4.0E-4	-0.259929
	27	evm_27.model.AmTr_v1.0_scaffold00007.142	Ambo-2	9313	33.61	TEEELLEAIEK		-	-	27.01	1.8E-4	2	1303.66	1303.66	-0.0026	-1.99438
	27	evm_27.model.AmTr_v1.0_scaffold00007.142	Ambo-2	12704	45.68	VLAFIGDGSFQVTAQDVSTMLR		-	-	27.01	3.5E-12	2	2355.2	2355.2	0.0017	0.721807
	27	evm_27.model.AmTr_v1.0_scaffold00007.142	Ambo-2	12767	45.92	VLAFIGDGSFQVTAQDVSTMLR		-	-	27.01	3.1E-9	3	2355.2	2355.2	-0.0062	-2.63247
	28	evm_27.model.AmTr_v1.0_scaffold00334.5	Ambo-1	6481	26.7	MPSAVGYQPTLSTEMGSLQER	M1:+15.99491 - M15:+15.99491	-	-	28.02	5.4E-7	3	2314.07	2314.07	-0.002	-0.864278
	28		Ambo-1	7741	30.84	IGLFGGAGVGK		2	2	28.01 28.02	1.3E-4	2	975.564	975.563	9.0E-4	0.922545
	28	evm_27.model.AmTr_v1.0_scaffold00006.17	Ambo-1	8044	31.82	VGLTGLTVAEHFR		-	-	28.01	2.1E-4	3	1399.77	1399.77	-0.0018	-1.28593
	28	evm_27.model.AmTr_v1.0_scaffold00334.5	Ambo-1	8456	33.21	LSIFETGIK		-	-	28.02	0.014	2	1007.58	1007.58	3.0E-4	0.297744
	28	evm_27.model.AmTr_v1.0_scaffold00334.5	Ambo-1	8521	33.42	GMDVIDTGAPLSVPVGGATLGR	M2:+15.99491 - G1:+42.01056	-	-	28.02	4.8E-4	3	2143.11	2141.09	2.017	942.043
	28	evm_27.model.AmTr_v1.0_scaffold00334.5	Ambo-1	8640	33.81	VVDLLAPYR		-	-	28.02	1.9E-4	2	1045.6	1045.6	-6.0E-4	-0.573831
	28	evm_27.model.AmTr_v1.0_scaffold00334.5	Ambo-1	8972	34.87	FVQAGSEVSALLGR		-	-	28.02	3.9E-9	2	1433.78	1433.78	3.0E-4	0.209238
	28	evm_27.model.AmTr_v1.0_scaffold00006.17	Ambo-2	6087	23.7	MLSPHILGQDHYNTAR		-	-	28.01	4.5E-6	3	1852.91	1852.91	-0.0015	-0.809536
	28	evm_27.model.AmTr_v1.0_scaffold00006.17	Ambo-2	7483	27.99	LVLEVAQHLGEK		-	-	28.01	1.9E-5	2	1335.76	1335.76	3.0E-4	0.224591
	28	evm_27.model.AmTr_v1.0_scaffold00006.17	Ambo-2	7495	28.03	LVLEVAQHLGEK		-	-	28.01	0.012	3	1335.76	1335.76	-1.0E-4	-0.0748636
	28	evm_27.model.AmTr_v1.0_scaffold00006.17	Ambo-2	7926	29.37	AHGGFSVFAGVGER		-	-	28.01	3.3E-5	3	1390.68	1390.69	-0.0023	-1.65386
	28	evm_27.model.AmTr_v1.0_scaffold00006.17	Ambo-2	8547	31.21	VGLTGLTVAEHFR		-	-	28.01	1.4E-8	3	1399.77	1399.77	6.0E-4	0.428642
	28	evm_27.model.AmTr_v1.0_scaffold00006.17	Ambo-2	8899	32.33	VVDLLAPYQR		-	-	28.01	8.1E-7	2	1173.66	1173.66	0.0018	1.53366
	28	evm_27.model.AmTr_v1.0_scaffold00006.17	Ambo-2	8959	32.5	FTQANSEVSALLGR		-	-	28.01	1.7E-11	2	1492.78	1492.78	0.0022	1.47376
	28	evm_27.model.AmTr_v1.0_scaffold00006.17	Ambo-2	9780	35.1	IPSAVGYQPTLATDLGGLQER		-	-	28.01	9.0E-13	3	2186.14	2186.15	-9.0E-4	-0.411683
	28	evm_27.model.AmTr_v1.0_scaffold00006.17	Ambo-2	10213	36.58	QISELGIYPAVDPLDSTSR		-	-	28.01	6.3E-10	2	2061.06	2061.05	0.0091	4.41522
	28	evm_27.model.AmTr_v1.0_scaffold00006.17	Ambo-2	10935	39.14	EAPSFVEQATEQEILVTGIK		-	-	28.01	2.0E-7	2	2189.14	2189.13	0.0084	3.83713
	28	evm_27.model.AmTr_v1.0_scaffold00006.17	Ambo-2	12860	46.28	TVLIMELINNVAK		-	-	28.01	7.4E-5	2	1457.84	1457.84	-2.0E-4	-0.137189
	28	evm_27.model.AmTr_v1.0_scaffold00006.17	Ambo-2	13003	46.87	FDEGLPPILTALEVLDNSIR		-	-	28.01	2.4E-11	3	2212.19	2212.19	0.0052	2.35062
	29	evm_27.model.AmTr_v1.0_scaffold00018.104	Ambo-1	3791	17.46	AGFAGDDAPR		-	-	29.01	1.2E-4	2	976.448	976.449	-7.0E-4	-0.716884
	29	evm_27.model.AmTr_v1.0_scaffold00018.104	Ambo-1	4442	19.83	AEYEESGPSIVHR		-	-	29.01	3.2E-6	3	1473.7	1473.7	-1.0E-4	-0.0678565
	29	evm_27.model.AmTr_v1.0_scaffold00018.104	Ambo-1	5256	22.61	GYSFTTTAER		-	-	29.01	0.0063	2	1132.53	1132.53	0.0025	2.20745
	29	evm_27.model.AmTr_v1.0_scaffold00018.104	Ambo-1	6605	27.07	AVFPSIVGRPR		-	-	29.01	4.3E-5	3	1198.7	1198.71	-0.0013	-1.0845
	29	evm_27.model.AmTr_v1.0_scaffold00018.104	Ambo-1	9047	35.11	SYELPDGQVITIGAER		-	-	29.01	2.2E-8	2	1747.9	1747.89	0.011	6.29331
	29	evm_27.model.AmTr_v1.0_scaffold00018.104	Ambo-2	2773	13.24	DAYVGDEAQSKR		-	-	29.01	1.4E-7	2	1338.64	1338.63	0.0062	4.63161
	29	evm_27.model.AmTr_v1.0_scaffold00018.104	Ambo-2	3217	14.68	DAYVGDEAQSK		-	-	29.01	0.0014	2	1182.53	1182.53	-8.0E-4	-0.676517
	29	evm_27.model.AmTr_v1.0_scaffold00018.104	Ambo-2	3998	17.13	AGFAGDDAPR		-	-	29.01	0.0015	2	976.448	976.449	-5.0E-4	-0.51206
	29	evm_27.model.AmTr_v1.0_scaffold00018.104	Ambo-2	5677	22.5	GYSFTTTAER		-	-	29.01	4.2E-4	2	1132.53	1132.53	4.0E-4	0.353192
	29	evm_27.model.AmTr_v1.0_scaffold00018.104	Ambo-2	6353	24.46	EITALAPSSMK		-	-	29.01	6.5E-4	2	1147.6	1147.6	0.001	0.871381
	29	evm_27.model.AmTr_v1.0_scaffold00018.104	Ambo-2	7034	26.61	AVFPSIVGRPR		-	-	29.01	3.7E-6	3	1198.71	1198.71	-6.0E-4	-0.50054
	29	evm_27.model.AmTr_v1.0_scaffold00018.104	Ambo-2	7715	28.73	VAPEEHPVLLTEAPLNPK		-	-	29.01	3.2E-6	3	1954.07	1954.06	0.0035	1.79114
	29	evm_27.model.AmTr_v1.0_scaffold00018.104	Ambo-2	7742	28.81	VAPEEHPVLLTEAPLNPK		-	-	29.01	0.0018	2	1954.07	1954.06	0.0092	4.70813
	29	evm_27.model.AmTr_v1.0_scaffold00018.104	Ambo-2	9722	34.92	SYELPDGQVITIGAER		-	-	29.01	8.1E-11	2	1747.89	1747.89	0.0011	0.629331
	29	evm_27.model.AmTr_v1.0_scaffold00018.104	Ambo-2	9906	35.5	LAYVALDYEQELETAK		-	-	29.01	1.2E-6	2	1855.93	1855.93	9.0E-4	0.484931
	29	evm_27.model.AmTr_v1.0_scaffold00018.104	Ambo-2	10079	36.09	TTGIVLDSGDGVSHTVPIYEGYALPHAILR		-	-	29.01	8.2E-11	3	3151.65	3151.64	0.0045	1.42783
	29	evm_27.model.AmTr_v1.0_scaffold00018.104	Ambo-2	11763	42.09	DLYGNIVLSGGSTMFPGIADR		-	-	29.01	1.3E-15	2	2183.09	2183.08	0.0089	4.07681
	29	evm_27.model.AmTr_v1.0_scaffold00018.104	Ambo-2	11767	42.1	DLYGNIVLSGGSTMFPGIADR		-	-	29.01	8.2E-6	3	2183.07	2183.08	-0.009	-4.12261
	30	evm_27.model.AmTr_v1.0_scaffold00010.123	Ambo-2	3646	16.03	LSGTGSEGATIR		-	-	30.01	2.7E-5	2	1148.59	1148.59	0.0023	2.00245
	30	evm_27.model.AmTr_v1.0_scaffold00010.123	Ambo-2	3694	16.18	KETSPIDSQKPGTSGLR		-	-	30.01	5.4E-5	3	1800.95	1800.95	-4.0E-4	-0.222106
	30	evm_27.model.AmTr_v1.0_scaffold00010.123	Ambo-2	5832	22.95	EDFGGGHPDPNLTYAK		-	-	30.01	0.0035	3	1717.79	1717.78	0.0052	3.02716
	30	evm_27.model.AmTr_v1.0_scaffold00010.123	Ambo-2	5842	22.98	LYIEQYEKDSSK		-	-	30.01	8.0E-4	3	1502.74	1502.74	9.0E-4	0.598907
	30	evm_27.model.AmTr_v1.0_scaffold00010.123	Ambo-2	5934	23.24	LQASLPDVNK		-	-	30.01	0.0052	2	1084.6	1084.6	-5.0E-4	-0.460999
	30	evm_27.model.AmTr_v1.0_scaffold00010.123	Ambo-2	5969	23.34	YNMGNGGPAPEAITDK		-	-	30.01	5.7E-8	2	1634.75	1634.75	0.0019	1.16226
	30	evm_27.model.AmTr_v1.0_scaffold00010.123	Ambo-2	6082	23.68	RIFVEELSAHER		-	-	30.01	1.5E-5	3	1485.78	1485.78	-0.0014	-0.942265
	30	evm_27.model.AmTr_v1.0_scaffold00010.123	Ambo-2	6543	25.07	LYIEQYEK		-	-	30.01	0.013	2	1085.55	1085.55	-0.0017	-1.56602
	30	evm_27.model.AmTr_v1.0_scaffold00010.123	Ambo-2	6617	25.3	SMPTSAALDVVAR	M2:+15.99491	-	-	30.01	5.9E-10	2	1333.68	1333.68	0.003	2.24942
	30	evm_27.model.AmTr_v1.0_scaffold00010.123	Ambo-2	7257	27.27	YFFEDGSR		-	-	30.01	0.012	2	1020.45	1020.44	0.0033	3.23389
	30	evm_27.model.AmTr_v1.0_scaffold00010.123	Ambo-2	7816	29.05	ASGGFILTASHNPGGPHEDFGIK		-	-	30.01	5.0E-9	3	2309.13	2309.13	0.0017	0.736208
	30	evm_27.model.AmTr_v1.0_scaffold00010.123	Ambo-2	7845	29.14	SMPTSAALDVVAR		-	-	30.01	5.3E-7	2	1317.68	1317.68	-0.0038	-2.88385
	30	evm_27.model.AmTr_v1.0_scaffold00010.123	Ambo-2	7959	29.47	YNMGNGGPAPEAITDKIYANTK		-	-	30.01	1.7E-8	3	2325.11	2325.12	-0.0062	-2.66653
	30	evm_27.model.AmTr_v1.0_scaffold00010.123	Ambo-2	8497	31.07	SDVSNIVQADEFEYKDPVDGSVSK		-	-	30.01	2.6E-11	3	2628.24	2628.23	0.0041	1.55998
	30	evm_27.model.AmTr_v1.0_scaffold00010.123	Ambo-2	9236	33.37	SIFDFESLRK		-	-	30.01	0.012	3	1241.65	1241.65	0.0016	1.2886
	30	evm_27.model.AmTr_v1.0_scaffold00010.123	Ambo-2	10683	38.21	SIFDFESLR		-	-	30.01	0.0028	2	1113.55	1113.56	-0.0031	-2.78387
	30	evm_27.model.AmTr_v1.0_scaffold00010.123	Ambo-2	11149	39.91	IWVGQNGLLSTPAVSCIIR	C16:+57.02146	-	-	30.01	9.1E-6	2	2084.14	2084.13	0.013	6.23761
	30	evm_27.model.AmTr_v1.0_scaffold00010.123	Ambo-2	11365	40.67	QPNYLHNFVQATFNALPGEQVK		-	-	30.01	4.0E-4	3	2515.29	2515.27	0.012	4.77085
	31	evm_27.model.AmTr_v1.0_scaffold00009.258	Ambo-1	6996	28.36	VLNDLIQEDADPPK		-	-	31.01	0.0066	2	1566.8	1566.8	-5.0E-4	-0.319122
	31	evm_27.model.AmTr_v1.0_scaffold00009.258	Ambo-1	8538	33.47	YALLLVTQER		-	-	31.01	1.5E-4	2	1205.69	1205.69	3.0E-4	0.24882
	31	evm_27.model.AmTr_v1.0_scaffold00009.258	Ambo-2	3430	15.34	ADEDGCIDGASGTR	C6:+57.02146	-	-	31.01	6.8E-5	2	1423.58	1423.58	0.0019	1.33467
	31	evm_27.model.AmTr_v1.0_scaffold00009.258	Ambo-2	4716	19.51	VNVTQTGQEAPITR		-	-	31.01	1.0E-9	2	1513.8	1513.8	-0.0012	-0.792709
	31	evm_27.model.AmTr_v1.0_scaffold00009.258	Ambo-2	5406	21.71	VPLLNNR		-	-	31.01	0.03	2	825.493	825.495	-0.0015	-1.81709
	31	evm_27.model.AmTr_v1.0_scaffold00009.258	Ambo-2	5656	22.44	AALDTQNLEDDPENGK		-	-	31.01	3.4E-9	2	1729.78	1729.79	-0.0072	-4.16236
	31	evm_27.model.AmTr_v1.0_scaffold00009.258	Ambo-2	5772	22.78	LGSMETGTGLIR	M4:+15.99491	-	-	31.01	3.4E-4	2	1250.64	1250.64	0.0015	1.19938
	31	evm_27.model.AmTr_v1.0_scaffold00009.258	Ambo-2	6001	23.43	ALENTVAAVSSQPEEK		-	-	31.01	6.1E-9	2	1672.84	1672.84	6.0E-4	0.358672
	31	evm_27.model.AmTr_v1.0_scaffold00009.258	Ambo-2	6765	25.76	IGWAHVAAYER		-	-	31.01	1.8E-4	3	1272.64	1272.65	-0.0086	-6.75756
	31	evm_27.model.AmTr_v1.0_scaffold00009.258	Ambo-2	7014	26.54	FLSGLPQGTEEER		-	-	31.01	9.8E-7	2	1462.72	1462.72	7.0E-4	0.478561
	31	evm_27.model.AmTr_v1.0_scaffold00009.258	Ambo-2	7121	26.87	LGSMETGTGLIR		-	-	31.01	5.1E-5	2	1234.65	1234.65	4.0E-4	0.323979
	31	evm_27.model.AmTr_v1.0_scaffold00009.258	Ambo-2	8063	29.79	FVDLVNEVVDKHR		-	-	31.01	3.9E-6	3	1569.84	1569.84	2.0E-4	0.127402
	31	evm_27.model.AmTr_v1.0_scaffold00009.258	Ambo-2	8625	31.46	VPVTIIRPIVLK		-	-	31.01	0.018	3	1347.91	1347.91	-0.0018	-1.3354
	31	evm_27.model.AmTr_v1.0_scaffold00009.258	Ambo-2	8989	32.59	KFFIDAVQLCPK	C10:+57.02146	-	-	31.01	0.0082	3	1465.79	1465.79	0.002	1.36445
	31	evm_27.model.AmTr_v1.0_scaffold00009.258	Ambo-2	9122	33.02	YALLLVTQER		-	-	31.01	1.1E-5	2	1205.69	1205.69	0.0013	1.07822
	31	evm_27.model.AmTr_v1.0_scaffold00009.258	Ambo-2	9752	35.01	KGLALAVIETLK		-	-	31.01	2.3E-4	3	1255.8	1255.8	-9.0E-4	-0.716675
	31	evm_27.model.AmTr_v1.0_scaffold00009.258	Ambo-2	10335	37.03	GAIVAIFDSGVDPAAAGLQVTSDGKPK		-	-	31.01	4.2E-12	3	2584.37	2584.36	0.0093	3.59857
	31	evm_27.model.AmTr_v1.0_scaffold00009.258	Ambo-2	10979	39.29	GLALAVIETLK		-	-	31.01	0.0068	2	1127.7	1127.7	-2.0E-4	-0.177352
	32	evm_27.model.AmTr_v1.0_scaffold00041.179	Ambo-1	7066	28.63	NTNGSQFFICTAK	C10:+57.02146	-	-	32.01	3.2E-4	2	1487.69	1487.7	-0.0013	-0.873835
	32	evm_27.model.AmTr_v1.0_scaffold00041.179	Ambo-1	8389	32.98	VFFDMEIGGVPSGR	M5:+15.99491	-	-	32.01	5.3E-4	2	1526.74	1526.73	0.0075	4.91246
	32	evm_27.model.AmTr_v1.0_scaffold00041.179	Ambo-1	8804	34.32	HVVFGQIVEGMDVVK		-	-	32.01	2.6E-5	3	1656.88	1656.88	0.0011	0.663899
	32	evm_27.model.AmTr_v1.0_scaffold00041.179	Ambo-1	9511	36.67	IVMELYADVVPR		-	-	32.01	3.8E-7	2	1404.76	1404.76	5.0E-4	0.355934
	32	evm_27.model.AmTr_v1.0_scaffold00041.179	Ambo-1	9537	36.76	IVMELYADVVPR		-	-	32.01	3.7E-4	3	1404.76	1404.76	-9.0E-4	-0.640681
	32	evm_27.model.AmTr_v1.0_scaffold00041.179	Ambo-1	9803	37.69	VFFDMEIGGVPSGR		-	-	32.01	2.6E-11	2	1510.73	1510.74	-0.0049	-3.24345
	32	evm_27.model.AmTr_v1.0_scaffold00041.179	Ambo-2	4179	17.71	HTGAGILSMANAGK	M9:+15.99491	-	-	32.01	0.0037	3	1343.67	1343.67	-0.0012	-0.893074
	32	evm_27.model.AmTr_v1.0_scaffold00041.179	Ambo-2	4210	17.8	HTGAGILSMANAGK	M9:+15.99491	-	-	32.01	1.6E-7	2	1343.68	1343.67	0.0027	2.00942
	32	evm_27.model.AmTr_v1.0_scaffold00041.179	Ambo-2	6096	23.72	HTGAGILSMANAGK		-	-	32.01	9.5E-9	2	1327.68	1327.68	0.0025	1.88299
	32	evm_27.model.AmTr_v1.0_scaffold00041.179	Ambo-2	6161	23.92	TSKPVVVADCGQL	C10:+57.02146	-	-	32.01	0.0031	2	1373.71	1373.71	0.001	0.727956
	32	evm_27.model.AmTr_v1.0_scaffold00041.179	Ambo-2	7635	28.47	NTNGSQFFICTAK	C10:+57.02146	-	-	32.01	0.022	2	1487.69	1487.7	-0.006	-4.03308
	32	evm_27.model.AmTr_v1.0_scaffold00041.179	Ambo-2	8897	32.33	VFFDMEIGGVPSGR	M5:+15.99491	-	-	32.01	2.1E-9	2	1526.73	1526.73	-0.0013	-0.851492
	32	evm_27.model.AmTr_v1.0_scaffold00041.179	Ambo-2	9483	34.15	HVVFGQIVEGMDVVK		-	-	32.01	1.4E-6	3	1656.88	1656.88	0	0
	32	evm_27.model.AmTr_v1.0_scaffold00041.179	Ambo-2	9651	34.68	VIPGFMCQGGDFTCGNGTGGESIYGEK	C7:+57.02146 - C14:+57.02146	-	-	32.01	9.5E-12	3	2838.22	2838.22	0.0031	1.09224
	32	evm_27.model.AmTr_v1.0_scaffold00041.179	Ambo-2	10137	36.31	IVMELYADVVPR		-	-	32.01	4.2E-6	2	1404.76	1404.76	-2.0E-4	-0.142373
	32	evm_27.model.AmTr_v1.0_scaffold00041.179	Ambo-2	10146	36.34	IVMELYADVVPR		-	-	32.01	9.2E-7	3	1404.76	1404.76	0	0
	32	evm_27.model.AmTr_v1.0_scaffold00041.179	Ambo-2	10404	37.26	VFFDMEIGGVPSGR		-	-	32.01	1.9E-10	2	1510.74	1510.74	0.0026	1.72102
	32	evm_27.model.AmTr_v1.0_scaffold00041.179	Ambo-2	10463	37.46	VFFDMEIGGVPSGR		-	-	32.01	1.6E-5	3	1510.74	1510.74	-5.0E-4	-0.330964
	33	evm_27.model.AmTr_v1.0_scaffold00071.199	Ambo-1	5935	24.9	QCLIYDSPDADAR	C2:+57.02146	-	-	33.01	1.6E-4	2	1523.67	1523.68	-0.0059	-3.8722
	33	evm_27.model.AmTr_v1.0_scaffold00071.199	Ambo-1	8468	33.25	SGTLFMPGVPGPLQHR		-	-	33.01	5.6E-7	3	1693.89	1693.88	0.0063	3.71926
	33	evm_27.model.AmTr_v1.0_scaffold00071.199	Ambo-1	8509	33.38	SGTLFMPGVPGPLQHR		-	-	33.01	3.5E-4	2	1693.89	1693.88	0.0084	4.95902
	33	evm_27.model.AmTr_v1.0_scaffold00071.199	Ambo-1	12035	46.06	GDSLPLGPPSLMYALTTDGQLDTQLAR		-	-	33.01	1.1E-4	3	2830.44	2830.43	0.0086	3.03841
	33	evm_27.model.AmTr_v1.0_scaffold00071.199	Ambo-2	2406	12.04	QVQAHHYCSHPSEDMR	C8:+57.02146	-	-	33.01	5.1E-8	3	1981.84	1981.84	7.0E-4	0.353207
	33	evm_27.model.AmTr_v1.0_scaffold00071.199	Ambo-2	2419	12.08	QVQAHHYCSHPSEDMR	C8:+57.02146	-	-	33.01	0.0014	2	1981.84	1981.84	0.0021	1.05962
	33	evm_27.model.AmTr_v1.0_scaffold00071.199	Ambo-2	3543	15.7	QVQAHHYCSHPSEDMR	C8:+57.02146 - Q1:-17.02655	-	-	33.01	2.1E-8	3	1964.81	1964.81	-2.0E-4	-0.101791
	33	evm_27.model.AmTr_v1.0_scaffold00071.199	Ambo-2	6363	24.48	QCLIYDSPDADAR	C2:+57.02146	-	-	33.01	1.2E-9	2	1523.68	1523.68	6.0E-4	0.393783
	33	evm_27.model.AmTr_v1.0_scaffold00071.199	Ambo-2	7976	29.52	SGTLFMPGVPGPLQHR	M6:+15.99491	-	-	33.01	4.1E-6	3	1709.88	1709.88	2.0E-4	0.116967
	33	evm_27.model.AmTr_v1.0_scaffold00071.199	Ambo-2	8007	29.62	SGTLFMPGVPGPLQHR	M6:+15.99491	-	-	33.01	9.4E-9	2	1709.88	1709.88	6.0E-4	0.350902
	33	evm_27.model.AmTr_v1.0_scaffold00071.199	Ambo-2	8208	30.23	QCLIYDSPDADAR	C2:+57.02146 - Q1:-17.02655	-	-	33.01	3.4E-7	2	1506.65	1506.65	-9.0E-4	-0.59735
	33	evm_27.model.AmTr_v1.0_scaffold00071.199	Ambo-2	9023	32.7	SGTLFMPGVPGPLQHR		-	-	33.01	1.6E-6	3	1693.89	1693.88	0.0047	2.77469
	33	evm_27.model.AmTr_v1.0_scaffold00071.199	Ambo-2	9080	32.88	SGTLFMPGVPGPLQHR		-	-	33.01	3.4E-7	2	1693.89	1693.88	7.0E-4	0.413251
	33	evm_27.model.AmTr_v1.0_scaffold00071.199	Ambo-2	12717	45.73	GDSLPLGPPSLMYALTTDGQLDTQLAR		-	-	33.01	1.1E-8	3	2830.43	2830.43	-0.0014	-0.494625
	33	evm_27.model.AmTr_v1.0_scaffold00071.199	Ambo-2	12983	46.81	LIGVEYIISESLFLTLPDQEKK		-	-	33.01	2.1E-7	3	2535.41	2535.4	0.013	5.1274
	33	evm_27.model.AmTr_v1.0_scaffold00071.199	Ambo-2	12985	46.81	LIGVEYIISESLFLTLPDQEK		-	-	33.01	1.5E-8	3	2407.3	2407.3	-0.0013	-0.540024
	33	evm_27.model.AmTr_v1.0_scaffold00071.199	Ambo-2	13179	47.49	LIGVEYIISESLFLTLPDQEK		-	-	33.01	3.8E-4	3	2407.31	2407.3	0.0083	3.44784
	34	evm_27.model.AmTr_v1.0_scaffold00021.87	Ambo-1	10915	41.58	LNPLVSSLSLYDIAGTPGVAADVSHINTR		-	-	34.01	9.0E-5	3	2980.58	2980.57	0.0097	3.25441
	34	evm_27.model.AmTr_v1.0_scaffold00021.87	Ambo-2	2405	12.03	RTQDGGTEVVEAK		-	-	34.01	1.2E-8	2	1389.7	1389.7	0.001	0.719581
	34	evm_27.model.AmTr_v1.0_scaffold00021.87	Ambo-2	2411	12.05	RTQDGGTEVVEAK		-	-	34.01	1.8E-7	3	1389.7	1389.7	0.0011	0.791539
	34	evm_27.model.AmTr_v1.0_scaffold00021.87	Ambo-2	8165	30.08	SNALSDEEIQALTK		-	-	34.01	1.0E-5	2	1518.77	1518.77	0.0017	1.11933
	34		Ambo-2	8715	31.75	KLFGVTTLDVVR		2	2	34.01 34.02	1.7E-5	3	1347.8	1347.8	-0.0011	-0.816145
	34		Ambo-2	10196	36.52	LFGVTTLDVVR		2	2	34.01 34.02	9.8E-5	2	1219.71	1219.7	3.0E-4	0.245961
	34	evm_27.model.AmTr_v1.0_scaffold00021.87	Ambo-2	10950	39.19	VAVLGAAGGIGQPLALLMK	M18:+15.99491	-	-	34.01	0.011	2	1795.05	1795.05	0.0013	0.724213
	34	evm_27.model.AmTr_v1.0_scaffold00021.87	Ambo-2	10958	39.22	VAVLGAAGGIGQPLALLMK	M18:+15.99491	-	-	34.01	3.3E-4	3	1795.05	1795.05	0.0029	1.61555
	34	evm_27.model.AmTr_v1.0_scaffold00021.87	Ambo-2	11372	40.7	VPVEQVNVPVVGGHAGITILPLFSQANPK		-	-	34.01	2.2E-9	3	2980.67	2980.66	0.009	3.01946
	34	evm_27.model.AmTr_v1.0_scaffold00021.87	Ambo-2	11578	41.42	LNPLVSSLSLYDIAGTPGVAADVSHINTR		-	-	34.01	2.3E-13	3	2980.58	2980.57	0.0082	2.75115
	34	evm_27.model.AmTr_v1.0_scaffold00021.87	Ambo-2	11820	42.29	SQVAGFTGEDQLGQALEGCDLVIIPAGVPR	C19:+57.02146	-	-	34.01	1.0E-15	3	3097.57	3097.56	0.0063	2.03386
	34	evm_27.model.AmTr_v1.0_scaffold00021.87	Ambo-2	12043	43.12	YCPHALINMISNPVNSTVPIAAEVFK	C2:+57.02146	-	-	34.01	2.1E-11	3	2885.47	2885.47	-0.0029	-1.00504
	34	evm_27.model.AmTr_v1.0_scaffold00021.87	Ambo-2	12074	43.22	VAVLGAAGGIGQPLALLMK		-	-	34.01	3.7E-6	2	1779.06	1779.06	0.003	1.68629
	34	evm_27.model.AmTr_v1.0_scaffold00021.87	Ambo-2	12077	43.23	VAVLGAAGGIGQPLALLMK		-	-	34.01	3.7E-4	3	1779.06	1779.06	0.0039	2.19217
	34	evm_27.model.AmTr_v1.0_scaffold00021.87	Ambo-2	12080	43.24	NGVEEVLGLGSLSDYEQQGLESLKGELK		-	-	34.01	5.6E-10	3	2991.53	2991.52	0.012	4.01134
	34	evm_27.model.AmTr_v1.0_scaffold00010.472	Ambo-2	12316	44.15	VAILGAAGGIGQPLSLLIK		-	-	34.02	2.5E-4	2	1791.12	1791.11	0.005	2.79156
	34	evm_27.model.AmTr_v1.0_scaffold00010.472	Ambo-2	12320	44.17	VAILGAAGGIGQPLSLLIK		-	-	34.02	0.0017	3	1791.11	1791.11	0.0013	0.725807
	35	evm_27.model.AmTr_v1.0_scaffold00147.30	Ambo-1	2696	13.59	HPVGSDRVDYAR		-	-	35.01	9.8E-5	3	1371.67	1371.68	-0.0018	-1.31226
	35	evm_27.model.AmTr_v1.0_scaffold00147.30	Ambo-1	2762	13.83	LTDTASQMKDYAR	M8:+15.99491	-	-	35.01	2.3E-5	3	1515.71	1515.71	-0.001	-0.659756
	35	evm_27.model.AmTr_v1.0_scaffold00147.30	Ambo-1	2812	14	LTDTASQMK		-	-	35.01	0.0023	2	994.487	994.488	-0.0011	-1.1061
	35	evm_27.model.AmTr_v1.0_scaffold00147.30	Ambo-1	3730	17.25	AASRPGPTPPIGGGATTR		-	-	35.01	9.2E-8	3	1663.89	1663.89	-0.0014	-0.841403
	35	evm_27.model.AmTr_v1.0_scaffold00147.30	Ambo-1	4362	19.54	PGPTPPIGGGATTR		-	-	35.01	7.3E-8	2	1278.68	1278.68	6.0E-4	0.469234
	35	evm_27.model.AmTr_v1.0_scaffold00147.30	Ambo-1	4487	20	LTDTASQMKDYAR		-	-	35.01	5.5E-7	3	1499.71	1499.72	-0.0014	-0.93351
	35	evm_27.model.AmTr_v1.0_scaffold00147.30	Ambo-2	2738	13.13	HPVGSDRVDYAR		-	-	35.01	0.0015	3	1371.67	1371.68	-0.0046	-3.35356
	35	evm_27.model.AmTr_v1.0_scaffold00147.30	Ambo-2	2835	13.43	LTDTASQMKDYAR	M8:+15.99491	-	-	35.01	0.032	3	1515.71	1515.71	-0.0011	-0.725732
	35	evm_27.model.AmTr_v1.0_scaffold00147.30	Ambo-2	2861	13.52	LTDTASQMKDYAR	M8:+15.99491	-	-	35.01	1.2E-5	2	1515.71	1515.71	0.0026	1.71537
	35	evm_27.model.AmTr_v1.0_scaffold00147.30	Ambo-2	2914	13.71	LTDTASQMK		-	-	35.01	0.0033	2	994.486	994.488	-0.0018	-1.80998
	35	evm_27.model.AmTr_v1.0_scaffold00147.30	Ambo-2	3297	14.92	MRLTDTASQMKDYAR	M1:+15.99491 - M10:+15.99491	-	-	35.01	7.4E-4	3	1818.85	1818.85	-0.0018	-0.989638
	35	evm_27.model.AmTr_v1.0_scaffold00147.30	Ambo-2	3957	17	AASRPGPTPPIGGGATTR		-	-	35.01	0.004	2	1663.89	1663.89	-4.0E-4	-0.240401
	35	evm_27.model.AmTr_v1.0_scaffold00147.30	Ambo-2	3983	17.08	AASRPGPTPPIGGGATTR		-	-	35.01	8.5E-9	3	1663.89	1663.89	-5.0E-4	-0.300501
	35	evm_27.model.AmTr_v1.0_scaffold00147.30	Ambo-2	4621	19.2	PGPTPPIGGGATTR		-	-	35.01	2.4E-11	2	1278.68	1278.68	0.0013	1.01667
	35	evm_27.model.AmTr_v1.0_scaffold00147.30	Ambo-2	4705	19.48	LTDTASQMKDYAR		-	-	35.01	1.4E-6	3	1499.71	1499.72	-0.0039	-2.60049
	35	evm_27.model.AmTr_v1.0_scaffold00147.30	Ambo-2	4721	19.53	LTDTASQMKDYAR		-	-	35.01	1.9E-11	2	1499.71	1499.72	-0.0071	-4.73423
	36	evm_27.model.AmTr_v1.0_scaffold00078.69	Ambo-1	5796	24.43	SSSVFIPHGPGAVR		-	-	36.02	0.0067	3	1410.75	1410.75	-0.0016	-1.13415
	36	evm_27.model.AmTr_v1.0_scaffold00078.70	Ambo-1	10412	39.8	TQIQAYVFDVIR		-	-	36.01	1.2E-6	2	1452.79	1452.79	0.0017	1.17017
	36	evm_27.model.AmTr_v1.0_scaffold00078.70	Ambo-2	2754	13.18	AMNEINAASR	M2:+15.99491	-	-	36.01	1.8E-5	2	1092.51	1092.51	0.0011	1.00686
	36	evm_27.model.AmTr_v1.0_scaffold00078.69	Ambo-2	2952	13.83	QAMNEINAASR	M3:+15.99491	-	-	36.02	1.2E-5	2	1220.57	1220.57	-0.0012	-0.983148
	36	evm_27.model.AmTr_v1.0_scaffold00078.70	Ambo-2	3929	16.93	AMNEINAASR		-	-	36.01	1.5E-5	2	1076.52	1076.52	-7.0E-4	-0.650246
	36	evm_27.model.AmTr_v1.0_scaffold00078.69	Ambo-2	4267	17.99	QAMNEINAASR		-	-	36.02	1.5E-5	2	1204.58	1204.57	8.0E-4	0.664135
	36	evm_27.model.AmTr_v1.0_scaffold00078.70	Ambo-2	4728	19.54	DGLLQSQVHHE		-	-	36.01	0.045	2	1262.61	1262.61	1.0E-4	0.0792008
	36	evm_27.model.AmTr_v1.0_scaffold00078.69	Ambo-2	6170	23.94	SSSVFIPHGPGAVR		-	-	36.02	2.9E-4	3	1410.75	1410.75	7.0E-4	0.49619
	36	evm_27.model.AmTr_v1.0_scaffold00078.70	Ambo-2	6279	24.26	SSAVFIPHGPGAVR		-	-	36.01	0.0023	3	1394.75	1394.75	-0.0039	-2.79619
	36	evm_27.model.AmTr_v1.0_scaffold00078.69	Ambo-2	7262	27.28	YLSGLGIAR		-	-	36.02	0.019	2	949.549	949.547	0.0021	2.21158
	36	evm_27.model.AmTr_v1.0_scaffold00078.70	Ambo-2	7667	28.57	YLAGLGIAR		-	-	36.01	2.7E-4	2	933.551	933.552	-0.001	-1.07118
	36	evm_27.model.AmTr_v1.0_scaffold00078.69	Ambo-2	7800	29	ESVIAFSSNVPGTSAK		-	-	36.02	2.0E-5	2	1593.81	1593.81	0.0018	1.12937
	36		Ambo-2	10709	38.3	TKDNVFVTVVASIQYR		2	2	36.01 36.02	3.8E-8	3	1840	1840	0.0041	2.22826
	36	evm_27.model.AmTr_v1.0_scaffold00078.70	Ambo-2	11007	39.39	TQIQAYVFDVIR		-	-	36.01	1.9E-7	2	1452.78	1452.79	-5.0E-4	-0.344167
	36	evm_27.model.AmTr_v1.0_scaffold00078.70	Ambo-2	11012	39.4	TQIQAYVFDVIR		-	-	36.01	1.9E-5	3	1452.79	1452.79	6.0E-4	0.413
	36	evm_27.model.AmTr_v1.0_scaffold00078.69	Ambo-2	11209	40.13	NQIQAYVFDVIR		-	-	36.02	1.2E-4	3	1465.78	1465.78	0.0039	2.6607
	37		Ambo-1	5171	22.33	YYCTVIDAPGHR	C3:+57.02146	2	2	37.01 37.02	0.0028	3	1451.67	1451.67	-6.0E-4	-0.413316
	37		Ambo-1	11376	43.36	NMITGTSQADCAVLIIDSTTGGFEAGISK	C11:+57.02146	2	2	37.01 37.02	2.1E-13	3	2957.43	2957.42	0.01	3.38132
	37		Ambo-2	2446	12.15	RGFVASNSKDDPAK		2	2	37.01 37.02	2.5E-4	3	1491.76	1491.76	0.0018	1.20663
	37		Ambo-2	3110	14.33	GFVASNSKDDPAK		2	2	37.01 37.02	7.9E-11	2	1335.65	1335.65	4.0E-4	0.299479
	37		Ambo-2	6278	24.25	IGGIGTVPVGR		2	2	37.01 37.02	5.0E-5	2	1025.61	1025.61	-0.0016	-1.56005
	37		Ambo-2	7113	26.85	LPLQDVYK		2	2	37.01 37.02	0.028	2	975.549	975.551	-0.0021	-2.15263
	37	evm_27.model.AmTr_v1.0_scaffold00012.200	Ambo-2	8130	29.98	YEEITKEVSSYIK		-	-	37.01	0.0035	3	1588.8	1588.81	-0.0065	-4.09111
	37	evm_27.model.AmTr_v1.0_scaffold00066.50	Ambo-2	8415	30.84	FHINIVVIGHVDSGK		-	-	37.02	1.0E-4	3	1634.9	1634.9	0.0016	0.978652
	37	evm_27.model.AmTr_v1.0_scaffold00012.200	Ambo-2	9097	32.94	VETGVLKPGMVVTFAPSGLTTEVK	M10:+15.99491	-	-	37.01	1.0E-5	3	2476.34	2476.34	0.007	2.82676
	37	evm_27.model.AmTr_v1.0_scaffold00066.50	Ambo-2	9619	34.58	EHALLAFTLGVK		-	-	37.02	5.4E-4	3	1298.75	1298.75	-4.0E-4	-0.307989
	37	evm_27.model.AmTr_v1.0_scaffold00012.200	Ambo-2	9777	35.09	EHALLAFTLGVR		-	-	37.01	4.4E-6	3	1326.75	1326.75	-8.0E-4	-0.602976
	37	evm_27.model.AmTr_v1.0_scaffold00012.200	Ambo-2	9794	35.14	EHALLAFTLGVR		-	-	37.01	2.8E-6	2	1326.75	1326.75	7.0E-4	0.527604
	37		Ambo-2	9803	35.16	MIPTKPMVVETFSEYPPLGR		2	2	37.01 37.02	2.0E-8	3	2292.18	2292.18	0.0052	2.26859
	37	evm_27.model.AmTr_v1.0_scaffold00012.200	Ambo-2	9881	35.41	VETGVLKPGMVVTFAPSGLTTEVK		-	-	37.01	2.3E-9	3	2460.34	2460.34	0	0
	37	evm_27.model.AmTr_v1.0_scaffold00066.50	Ambo-2	10367	37.13	VETGLLKPGMVVTFAPTGLTTEVK		-	-	37.02	5.8E-9	3	2488.38	2488.37	0.0054	2.17009
	37		Ambo-2	12063	43.19	NMITGTSQADCAVLIIDSTTGGFEAGISK	C11:+57.02146	2	2	37.01 37.02	4.3E-15	3	2957.43	2957.42	0.0094	3.17844
	38	evm_27.model.AmTr_v1.0_scaffold00092.81	Ambo-1	5225	22.51	IPVLIHDGK		-	-	38.01	1.2E-4	2	991.595	991.594	0.001	1.00848
	38	evm_27.model.AmTr_v1.0_scaffold00092.81	Ambo-1	6564	26.95	EENLANKGELLLK		-	-	38.01	5.5E-4	3	1470.81	1470.82	-0.0033	-2.24365
	38	evm_27.model.AmTr_v1.0_scaffold00092.81	Ambo-1	6761	27.58	YEYREENLANKGELLLK		-	-	38.01	9.7E-6	3	2082.09	2082.09	0.0024	1.15269
	38	evm_27.model.AmTr_v1.0_scaffold00092.81	Ambo-1	7004	28.39	NPPLLPEDAYER		-	-	38.01	7.7E-7	2	1413.7	1413.7	5.0E-4	0.353681
	38	evm_27.model.AmTr_v1.0_scaffold00092.81	Ambo-1	9642	37.12	ILEGALGDEPFFGGEK		-	-	38.01	5.3E-8	2	1678.83	1678.83	4.0E-4	0.238261
	38	evm_27.model.AmTr_v1.0_scaffold00092.81	Ambo-2	6971	26.42	EENLANKGELLLK		-	-	38.01	0.0018	3	1470.82	1470.82	-0.001	-0.679894
	38	evm_27.model.AmTr_v1.0_scaffold00092.81	Ambo-2	6985	26.46	EENLANKGELLLK		-	-	38.01	8.9E-4	2	1470.81	1470.82	-0.0043	-2.92355
	38	evm_27.model.AmTr_v1.0_scaffold00092.81	Ambo-2	7294	27.4	YEYREENLANKGELLLK		-	-	38.01	5.4E-8	3	2082.09	2082.09	0.0068	3.26595
	38	evm_27.model.AmTr_v1.0_scaffold00092.81	Ambo-2	7593	28.34	NPPLLPEDAYER		-	-	38.01	3.4E-9	2	1413.7	1413.7	-0.0017	-1.20252
	38	evm_27.model.AmTr_v1.0_scaffold00092.81	Ambo-2	7610	28.39	FWADFADKK		-	-	38.01	0.0029	2	1127.55	1127.55	-5.0E-4	-0.443438
	38	evm_27.model.AmTr_v1.0_scaffold00092.81	Ambo-2	9540	34.33	SKGEAQASAVKEFIENLK		-	-	38.01	1.8E-7	3	1949.03	1949.03	7.0E-4	0.359152
	38	evm_27.model.AmTr_v1.0_scaffold00092.81	Ambo-2	10232	36.64	ILEGALGDEPFFGGEK		-	-	38.01	2.3E-9	2	1678.83	1678.83	-5.0E-4	-0.297826
	38	evm_27.model.AmTr_v1.0_scaffold00092.81	Ambo-2	10302	36.91	GEAQASAVKEFIENLK		-	-	38.01	3.7E-5	3	1733.91	1733.91	0.0019	1.09579
	38	evm_27.model.AmTr_v1.0_scaffold00092.81	Ambo-2	11577	41.42	ILEFVGFLK		-	-	38.01	0.0034	2	1065.63	1065.63	1.0E-4	0.0938408
	38	evm_27.model.AmTr_v1.0_scaffold00092.81	Ambo-2	12626	45.36	ALQDPEKILEFVGFLK		-	-	38.01	3.2E-9	3	1847.03	1847.03	0.0032	1.73251
	38	evm_27.model.AmTr_v1.0_scaffold00092.81	Ambo-2	12651	45.47	ALQDPEKILEFVGFLK		-	-	38.01	8.1E-10	2	1847.03	1847.03	-8.0E-4	-0.433127
	39	evm_27.model.AmTr_v1.0_scaffold00002.333	Ambo-1	6542	26.88	MEQVGVIIPCHTK	C10:+57.02146 - M1:+15.99491 - M1:+42.01057	-	-	39.01	1.0E-4	2	1569.78	1569.78	-0.0013	-0.828143
	39	evm_27.model.AmTr_v1.0_scaffold00002.333	Ambo-1	7594	30.37	MEQVGVIIPCHTKEEFDQQLQK	C10:+57.02146 - M1:+15.99491 - M1:+42.01057	-	-	39.01	6.1E-6	3	2715.32	2715.31	0.0049	1.80458
	39	evm_27.model.AmTr_v1.0_scaffold00002.333	Ambo-1	8138	32.13	MEQVGVIIPCHTK	C10:+57.02146 - M1:+42.01057	-	-	39.01	7.6E-8	2	1553.78	1553.78	7.0E-4	0.450514
	39	evm_27.model.AmTr_v1.0_scaffold00002.333	Ambo-1	8725	34.08	MEQVGVIIPCHTKEEFDQQLQK	C10:+57.02146 - M1:+42.01057	-	-	39.01	0.0013	3	2699.32	2699.32	0.0011	0.40751
	39	evm_27.model.AmTr_v1.0_scaffold00002.333	Ambo-1	9519	36.7	KLVVIDFTATWCGPCR	C12:+57.02146 - C15:+57.02146	-	-	39.01	2.5E-6	3	1922.96	1922.96	-6.0E-4	-0.312019
	39	evm_27.model.AmTr_v1.0_scaffold00002.333	Ambo-1	11415	43.5	IMLPLLEDWAK	M2:+15.99491	-	-	39.01	3.1E-4	2	1344.72	1344.72	-0.0012	-0.892377
	39	evm_27.model.AmTr_v1.0_scaffold00002.333	Ambo-1	11556	44.12	SVTSDWDVEAMPTFILVK		-	-	39.01	2.7E-4	3	2038.02	2038.02	-0.0056	-2.74776
	39	evm_27.model.AmTr_v1.0_scaffold00002.333	Ambo-2	4579	19.05	EGNILER		-	-	39.01	0.047	2	830.438	830.437	7.0E-4	0.84293
	39	evm_27.model.AmTr_v1.0_scaffold00002.333	Ambo-2	7030	26.59	MEQVGVIIPCHTK	C10:+57.02146 - M1:+15.99491 - M1:+42.01057	-	-	39.01	7.3E-7	2	1569.78	1569.78	0.0021	1.33777
	39	evm_27.model.AmTr_v1.0_scaffold00002.333	Ambo-2	8196	30.18	MEQVGVIIPCHTKEEFDQQLQK	C10:+57.02146 - M1:+15.99491 - M1:+42.01057	-	-	39.01	4.6E-10	3	2715.32	2715.31	0.0031	1.14167
	39	evm_27.model.AmTr_v1.0_scaffold00002.333	Ambo-2	8719	31.76	MEQVGVIIPCHTK	C10:+57.02146 - M1:+42.01057	-	-	39.01	8.1E-10	2	1553.79	1553.78	0.0074	4.76257
	39	evm_27.model.AmTr_v1.0_scaffold00002.333	Ambo-2	9416	33.92	MEQVGVIIPCHTKEEFDQQLQK	C10:+57.02146 - M1:+42.01057	-	-	39.01	5.6E-12	3	2699.32	2699.32	-8.0E-4	-0.296371
	39	evm_27.model.AmTr_v1.0_scaffold00002.333	Ambo-2	9742	34.98	EFPHVLFLK		-	-	39.01	0.0054	2	1129.64	1129.64	0.0018	1.59343
	39	evm_27.model.AmTr_v1.0_scaffold00002.333	Ambo-2	10126	36.26	KLVVIDFTATWCGPCR	C12:+57.02146 - C15:+57.02146	-	-	39.01	1.4E-4	3	1922.96	1922.96	-6.0E-4	-0.312019
	39	evm_27.model.AmTr_v1.0_scaffold00002.333	Ambo-2	12226	43.83	SVTSDWDVEAMPTFILVK		-	-	39.01	8.0E-4	2	2038.02	2038.02	5.0E-4	0.245336
	39	evm_27.model.AmTr_v1.0_scaffold00002.333	Ambo-2	12248	43.91	SVTSDWDVEAMPTFILVK		-	-	39.01	1.7E-6	3	2038.02	2038.02	-2.0E-4	-0.0981344
	40	evm_27.model.AmTr_v1.0_scaffold00077.26	Ambo-1	4106	18.62	NLAPVNEGGGEPPK		-	-	40.01	0.004	2	1378.7	1378.7	0.001	0.725323
	40	evm_27.model.AmTr_v1.0_scaffold00077.26	Ambo-1	5605	23.79	GDASSTVQLQSAIK		-	-	40.01	4.6E-8	2	1404.73	1404.73	3.0E-4	0.213564
	40	evm_27.model.AmTr_v1.0_scaffold00077.26	Ambo-1	6476	26.68	FNGGGHINHSIFWK		-	-	40.01	0.012	3	1613.8	1613.8	4.0E-4	0.247863
	40	evm_27.model.AmTr_v1.0_scaffold00077.26	Ambo-1	6560	26.94	TLSVETTANQDPLVTK		-	-	40.01	8.0E-8	2	1716.9	1716.9	0.0031	1.80558
	40	evm_27.model.AmTr_v1.0_scaffold00077.26	Ambo-1	10515	40.17	MNVQGAALQGSGWVWLALDKETK	M1:+15.99491	-	-	40.01	1.7E-5	3	2518.29	2518.28	0.012	4.76517
	40	evm_27.model.AmTr_v1.0_scaffold00077.26	Ambo-1	10985	41.83	MNVQGAALQGSGWVWLALDKETK		-	-	40.01	4.4E-4	3	2502.29	2502.28	0.0067	2.67756
	40	evm_27.model.AmTr_v1.0_scaffold00077.26	Ambo-2	4319	18.16	NLAPVNEGGGEPPK		-	-	40.01	2.3E-6	2	1378.7	1378.7	-8.0E-4	-0.580258
	40	evm_27.model.AmTr_v1.0_scaffold00077.26	Ambo-2	4515	18.84	NLAPVNEGGGEPPK		-	-	40.01	5.7E-5	2	1378.7	1378.7	0.0026	1.88584
	40	evm_27.model.AmTr_v1.0_scaffold00077.26	Ambo-2	6867	26.1	FNGGGHINHSIFWK		-	-	40.01	2.1E-10	2	1613.8	1613.8	0.0017	1.05342
	40	evm_27.model.AmTr_v1.0_scaffold00077.26	Ambo-2	7035	26.61	TLSVETTANQDPLVTK		-	-	40.01	8.2E-6	2	1716.91	1716.9	0.0038	2.21329
	40	evm_27.model.AmTr_v1.0_scaffold00077.26	Ambo-2	11184	40.04	MNVQGAALQGSGWVWLALDKETK	M1:+15.99491	-	-	40.01	2.5E-6	3	2518.28	2518.28	0.0068	2.70026
	40	evm_27.model.AmTr_v1.0_scaffold00077.26	Ambo-2	11648	41.69	MNVQGAALQGSGWVWLALDKETK		-	-	40.01	7.9E-10	3	2502.28	2502.28	0.0032	1.27883
	40	evm_27.model.AmTr_v1.0_scaffold00077.26	Ambo-2	11984	42.9	GPLGLAVEEHFGSLEELIK		-	-	40.01	8.6E-5	3	2038.09	2038.09	-5.0E-4	-0.245328
	40	evm_27.model.AmTr_v1.0_scaffold00077.26	Ambo-2	12011	43	GPLGLAVEEHFGSLEELIK		-	-	40.01	0.0019	2	2038.08	2038.09	-0.011	-5.39722
	40	evm_27.model.AmTr_v1.0_scaffold00077.26	Ambo-2	12451	44.69	MNVQGAALQGSGWVWLALDK		-	-	40.01	1.9E-5	3	2144.1	2144.1	0.0067	3.12486
	41		Ambo-1	3701	17.15	YDSVHGQWK		2	2	41.01 41.02	0.026	2	1119.52	1119.52	-0.0012	-1.07189
	41		Ambo-1	6456	26.62	IGINGFGR		2	2	41.01 41.02	0.024	2	833.463	833.463	-6.0E-4	-0.719888
	41	evm_27.model.AmTr_v1.0_scaffold00177.24	Ambo-1	7320	29.45	AAGFNIIPSSTGAAK		-	-	41.01	0.0045	2	1404.75	1404.75	7.0E-4	0.49831
	41	evm_27.model.AmTr_v1.0_scaffold00177.24	Ambo-1	8750	34.16	TLLFGEKPVTVFGNR		-	-	41.01	1.1E-5	3	1677.94	1677.93	0.0032	1.90711
	41	evm_27.model.AmTr_v1.0_scaffold00177.24	Ambo-2	7890	29.27	AAGFNIIPSSTGAAK		-	-	41.01	7.9E-7	2	1404.75	1404.75	0.0011	0.783058
	41	evm_27.model.AmTr_v1.0_scaffold00177.24	Ambo-2	9355	33.74	TLLFGEKPVTVFGNR		-	-	41.01	3.4E-6	3	1677.94	1677.93	0.0058	3.45663
	41	evm_27.model.AmTr_v1.0_scaffold00177.24	Ambo-2	9388	33.83	TLLFGEKPVTVFGNR		-	-	41.01	2.9E-10	2	1677.93	1677.93	0.001	0.595971
	41	evm_27.model.AmTr_v1.0_scaffold00177.21	Ambo-2	10118	36.23	TLLFGDKPVTVFGVR		-	-	41.02	2.0E-6	3	1648.94	1648.94	8.0E-4	0.485159
	41	evm_27.model.AmTr_v1.0_scaffold00177.24	Ambo-2	10398	37.24	FGIVEGLMTTVHSITATQK	M8:+15.99491	-	-	41.01	3.7E-4	3	2049.07	2049.07	0.0014	0.683237
	41	evm_27.model.AmTr_v1.0_scaffold00177.24	Ambo-2	10485	37.53	FGIVEGLMTTVHSITATQK	M8:+15.99491	-	-	41.01	4.3E-7	2	2049.08	2049.07	0.011	5.36829
	41	evm_27.model.AmTr_v1.0_scaffold00177.21	Ambo-2	11671	41.76	NPEEIPWGETGADFVVESTGVFTDKDK		-	-	41.02	3.5E-14	3	2967.39	2967.39	0.0023	0.775092
	41	evm_27.model.AmTr_v1.0_scaffold00177.24	Ambo-2	11900	42.57	NPEEIAWGEAGAEYVVESTGVFTDKDK		-	-	41.01	1.0E-15	3	2941.38	2941.37	0.0026	0.883941
	41	evm_27.model.AmTr_v1.0_scaffold00177.24	Ambo-2	12019	43.03	VINDRFGIVEGLMTTVHSITATQK		-	-	41.01	1.2E-12	3	2630.4	2630.4	0.0018	0.684307
	41	evm_27.model.AmTr_v1.0_scaffold00177.24	Ambo-2	12058	43.17	FGIVEGLMTTVHSITATQK		-	-	41.01	6.8E-6	3	2033.07	2033.07	-5.0E-4	-0.245933
	41	evm_27.model.AmTr_v1.0_scaffold00177.24	Ambo-2	12084	43.25	FGIVEGLMTTVHSITATQK		-	-	41.01	4.3E-11	2	2033.08	2033.07	0.003	1.4756
	42	evm_27.model.AmTr_v1.0_scaffold00039.123	Ambo-1	2513	12.91	EIDVGGHR		-	-	42.01	5.6E-4	2	882.443	882.443	-4.0E-4	-0.453287
	42	evm_27.model.AmTr_v1.0_scaffold00039.123	Ambo-1	4440	19.83	DPDYGAGAAADPAAPK		-	-	42.01	0.0052	2	1486.68	1486.68	-0.0015	-1.00896
	42	evm_27.model.AmTr_v1.0_scaffold00039.123	Ambo-1	4522	20.11	DPDYGAGAAADPAAPK		-	-	42.01	5.8E-7	3	1486.68	1486.68	0.0015	1.00896
	42	evm_27.model.AmTr_v1.0_scaffold00039.123	Ambo-1	4634	20.5	DPDYGAGAAADPAAPK		-	-	42.01	0.0019	2	1486.68	1486.68	1.0E-4	0.0672639
	42	evm_27.model.AmTr_v1.0_scaffold00039.123	Ambo-1	5017	21.82	YGPGYRDPDYGAGAAADPAAPK		-	-	42.01	2.6E-7	3	2180	2180	-0.0025	-1.14679
	42	evm_27.model.AmTr_v1.0_scaffold00039.123	Ambo-1	5231	22.52	YGPGYRDPDYGAGAAADPAAPK		-	-	42.01	2.9E-4	3	2180.01	2180	9.0E-4	0.412843
	42	evm_27.model.AmTr_v1.0_scaffold00039.123	Ambo-1	12274	46.97	SDTLAATASSAVVAWAITALAFGFACK	C26:+57.02146	-	-	42.01	1.4E-7	3	2700.37	2700.37	0.0036	1.33315
	42	evm_27.model.AmTr_v1.0_scaffold00039.123	Ambo-2	3042	14.11	LLGANHVR		-	-	42.01	5.3E-4	2	879.516	879.516	-5.0E-4	-0.568494
	42	evm_27.model.AmTr_v1.0_scaffold00039.123	Ambo-2	4707	19.48	DPDYGAGAAADPAAPK		-	-	42.01	4.5E-8	2	1486.68	1486.68	-0.0029	-1.95065
	42	evm_27.model.AmTr_v1.0_scaffold00039.123	Ambo-2	4917	20.16	DPDYGAGAAADPAAPK		-	-	42.01	3.6E-6	2	1486.68	1486.68	0.001	0.672639
	42	evm_27.model.AmTr_v1.0_scaffold00039.123	Ambo-2	5467	21.89	YGPGYRDPDYGAGAAADPAAPK		-	-	42.01	3.4E-10	3	2180.01	2180	0.0029	1.33027
	42	evm_27.model.AmTr_v1.0_scaffold00039.123	Ambo-2	5490	21.96	YGPGYRDPDYGAGAAADPAAPK		-	-	42.01	2.5E-4	2	2180.01	2180	0.0036	1.65137
	42	evm_27.model.AmTr_v1.0_scaffold00039.123	Ambo-2	5515	22.03	YGPGYRDPDYGAGAAAD		-	-	42.01	2.0E-8	2	1715.73	1715.73	-0.001	-0.582842
	42	evm_27.model.AmTr_v1.0_scaffold00039.123	Ambo-2	13023	46.94	SDTLAATASSAVVAWAITALAFGFACK	C26:+57.02146	-	-	42.01	9.2E-15	3	2700.37	2700.37	0.0034	1.25909
	43	evm_27.model.AmTr_v1.0_scaffold00002.226	Ambo-1	2879	14.23	NVIHGSDSVESAK		-	-	43.01	0.012	3	1342.66	1342.66	-0.0015	-1.11719
	43	evm_27.model.AmTr_v1.0_scaffold00002.226	Ambo-1	2882	14.24	NVIHGSDSVESAK		-	-	43.01	0.0079	2	1342.66	1342.66	-0.0014	-1.04271
	43	evm_27.model.AmTr_v1.0_scaffold00002.226	Ambo-1	6383	26.38	LLSVERPFAEK		-	-	43.01	0.0018	2	1288.72	1288.73	-0.002	-1.55192
	43	evm_27.model.AmTr_v1.0_scaffold00002.226	Ambo-1	7463	29.95	GDFAIDIGR		-	-	43.01	0.014	2	963.489	963.49	-5.0E-4	-0.518947
	43	evm_27.model.AmTr_v1.0_scaffold00002.226	Ambo-1	7910	31.4	TIIGATNPLASAPGTIR		-	-	43.01	1.1E-9	2	1652.93	1652.93	-0.0031	-1.87545
	43	evm_27.model.AmTr_v1.0_scaffold00002.226	Ambo-1	11744	44.88	MELTFIMIKPDGVQR	M1:+42.01057	-	-	43.01	2.3E-7	2	1819.95	1819.94	0.0033	1.81324
	43	evm_27.model.AmTr_v1.0_scaffold00002.226	Ambo-1	11773	44.99	MELTFIMIKPDGVQR	M1:+42.01057	-	-	43.01	3.1E-4	3	1819.95	1819.94	0.0042	2.30776
	43	evm_27.model.AmTr_v1.0_scaffold00002.226	Ambo-2	2318	11.74	NVIHGSDSVESAKK		-	-	43.01	4.5E-6	3	1470.76	1470.76	0.0022	1.49583
	43	evm_27.model.AmTr_v1.0_scaffold00002.226	Ambo-2	3013	14.02	NVIHGSDSVESAK		-	-	43.01	0.018	3	1342.66	1342.66	-0.001	-0.74479
	43	evm_27.model.AmTr_v1.0_scaffold00002.226	Ambo-2	3018	14.03	NVIHGSDSVESAK		-	-	43.01	0.0023	2	1342.66	1342.66	0.0014	1.04271
	43	evm_27.model.AmTr_v1.0_scaffold00002.226	Ambo-2	8057	29.77	GDFAIDIGR		-	-	43.01	6.4E-4	2	963.489	963.49	-8.0E-4	-0.830315
	43	evm_27.model.AmTr_v1.0_scaffold00002.226	Ambo-2	8476	31.01	TIIGATNPLASAPGTIR		-	-	43.01	4.7E-9	2	1652.94	1652.93	0.0052	3.14592
	43	evm_27.model.AmTr_v1.0_scaffold00002.226	Ambo-2	10172	36.43	MELTFIMIKPDGVQR		-	-	43.01	4.4E-8	3	1777.93	1777.93	-2.0E-4	-0.11249
	43	evm_27.model.AmTr_v1.0_scaffold00002.226	Ambo-2	12432	44.61	MELTFIMIKPDGVQR	M1:+42.01057	-	-	43.01	9.9E-9	2	1819.95	1819.94	0.0082	4.50563
	44	evm_27.model.AmTr_v1.0_scaffold00001.489	Ambo-1	3198	15.36	DAVTYTEHAR		-	-	44.01	0.0077	2	1162.55	1162.55	0.0016	1.37629
	44	evm_27.model.AmTr_v1.0_scaffold00001.489	Ambo-1	4934	21.54	DNIQGITKPAIR		-	-	44.01	1.4E-5	3	1325.75	1325.75	-2.0E-4	-0.150858
	44	evm_27.model.AmTr_v1.0_scaffold00001.489	Ambo-1	6642	27.19	ISGLIYEETR		-	-	44.01	3.2E-5	2	1180.62	1180.62	-6.0E-4	-0.508207
	44	evm_27.model.AmTr_v1.0_scaffold00001.489	Ambo-1	7539	30.19	TVTAMDVVYALKR	M5:+15.99491	-	-	44.01	2.1E-4	3	1482.8	1482.8	0	0
	44	evm_27.model.AmTr_v1.0_scaffold00001.489	Ambo-1	8253	32.52	TVTAMDVVYALK	M5:+15.99491	-	-	44.01	0.0046	2	1326.7	1326.7	-2.0E-4	-0.15075
	44	evm_27.model.AmTr_v1.0_scaffold00001.489	Ambo-2	3450	15.41	DAVTYTEHAR		-	-	44.01	2.3E-4	2	1162.55	1162.55	-5.0E-4	-0.430089
	44	evm_27.model.AmTr_v1.0_scaffold00001.489	Ambo-2	5324	21.45	DNIQGITKPAIR		-	-	44.01	2.2E-4	3	1325.75	1325.75	1.0E-4	0.0754288
	44	evm_27.model.AmTr_v1.0_scaffold00001.489	Ambo-2	5341	21.51	DNIQGITKPAIR		-	-	44.01	3.5E-6	2	1325.75	1325.75	5.0E-4	0.377144
	44	evm_27.model.AmTr_v1.0_scaffold00001.489	Ambo-2	7142	26.94	ISGLIYEETR		-	-	44.01	6.4E-5	2	1180.62	1180.62	-1.0E-4	-0.0847012
	44	evm_27.model.AmTr_v1.0_scaffold00001.489	Ambo-2	8128	29.98	TVTAMDVVYALKR	M5:+15.99491	-	-	44.01	2.0E-5	3	1482.8	1482.8	0	0
	44	evm_27.model.AmTr_v1.0_scaffold00001.489	Ambo-2	8907	32.35	TVTAMDVVYALK	M5:+15.99491	-	-	44.01	0.014	2	1326.7	1326.7	0.0022	1.65825
	44	evm_27.model.AmTr_v1.0_scaffold00001.489	Ambo-2	9621	34.59	TVTAMDVVYALKR		-	-	44.01	1.2E-6	3	1466.8	1466.8	6.0E-4	0.409053
	44	evm_27.model.AmTr_v1.0_scaffold00001.489	Ambo-2	10472	37.49	TVTAMDVVYALK		-	-	44.01	8.9E-4	2	1310.7	1310.7	-0.001	-0.762949
	45	evm_27.model.AmTr_v1.0_scaffold00171.28	Ambo-1	3314	15.77	RIPIGRPEEAR		-	-	45.01	9.9E-6	3	1293.74	1293.74	-0.0015	-1.15943
	45	evm_27.model.AmTr_v1.0_scaffold00171.28	Ambo-1	3684	17.08	IPIGRPEEAR		-	-	45.01	1.1E-5	2	1137.64	1137.64	-2.0E-4	-0.175803
	45	evm_27.model.AmTr_v1.0_scaffold00171.28	Ambo-1	9153	35.46	AFGPALVGWR		-	-	45.01	3.5E-5	2	1073.59	1073.59	0	0
	45	evm_27.model.AmTr_v1.0_scaffold00171.28	Ambo-1	12231	46.84	GTMGTMAPLAIGFIVGANILAGGPFDGASMNPAR	M3:+15.99491 - M30:+15.99491	-	-	45.01	6.5E-9	3	3307.64	3307.63	0.0076	2.29772
	45	evm_27.model.AmTr_v1.0_scaffold00171.28	Ambo-1	12236	46.85	GTMGTMAPLAIGFIVGANILAGGPFDGASMNPAR	M3:+15.99491	-	-	45.01	2.6E-9	3	3291.65	3291.63	0.012	3.64561
	45	evm_27.model.AmTr_v1.0_scaffold00171.28	Ambo-1	12259	46.92	ALLAEFVSTFIFVFAGEGSVLAHGK		-	-	45.01	1.2E-10	3	2610.4	2610.4	0.0016	0.612934
	45	evm_27.model.AmTr_v1.0_scaffold00171.28	Ambo-2	3532	15.66	RIPIGRPEEAR		-	-	45.01	1.0E-4	3	1293.74	1293.74	-0.0024	-1.85509
	45	evm_27.model.AmTr_v1.0_scaffold00171.28	Ambo-2	3556	15.74	RIPIGRPEEAR		-	-	45.01	3.4E-5	2	1293.73	1293.74	-0.0056	-4.32854
	45	evm_27.model.AmTr_v1.0_scaffold00171.28	Ambo-2	3751	16.34	RIPIGRPEEAR		-	-	45.01	3.9E-5	3	1293.74	1293.74	-8.0E-4	-0.618363
	45	evm_27.model.AmTr_v1.0_scaffold00171.28	Ambo-2	3927	16.92	IPIGRPEEAR		-	-	45.01	1.7E-4	2	1137.64	1137.64	-3.0E-4	-0.263704
	45	evm_27.model.AmTr_v1.0_scaffold00171.28	Ambo-2	9818	35.21	AFGPALVGWR		-	-	45.01	6.4E-7	2	1073.59	1073.59	8.0E-4	0.745164
	45	evm_27.model.AmTr_v1.0_scaffold00171.28	Ambo-2	13001	46.87	GTMGTMAPLAIGFIVGANILAGGPFDGASMNPAR	M6:+15.99491	-	-	45.01	1.8E-11	3	3291.64	3291.63	0.004	1.2152
	45	evm_27.model.AmTr_v1.0_scaffold00171.28	Ambo-2	13016	46.91	ALLAEFVSTFIFVFAGEGSVLAHGK		-	-	45.01	2.7E-9	3	2610.4	2610.4	0.0044	1.68557
	46		Ambo-2	3308	14.96	AIASDTSGDYK		2	2	46.01 46.02	0.012	2	1127.52	1127.52	-5.0E-4	-0.44345
	46		Ambo-2	6204	24.04	DALMANQALR		2	2	46.01 46.02	0.018	2	1102.57	1102.57	-0.0013	-1.17907
	46	evm_27.model.AmTr_v1.0_scaffold00060.114	Ambo-2	7190	27.08	SSEELLLIRR		-	-	46.01	0.02	3	1215.71	1215.71	0.0012	0.987081
	46	evm_27.model.AmTr_v1.0_scaffold00060.114	Ambo-2	7325	27.5	SLEEDVAQHTTGDFR		-	-	46.01	0.0022	3	1704.79	1704.78	0.0045	2.63963
	46		Ambo-2	7582	28.3	VLIEIACAR	C7:+57.02146	2	2	46.01 46.02	0.011	2	1044.59	1044.59	0.0038	3.6378
	46		Ambo-2	7762	28.88	VAFAGWGTNEK		2	2	46.01 46.02	0.003	2	1179.58	1179.58	-0.0018	-1.52597
	46		Ambo-2	8192	30.17	KLLVPLVSSYR		2	2	46.01 46.02	0.003	3	1274.78	1274.78	-0.0016	-1.25511
	46	evm_27.model.AmTr_v1.0_scaffold00060.113	Ambo-2	8407	30.82	SSEELFFIRR		-	-	46.02	0.0033	3	1283.67	1283.67	-0.0022	-1.71383
	46		Ambo-2	9595	34.51	LLVPLVSSYR		2	2	46.01 46.02	2.0E-4	2	1146.69	1146.69	0.001	0.872076
	46	evm_27.model.AmTr_v1.0_scaffold00060.113	Ambo-2	10044	35.97	SSEELFFIR		-	-	46.02	6.0E-6	2	1127.57	1127.57	-0.0031	-2.74927
	46		Ambo-2	11604	41.52	ALLLWTLDPAERDALMANQALR		2	2	46.01 46.02	4.1E-6	3	2481.33	2481.33	-2.0E-4	-0.080602
	46		Ambo-2	12466	44.75	NLLLTLIGHGDI		2	2	46.01 46.02	0.018	2	1278.74	1278.74	2.0E-4	0.156404
	46		Ambo-2	12485	44.83	AIASDTSGDYKNLLLTLIGHGDI		2	2	46.01 46.02	5.4E-5	3	2387.24	2387.25	-0.0024	-1.00534
	47	evm_27.model.AmTr_v1.0_scaffold00078.198	Ambo-1	8523	33.43	AVLDAATIAGLHPLR		-	-	47.01	8.4E-5	3	1517.88	1517.88	8.0E-4	0.527051
	47	evm_27.model.AmTr_v1.0_scaffold00078.198	Ambo-2	3446	15.39	QGDPIEER		-	-	47.01	0.004	2	943.447	943.448	-0.0013	-1.37792
	47	evm_27.model.AmTr_v1.0_scaffold00078.198	Ambo-2	5998	23.42	GIDVVLNDESKR		-	-	47.01	6.7E-5	3	1344.71	1344.71	0.0012	0.892384
	47	evm_27.model.AmTr_v1.0_scaffold00078.198	Ambo-2	6312	24.35	GPAPDSQNGATDHQQSTIVFPK		-	-	47.01	0.047	3	2296.09	2295.1	0.988	430.482
	47	evm_27.model.AmTr_v1.0_scaffold00078.198	Ambo-2	8101	29.9	LIHETTATALAYGIYK		-	-	47.01	3.6E-8	3	1764.96	1764.95	0.0019	1.07652
	47	evm_27.model.AmTr_v1.0_scaffold00078.198	Ambo-2	8688	31.67	NAVEAYVYDMR		-	-	47.01	1.1E-7	2	1330.61	1330.61	-0.0016	-1.20246
	47	evm_27.model.AmTr_v1.0_scaffold00078.198	Ambo-2	9096	32.94	AVLDAATIAGLHPLR		-	-	47.01	1.7E-8	3	1517.88	1517.88	0.0017	1.11998
	47	evm_27.model.AmTr_v1.0_scaffold00078.198	Ambo-2	9186	33.23	FIGTAGAASSLMNIK		-	-	47.01	9.4E-10	2	1480.79	1480.78	0.008	5.40255
	47	evm_27.model.AmTr_v1.0_scaffold00078.198	Ambo-2	9630	34.62	REDFEQLSVPILER		-	-	47.01	4.0E-9	3	1730.91	1730.91	-0.0011	-0.635505
	47	evm_27.model.AmTr_v1.0_scaffold00078.198	Ambo-2	10130	36.28	DFDEVLFR		-	-	47.01	0.025	2	1040.51	1040.51	6.0E-4	0.576643
	47	evm_27.model.AmTr_v1.0_scaffold00078.198	Ambo-2	11821	42.29	NLNAAVVDCCIGIPVYFTDLQR	C9:+57.02146 - C10:+57.02146	-	-	47.01	5.8E-5	3	2538.26	2538.25	0.0093	3.66394
	47	evm_27.model.AmTr_v1.0_scaffold00078.198	Ambo-2	12029	43.06	EFQVHESFPFPIALSWK		-	-	47.01	7.8E-9	3	2062.05	2062.04	0.0033	1.60035
	47	evm_27.model.AmTr_v1.0_scaffold00078.198	Ambo-2	12531	45.01	GPIVEQLIYCINSYR	C10:+57.02146	-	-	47.01	1.1E-6	3	1824.94	1824.93	0.0075	4.10974
	48	evm_27.model.AmTr_v1.0_scaffold00024.161	Ambo-1	4621	20.45	TAFESMR		-	-	48.01	0.0055	2	841.387	841.388	-7.0E-4	-0.831959
	48	evm_27.model.AmTr_v1.0_scaffold00024.161	Ambo-1	6236	25.92	DSSGSVDMGEFR		-	-	48.01	1.6E-4	2	1286.53	1286.53	-0.0022	-1.71002
	48	evm_27.model.AmTr_v1.0_scaffold00024.161	Ambo-1	7914	31.41	LYDSIFER		-	-	48.01	0.0024	2	1042.52	1042.52	-6.0E-4	-0.575528
	48	evm_27.model.AmTr_v1.0_scaffold00024.161	Ambo-1	8322	32.77	SVVIIDGSTVR	S1:+42.01057	-	-	48.01	4.0E-4	2	1187.66	1187.66	0.001	0.841989
	48	evm_27.model.AmTr_v1.0_scaffold00024.161	Ambo-1	10647	40.63	SVDEQFFALDVNGDGILSR		-	-	48.01	2.5E-11	2	2082.02	2082.01	0.0075	3.60228
	48	evm_27.model.AmTr_v1.0_scaffold00024.161	Ambo-1	10649	40.63	SVDEQFFALDVNGDGILSR		-	-	48.01	7.1E-6	3	2082.01	2082.01	-9.0E-4	-0.432274
	48	evm_27.model.AmTr_v1.0_scaffold00024.161	Ambo-2	6737	25.67	DSSGSVDMGEFR		-	-	48.01	1.4E-8	2	1286.53	1286.53	-0.0022	-1.71002
	48	evm_27.model.AmTr_v1.0_scaffold00024.161	Ambo-2	7588	28.32	DFVEDTDAFNK		-	-	48.01	0.0032	2	1300.57	1300.57	-0.0027	-2.07601
	48	evm_27.model.AmTr_v1.0_scaffold00024.161	Ambo-2	8504	31.09	LYDSIFER		-	-	48.01	0.0019	2	1042.52	1042.52	4.0E-4	0.383685
	48	evm_27.model.AmTr_v1.0_scaffold00024.161	Ambo-2	8925	32.41	SVVIIDGSTVR	S1:+42.01057	-	-	48.01	2.3E-5	2	1187.67	1187.66	0.0029	2.44177
	48	evm_27.model.AmTr_v1.0_scaffold00024.161	Ambo-2	11366	40.67	SVDEQFFALDVNGDGILSR		-	-	48.01	4.3E-14	2	2082.03	2082.01	0.013	6.24395
	48	evm_27.model.AmTr_v1.0_scaffold00024.161	Ambo-2	12548	45.06	SVVIIDGSTVRDFVEDTDAFNK	S1:+42.01057	-	-	48.01	0.031	3	2469.22	2469.21	0.0055	2.22743
	48	evm_27.model.AmTr_v1.0_scaffold00024.161	Ambo-2	12721	45.75	LIMLAVADGLGTSPIQIALEK		-	-	48.01	5.1E-7	3	2153.23	2153.23	0.0039	1.81124
	49	evm_27.model.AmTr_v1.0_scaffold00007.124	Ambo-1	3287	15.67	QGETVVPGGTGGK		-	-	49.01	1.3E-4	2	1186.61	1186.61	0	0
	49	evm_27.model.AmTr_v1.0_scaffold00007.124	Ambo-1	4687	20.68	REQLGTEGYQEMGR		-	-	49.01	5.8E-9	3	1653.76	1653.77	-0.0052	-3.14434
	49	evm_27.model.AmTr_v1.0_scaffold00007.124	Ambo-1	5379	23.04	EQLGTEGYQEMGR		-	-	49.01	3.0E-7	2	1497.66	1497.66	-5.0E-4	-0.333853
	49	evm_27.model.AmTr_v1.0_scaffold00007.124	Ambo-1	5706	24.13	KGGLSTLNQSGGESAEQEDIGINESK		-	-	49.01	5.3E-10	3	2648.27	2648.26	0.0046	1.73699
	49	evm_27.model.AmTr_v1.0_scaffold00007.124	Ambo-1	6494	26.74	GGLSTLNQSGGESAEQEDIGINESK		-	-	49.01	3.9E-7	3	2520.17	2520.17	0.0034	1.34912
	49	evm_27.model.AmTr_v1.0_scaffold00007.124	Ambo-2	3506	15.58	QGETVVPGGTGGK		-	-	49.01	5.4E-7	2	1186.61	1186.61	-1.0E-4	-0.0842739
	49	evm_27.model.AmTr_v1.0_scaffold00007.124	Ambo-2	4355	18.29	EQLGTEGYQEMGR	M11:+15.99491	-	-	49.01	1.5E-6	2	1513.67	1513.66	0.0091	6.01192
	49	evm_27.model.AmTr_v1.0_scaffold00007.124	Ambo-2	4392	18.42	SLEAQEHLAEGR		-	-	49.01	0.0024	3	1339.66	1339.66	-0.0027	-2.01544
	49	evm_27.model.AmTr_v1.0_scaffold00007.124	Ambo-2	4404	18.46	SLEAQEHLAEGR		-	-	49.01	3.3E-7	2	1339.66	1339.66	0.0035	2.6126
	49	evm_27.model.AmTr_v1.0_scaffold00007.124	Ambo-2	4986	20.37	REQLGTEGYQEMGR		-	-	49.01	1.0E-9	3	1653.77	1653.77	0.001	0.604681
	49	evm_27.model.AmTr_v1.0_scaffold00007.124	Ambo-2	5812	22.9	EQLGTEGYQEMGR		-	-	49.01	5.6E-7	2	1497.66	1497.66	-0.001	-0.667706
	49	evm_27.model.AmTr_v1.0_scaffold00007.124	Ambo-2	6967	26.4	GGLSTLNQSGGESAEQEDIGINESK		-	-	49.01	0.02	3	2520.17	2520.17	0.0034	1.34912
	50	evm_27.model.AmTr_v1.0_scaffold00038.20	Ambo-1	7081	28.67	TVDVEELTVEER		-	-	50.01	8.9E-6	2	1418.71	1418.7	0.006	4.22922
	50	evm_27.model.AmTr_v1.0_scaffold00038.20	Ambo-2	4012	17.18	IISSIEQKEESR		-	-	50.01	5.2E-12	2	1418.75	1418.75	-0.0029	-2.04405
	50	evm_27.model.AmTr_v1.0_scaffold00038.20	Ambo-2	4110	17.51	SPAESSREENVYMAK		-	-	50.01	0.019	3	1697.78	1697.78	-4.0E-4	-0.235602
	50	evm_27.model.AmTr_v1.0_scaffold00038.20	Ambo-2	4160	17.65	GNEDHVAIIK		-	-	50.01	0.015	2	1095.58	1095.58	8.0E-4	0.730207
	50	evm_27.model.AmTr_v1.0_scaffold00038.20	Ambo-2	4980	20.36	GNEDHVAIIKEYR		-	-	50.01	2.6E-4	3	1543.79	1543.79	0.0021	1.36029
	50	evm_27.model.AmTr_v1.0_scaffold00038.20	Ambo-2	6789	25.85	LLDSHLIPSSTAAESK		-	-	50.01	1.7E-6	3	1668.88	1668.88	-0.0031	-1.85753
	50	evm_27.model.AmTr_v1.0_scaffold00038.20	Ambo-2	6795	25.86	LLDSHLIPSSTAAESK		-	-	50.01	1.3E-12	2	1668.88	1668.88	0.0016	0.958726
	50	evm_27.model.AmTr_v1.0_scaffold00038.20	Ambo-2	7670	28.58	TVDVEELTVEER		-	-	50.01	7.2E-6	2	1418.7	1418.7	-8.0E-4	-0.563896
	50	evm_27.model.AmTr_v1.0_scaffold00038.20	Ambo-2	8376	30.73	SAQDIALAELTPTHPIR		-	-	50.01	9.8E-7	3	1833	1832.99	0.01	5.45558
	50	evm_27.model.AmTr_v1.0_scaffold00038.20	Ambo-2	8409	30.82	SAQDIALAELTPTHPIR		-	-	50.01	8.8E-14	2	1832.99	1832.99	0.003	1.63667
	50	evm_27.model.AmTr_v1.0_scaffold00038.20	Ambo-2	10918	39.09	YEEMVEFMENVAK		-	-	50.01	1.1E-5	2	1618.72	1618.71	0.0035	2.16221
	50	evm_27.model.AmTr_v1.0_scaffold00038.20	Ambo-2	11654	41.7	LAEQAERYEEMVEFMENVAK		-	-	50.01	1.8E-8	3	2416.12	2416.12	4.0E-4	0.165555
	51	evm_27.model.AmTr_v1.0_scaffold00037.106	Ambo-1	9739	37.45	ITSFLDPDGWK		-	-	51.01	0.027	2	1278.64	1278.64	0.0016	1.25133
	51	evm_27.model.AmTr_v1.0_scaffold00037.106	Ambo-2	4519	18.86	LVTQELGGK		-	-	51.01	0.026	2	944.542	944.542	2.0E-4	0.211743
	51	evm_27.model.AmTr_v1.0_scaffold00037.106	Ambo-2	5816	22.91	ITREPGPIPGINTK		-	-	51.01	0.0014	3	1492.85	1492.85	0.0013	0.870818
	51	evm_27.model.AmTr_v1.0_scaffold00037.106	Ambo-2	6555	25.1	EPGPIPGINTK		-	-	51.01	0.01	2	1122.61	1122.62	-0.003	-2.67233
	51	evm_27.model.AmTr_v1.0_scaffold00037.106	Ambo-2	7320	27.49	GPTPEPLCHVMLR	C8:+57.02146	-	-	51.01	7.0E-8	3	1506.76	1506.76	3.0E-4	0.199103
	51	evm_27.model.AmTr_v1.0_scaffold00037.106	Ambo-2	7365	27.64	GPTPEPLCHVMLR	C8:+57.02146	-	-	51.01	3.8E-6	2	1506.75	1506.76	-0.0011	-0.730045
	51	evm_27.model.AmTr_v1.0_scaffold00037.106	Ambo-2	7884	29.25	FYTECFGMK	C5:+57.02146	-	-	51.01	0.0019	2	1182.5	1182.5	0.0018	1.5222
	51	evm_27.model.AmTr_v1.0_scaffold00037.106	Ambo-2	7903	29.3	VVFVDHSDFLK		-	-	51.01	1.5E-4	3	1305.68	1305.68	-5.0E-4	-0.382941
	51	evm_27.model.AmTr_v1.0_scaffold00037.106	Ambo-2	8275	30.43	GFGHFAIATEDVYK		-	-	51.01	5.5E-13	2	1554.76	1554.76	0.0035	2.25115
	51	evm_27.model.AmTr_v1.0_scaffold00037.106	Ambo-2	8277	30.43	GFGHFAIATEDVYK		-	-	51.01	3.0E-5	3	1554.76	1554.76	0.0012	0.771824
	51	evm_27.model.AmTr_v1.0_scaffold00037.106	Ambo-2	8974	32.55	GNAYAQIALSTEDVYK		-	-	51.01	3.7E-9	2	1742.87	1742.86	0.0075	4.30327
	51	evm_27.model.AmTr_v1.0_scaffold00037.106	Ambo-2	10315	36.95	ITSFLDPDGWK		-	-	51.01	3.0E-4	2	1278.64	1278.64	0.0014	1.09492
	52	evm_27.model.AmTr_v1.0_scaffold00012.164	Ambo-1	6689	27.34	VATPAQAQEVHFELR		-	-	52.01	5.9E-5	3	1695.89	1695.88	0.0057	3.36108
	52	evm_27.model.AmTr_v1.0_scaffold00012.164	Ambo-1	7796	31.02	SLLNETNEFVGDK		-	-	52.01	0.015	2	1465.72	1465.72	0	0
	52	evm_27.model.AmTr_v1.0_scaffold00012.164	Ambo-2	3439	15.37	ESGSTMDVVAAQTK	M6:+15.99491	-	-	52.01	1.6E-4	2	1439.67	1439.67	0.0063	4.37601
	52	evm_27.model.AmTr_v1.0_scaffold00012.164	Ambo-2	5163	20.97	ESGSTMDVVAAQTK		-	-	52.01	1.6E-7	2	1423.67	1423.67	-0.0015	-1.05361
	52	evm_27.model.AmTr_v1.0_scaffold00012.164	Ambo-2	6635	25.37	VIACVGETLEQR	C4:+57.02146	-	-	52.01	9.2E-7	2	1374.71	1374.7	1.0E-4	0.0727429
	52	evm_27.model.AmTr_v1.0_scaffold00012.164	Ambo-2	7165	27	VATPAQAQEVHFELR		-	-	52.01	9.5E-9	3	1695.88	1695.88	4.0E-4	0.235865
	52	evm_27.model.AmTr_v1.0_scaffold00012.164	Ambo-2	7839	29.12	WLEANVSPAVAASTR		-	-	52.01	7.5E-11	2	1571.82	1571.82	-0.0018	-1.14517
	52	evm_27.model.AmTr_v1.0_scaffold00012.164	Ambo-2	8363	30.69	SLLNETNEFVGDK		-	-	52.01	1.4E-6	2	1465.71	1465.72	-0.0024	-1.63742
	52	evm_27.model.AmTr_v1.0_scaffold00012.164	Ambo-2	10710	38.3	SLLNETNEFVGDKVAYALSR		-	-	52.01	2.4E-13	3	2226.14	2226.14	0.0021	0.943337
	52	evm_27.model.AmTr_v1.0_scaffold00012.164	Ambo-2	10848	38.82	SLLRPDFLVAAQNCWVR	C14:+57.02146	-	-	52.01	6.3E-11	3	2045.08	2045.08	0.0039	1.90702
	52	evm_27.model.AmTr_v1.0_scaffold00012.164	Ambo-2	12353	44.3	QLDIDGFLVGGASLKPEFVDIIK		-	-	52.01	3.9E-4	3	2474.36	2474.35	0.0023	0.929535
	52	evm_27.model.AmTr_v1.0_scaffold00012.164	Ambo-2	12476	44.8	AIADKVSSWDNIVLAYEPVWAIGTGK		-	-	52.01	5.0E-9	3	2803.47	2803.47	0.0039	1.39113
	53	evm_27.model.AmTr_v1.0_scaffold00017.181	Ambo-2	6027	23.51	DSLNFATR		-	-	53.01	0.029	2	923.458	923.458	-8.0E-4	-0.866308
	53	evm_27.model.AmTr_v1.0_scaffold00017.181	Ambo-2	6452	24.78	CGHTVSCSDITALAAR	C1:+57.02146 - C7:+57.02146	-	-	53.01	7.2E-6	3	1718.8	1718.8	0	0
	53		Ambo-2	6573	25.16	LFPSQDPTLDK		2	2	53.01 53.02	1.8E-7	2	1260.65	1260.65	9.0E-4	0.713919
	53		Ambo-2	7681	28.62	LFPSQDPTLDKTFAK		2	2	53.01 53.02	2.5E-4	3	1707.9	1707.9	4.0E-4	0.234206
	53	evm_27.model.AmTr_v1.0_scaffold00017.181	Ambo-2	7983	29.54	YYVDLINR		-	-	53.01	0.0085	2	1055.55	1055.55	-4.0E-4	-0.378948
	53		Ambo-2	8367	30.71	DITQAAGLLR		2	2	53.01 53.02	0.028	2	1057.6	1057.6	5.0E-4	0.472768
	53	evm_27.model.AmTr_v1.0_scaffold00017.181	Ambo-2	8714	31.75	QGLFTSDQDLFTDKQTR		-	-	53.01	2.1E-6	3	1999.98	1999.97	0.0037	1.85003
	53	evm_27.model.AmTr_v1.0_scaffold00017.182	Ambo-2	9849	35.31	TPNVFDNKYYVDLMNR		-	-	53.02	1.4E-4	3	1988.95	1988.95	-0.0052	-2.61444
	53	evm_27.model.AmTr_v1.0_scaffold00017.182	Ambo-2	10550	37.75	ESVFLAGGPEYPIPLGR		-	-	53.02	1.9E-9	2	1801.95	1801.95	0.0053	2.94126
	53	evm_27.model.AmTr_v1.0_scaffold00017.181	Ambo-2	11777	42.14	DSVFLAGGPLYPIPLGR		-	-	53.01	1.7E-8	2	1771.98	1771.97	0.0011	0.620776
	53	evm_27.model.AmTr_v1.0_scaffold00017.181	Ambo-2	11784	42.16	DSVFLAGGPLYPIPLGR		-	-	53.01	1.3E-7	3	1771.97	1771.97	0	0
	53	evm_27.model.AmTr_v1.0_scaffold00017.181	Ambo-2	12000	42.96	DAPPNLTLRPEAFEIIEDLR		-	-	53.01	4.0E-6	3	2309.21	2309.21	-0.0021	-0.9094
	54	evm_27.model.AmTr_v1.0_scaffold00056.169	Ambo-1	2609	13.27	AEQPKPVTQK	A1:+42.01057	-	-	54.01	6.7E-4	2	1167.64	1167.64	-0.0012	-1.02772
	54	evm_27.model.AmTr_v1.0_scaffold00056.169	Ambo-1	2660	13.47	LEAEEKPPTSHQAVK		-	-	54.01	9.3E-5	3	1663.86	1663.87	-7.0E-4	-0.420707
	54	evm_27.model.AmTr_v1.0_scaffold00056.169	Ambo-1	3050	14.84	AKQYGQYVQQK		-	-	54.01	0.0011	3	1340.7	1340.7	-0.0011	-0.820469
	54	evm_27.model.AmTr_v1.0_scaffold00056.169	Ambo-1	3059	14.86	AKQYGQYVQQK		-	-	54.01	3.4E-4	2	1340.7	1340.7	-7.0E-4	-0.522117
	54	evm_27.model.AmTr_v1.0_scaffold00056.169	Ambo-2	2627	12.76	LEAEEKPPTSHQAVK		-	-	54.01	8.9E-4	2	1663.86	1663.87	-0.0023	-1.38232
	54	evm_27.model.AmTr_v1.0_scaffold00056.169	Ambo-2	2659	12.87	AEQPKPVTQK	A1:+42.01057	-	-	54.01	8.7E-6	2	1167.64	1167.64	0	0
	54	evm_27.model.AmTr_v1.0_scaffold00056.169	Ambo-2	2675	12.92	LEAEEKPPTSH		-	-	54.01	3.6E-4	3	1237.61	1237.61	0.0013	1.05041
	54	evm_27.model.AmTr_v1.0_scaffold00056.169	Ambo-2	2736	13.12	LEAEEKPPTSHQAVK		-	-	54.01	9.3E-5	3	1663.86	1663.87	-9.0E-4	-0.540909
	54	evm_27.model.AmTr_v1.0_scaffold00056.169	Ambo-2	3221	14.69	AKQYGQYVQQK		-	-	54.01	0.0014	3	1340.7	1340.7	-9.0E-4	-0.671293
	54	evm_27.model.AmTr_v1.0_scaffold00056.169	Ambo-2	3222	14.69	AKQYGQYVQQK		-	-	54.01	4.1E-6	2	1340.7	1340.7	8.0E-4	0.596705
	54	evm_27.model.AmTr_v1.0_scaffold00056.169	Ambo-2	5858	23.02	QYGQYVQQK	Q1:-17.02655	-	-	54.01	0.038	2	1124.54	1124.54	-3.0E-4	-0.266776
	55	evm_27.model.AmTr_v1.0_scaffold00105.4	Ambo-2	1726	9.57	KEPPKENAAAIK		-	-	55.01	5.4E-5	3	1295.73	1295.73	3.0E-4	0.231529
	55	evm_27.model.AmTr_v1.0_scaffold00105.4	Ambo-2	2575	12.6	RQPYAVSTK		-	-	55.01	0.0074	2	1049.57	1049.57	-0.0041	-3.90635
	55	evm_27.model.AmTr_v1.0_scaffold00105.4	Ambo-2	3542	15.7	MVNSDLSR		-	-	55.01	0.0025	2	921.447	921.446	5.0E-4	0.542625
	55	evm_27.model.AmTr_v1.0_scaffold00105.4	Ambo-2	3635	15.99	AGHQTSAESWGTGR		-	-	55.01	5.1E-5	3	1444.66	1444.66	-7.0E-4	-0.484544
	55	evm_27.model.AmTr_v1.0_scaffold00105.4	Ambo-2	3650	16.04	AGHQTSAESWGTGR		-	-	55.01	4.8E-6	2	1444.66	1444.66	-4.0E-4	-0.276882
	55	evm_27.model.AmTr_v1.0_scaffold00105.4	Ambo-2	5147	20.92	AGQGAFGNMCR	C10:+57.02146	-	-	55.01	2.3E-5	2	1168.5	1168.5	-9.0E-4	-0.770219
	55	evm_27.model.AmTr_v1.0_scaffold00105.4	Ambo-2	5411	21.72	KGPLIVYGTEGSK		-	-	55.01	4.5E-4	3	1348.75	1348.75	0.0039	2.89157
	55	evm_27.model.AmTr_v1.0_scaffold00105.4	Ambo-2	6775	25.8	MALLAEAQR		-	-	55.01	0.0018	2	1002.54	1002.54	-0.0051	-5.08708
	55	evm_27.model.AmTr_v1.0_scaffold00105.4	Ambo-2	7334	27.54	NIPGVEISNVER		-	-	55.01	1.0E-5	2	1326.7	1326.7	-1.0E-4	-0.0753749
	55	evm_27.model.AmTr_v1.0_scaffold00105.4	Ambo-2	12191	43.7	FAVVSALAASAVPSLVLAR		-	-	55.01	7.7E-7	3	1842.09	1842.09	0.0032	1.73716
	55	evm_27.model.AmTr_v1.0_scaffold00105.4	Ambo-2	12325	44.18	MATDGRATLPLPDVMK	M1:+15.99491	-	-	55.01	9.8E-4	2	1733.89	1731.88	2.016	1164.05
	56	evm_27.model.AmTr_v1.0_scaffold00016.68	Ambo-2	4119	17.53	TFYTDSNGR		-	-	56.01	0.0042	2	1060.47	1060.47	-0.0015	-1.41447
	56	evm_27.model.AmTr_v1.0_scaffold00016.68	Ambo-2	4158	17.64	ITEMSLSANQER	M4:+15.99491	-	-	56.01	0.0043	2	1394.67	1394.66	0.0076	5.44936
	56	evm_27.model.AmTr_v1.0_scaffold00016.68	Ambo-2	4772	19.68	EQSEAMQAVVK		-	-	56.01	4.1E-4	2	1219.6	1219.6	1.0E-4	0.0819942
	56	evm_27.model.AmTr_v1.0_scaffold00016.68	Ambo-2	5618	22.33	ITEMSLSANQER		-	-	56.01	7.1E-7	2	1378.66	1378.66	0	0
	56	evm_27.model.AmTr_v1.0_scaffold00016.68	Ambo-2	6621	25.32	VNALYSTPSMYTDAK	M10:+15.99491	-	-	56.01	0.019	2	1676.79	1676.78	0.0051	3.04154
	56	evm_27.model.AmTr_v1.0_scaffold00016.68	Ambo-2	7820	29.06	TLEVVWQGSR		-	-	56.01	1.6E-4	2	1174.62	1174.62	0.002	1.70268
	56	evm_27.model.AmTr_v1.0_scaffold00016.68	Ambo-2	8917	32.38	TNHIMWTMGTDFR		-	-	56.01	4.7E-5	3	1609.73	1609.73	0.002	1.24245
	56	evm_27.model.AmTr_v1.0_scaffold00016.68	Ambo-2	8942	32.46	YQYANTWFR		-	-	56.01	8.9E-6	2	1248.58	1248.58	0.0023	1.84209
	56	evm_27.model.AmTr_v1.0_scaffold00016.68	Ambo-2	11693	41.85	GPVFDEVHQEFSPWIYQITR		-	-	56.01	4.0E-9	3	2448.2	2448.2	0.0026	1.06201
	56	evm_27.model.AmTr_v1.0_scaffold00016.68	Ambo-2	12039	43.1	GVGEALDEVVCVLDK	C11:+57.02146	-	-	56.01	9.0E-6	2	1602.81	1602.8	0.0047	2.93236
	56	evm_27.model.AmTr_v1.0_scaffold00016.68	Ambo-2	12329	44.2	GVGEALDEVVCVLDKCEGLR	C11:+57.02146 - C16:+57.02146	-	-	56.01	1.8E-9	3	2218.09	2218.08	0.0017	0.766427
	57	evm_27.model.AmTr_v1.0_scaffold00069.193	Ambo-2	4882	20.05	EAVAPYERPALSK		-	-	57.01	8.5E-4	3	1430.77	1430.76	8.0E-4	0.559142
	57	evm_27.model.AmTr_v1.0_scaffold00069.193	Ambo-2	4886	20.06	EAVAPYERPALSK		-	-	57.01	7.0E-8	2	1430.76	1430.76	6.0E-4	0.419356
	57	evm_27.model.AmTr_v1.0_scaffold00069.193	Ambo-2	5734	22.66	LSDFGVQGADAK		-	-	57.01	3.7E-5	2	1207.6	1207.6	0	0
	57	evm_27.model.AmTr_v1.0_scaffold00069.193	Ambo-2	5794	22.84	GTVAVGFDSDSNGNVK		-	-	57.01	5.8E-9	2	1566.75	1566.74	0.0059	3.76578
	57	evm_27.model.AmTr_v1.0_scaffold00069.193	Ambo-2	7562	28.24	AYLFPEGAAR		-	-	57.01	4.0E-5	2	1094.56	1094.56	-0.0077	-7.03477
	57	evm_27.model.AmTr_v1.0_scaffold00069.193	Ambo-2	8667	31.6	VIGVFLEGGTPEENK		-	-	57.01	5.5E-7	2	1589.83	1588.82	1.01	635.691
	57	evm_27.model.AmTr_v1.0_scaffold00069.193	Ambo-2	8872	32.25	LPGFYVCVGSGGER	C7:+57.02146	-	-	57.01	2.3E-11	2	1497.72	1497.72	0.0012	0.80122
	57	evm_27.model.AmTr_v1.0_scaffold00069.193	Ambo-2	8929	32.42	YGTLIIATGSTVIK		-	-	57.01	1.3E-6	2	1436.84	1436.84	2.0E-4	0.139195
	57	evm_27.model.AmTr_v1.0_scaffold00069.193	Ambo-2	11101	39.73	TIEEYDYLPYFYSR		-	-	57.01	2.4E-7	2	1858.85	1858.85	-0.0023	-1.23732
	57	evm_27.model.AmTr_v1.0_scaffold00069.193	Ambo-2	11803	42.23	ALEADIVIVGVGARPLTNLFK		-	-	57.01	5.6E-6	3	2196.28	2196.28	0.0026	1.18382
	57	evm_27.model.AmTr_v1.0_scaffold00069.193	Ambo-2	12726	45.76	AFDLSWQFFGDNVGETVLFGDANPSSPKPK		-	-	57.01	2.5E-12	3	3270.57	3270.57	-0.0086	-2.62951
	58	evm_27.model.AmTr_v1.0_scaffold00086.64	Ambo-1	12210	46.77	VILFIDEIHLVLGAGR		-	-	58.01	0.0018	3	1765.04	1765.04	0.0027	1.52971
	58	evm_27.model.AmTr_v1.0_scaffold00086.64	Ambo-2	5279	21.31	TAVVEGLAQR		-	-	58.01	0.0087	2	1043.58	1043.58	-0.0039	-3.73712
	58	evm_27.model.AmTr_v1.0_scaffold00086.64	Ambo-2	5479	21.93	QAISNAGGGEEAANSFER		-	-	58.01	1.0E-15	2	1807.82	1807.82	0.0032	1.77009
	58	evm_27.model.AmTr_v1.0_scaffold00086.64	Ambo-2	6642	25.39	KIPSQEPAPDEVPASSSLIK		-	-	58.01	0.011	3	2093.12	2093.11	0.0035	1.67215
	58	evm_27.model.AmTr_v1.0_scaffold00086.64	Ambo-2	6759	25.75	VQLDSQPEEIDKLER		-	-	58.01	3.5E-5	3	1798.91	1798.92	-0.0061	-3.39093
	58	evm_27.model.AmTr_v1.0_scaffold00086.64	Ambo-2	7330	27.52	LIGAPPGYVGHEEGGQLTEAVR		-	-	58.01	6.1E-12	3	2250.15	2250.15	0	0
	58	evm_27.model.AmTr_v1.0_scaffold00086.64	Ambo-2	7374	27.67	IDMSEYMEQHSVAR		-	-	58.01	7.9E-7	3	1695.75	1695.75	0.002	1.17942
	58	evm_27.model.AmTr_v1.0_scaffold00086.64	Ambo-2	8993	32.6	IQLEVELHALEK		-	-	58.01	0.022	3	1421.8	1421.8	0.0022	1.54733
	58	evm_27.model.AmTr_v1.0_scaffold00086.64	Ambo-2	9789	35.12	AGLGRPQQPTGSFLFLGPTGVGK		-	-	58.01	6.5E-10	3	2285.24	2285.24	0.0046	2.01292
	58	evm_27.model.AmTr_v1.0_scaffold00086.64	Ambo-2	10606	37.95	VVGQDEAVNAVAEAVLR		-	-	58.01	1.0E-9	2	1739.93	1739.93	0.004	2.29894
	58	evm_27.model.AmTr_v1.0_scaffold00086.64	Ambo-2	10610	37.97	VVGQDEAVNAVAEAVLR		-	-	58.01	4.7E-9	3	1739.93	1739.93	0.0041	2.35642
[truncated: 1,218 more rows]

## Sheet: Comparison
Comparison
Group	Sub-group	Description	Redundancy	MW	Evalue	Ambo-1	Ambo-2	Type
1	1.01	evm_27.model.AmTr_v1.0_scaffold00002.657	-	59.8	-407.816	122	239	Spectra
2	2.01	evm_27.model.AmTr_v1.0_scaffold00067.7	-	54.5	-301.417	65	114	Spectra
2	2.02	evm_27.model.AmTr_v1.0_scaffold00067.11	-	49.1	-177.62	33	47	Spectra
3	3.01	evm_27.model.AmTr_v1.0_scaffold00067.12	-	53	-271.885	44	83	Spectra
4	4.01	evm_27.model.AmTr_v1.0_scaffold00045.37	-	24.2	-148.798	29	52	Spectra
5	5.01	evm_27.model.AmTr_v1.0_scaffold00136.4	-	17.8	-119.281	20	45	Spectra
6	6.01	evm_27.model.AmTr_v1.0_scaffold00165.36	-	18.1	-136.329	28	36	Spectra
7	7.01	evm_27.model.AmTr_v1.0_scaffold00005.212	-	16.8	-49.0142	16	16	Spectra
7	7.02	evm_27.model.AmTr_v1.0_scaffold00005.215	-	17.2	-44.6386	15	13	Spectra
8	8.01	evm_27.model.AmTr_v1.0_scaffold00059.64	-	44.1	-112.356	8	42	Spectra
9	9.01	evm_27.model.AmTr_v1.0_scaffold00162.9	-	28.9	-122.382	7	33	Spectra
10	10.01	evm_27.model.AmTr_v1.0_scaffold00071.65	-	41.1	-110.65	6	29	Spectra
10	10.02	evm_27.model.AmTr_v1.0_scaffold00071.64	-	41.1	-42.5501		8	Spectra
11	11.01	evm_27.model.AmTr_v1.0_scaffold00080.82	-	50.4	-82.5947	14	23	Spectra
12	12.01	evm_27.model.AmTr_v1.0_scaffold00014.132	-	15.5	-47.098	16	20	Spectra
13	13.01	evm_27.model.AmTr_v1.0_scaffold00041.34	-	47.9	-148.766	3	28	Spectra
14	14.01	evm_27.model.AmTr_v1.0_scaffold00016.315	-	33.4	-98.6041	9	20	Spectra
15	15.01	evm_27.model.AmTr_v1.0_scaffold00040.204	-	38.2	-156.25	1	25	Spectra
16	16.01	evm_27.model.AmTr_v1.0_scaffold00044.42	-	52.2	-123.175	2	24	Spectra
17	17.01	evm_27.model.AmTr_v1.0_scaffold00065.204	-	54.8	-112.428	2	24	Spectra
18	18.01	evm_27.model.AmTr_v1.0_scaffold00062.199	-	42.4	-116.74	3	23	Spectra
19	19.01	evm_27.model.AmTr_v1.0_scaffold00001.7	-	56.7	-76.3606		19	Spectra
19	19.02	evm_27.model.AmTr_v1.0_scaffold00001.8	-	56.8	-44.4053		12	Spectra
20	20.01	evm_27.model.AmTr_v1.0_scaffold00177.22	-	11.8	-51.8764	4	20	Spectra
21	21.01	evm_27.model.AmTr_v1.0_scaffold00012.94	-	26.5	-81.1521	7	16	Spectra
22	22.01	evm_27.model.AmTr_v1.0_scaffold00001.87	-	81	-97.9677	3	19	Spectra
23	23.01	evm_27.model.AmTr_v1.0_scaffold00140.41	-	10.3	-38.6634	12	9	Spectra
24	24.01	evm_27.model.AmTr_v1.0_scaffold00023.236	-	27.8	-75.3562	2	19	Spectra
25	25.01	evm_27.model.AmTr_v1.0_scaffold00003.261	-	61.2	-94.107	2	19	Spectra
26	26.01	evm_27.model.AmTr_v1.0_scaffold00022.182	-	14.8	-80.4304	6	13	Spectra
27	27.01	evm_27.model.AmTr_v1.0_scaffold00007.142	-	65.3	-75.7874	2	17	Spectra
28	28.01	evm_27.model.AmTr_v1.0_scaffold00006.17	-	59.9	-85.8465	2	12	Spectra
28	28.02	evm_27.model.AmTr_v1.0_scaffold00334.5	-	49.6	-27.4565	6		Spectra
29	29.01	evm_27.model.AmTr_v1.0_scaffold00018.104	-	41.6	-77.5985	5	13	Spectra
30	30.01	evm_27.model.AmTr_v1.0_scaffold00010.123	-	63.7	-81.3453		18	Spectra
31	31.01	evm_27.model.AmTr_v1.0_scaffold00009.258	-	143.8	-78.9809	2	16	Spectra
32	32.01	evm_27.model.AmTr_v1.0_scaffold00041.179	-	18.1	-47.9072	6	12	Spectra
33	33.01	evm_27.model.AmTr_v1.0_scaffold00071.199	-	21.4	-47.0858	4	13	Spectra
34	34.01	evm_27.model.AmTr_v1.0_scaffold00021.87	-	36.1	-83.3564	1	14	Spectra
34	34.02	evm_27.model.AmTr_v1.0_scaffold00010.472	-	43.7	-12.3804		4	Spectra
35	35.01	evm_27.model.AmTr_v1.0_scaffold00147.30	-	17.7	-39.1894	6	10	Spectra
36	36.01	evm_27.model.AmTr_v1.0_scaffold00078.70	-	27.9	-26.5191	1	8	Spectra
36	36.02	evm_27.model.AmTr_v1.0_scaffold00078.69	-	31.2	-26.2197	1	7	Spectra
37	37.01	evm_27.model.AmTr_v1.0_scaffold00012.200	-	49.2	-60.8237	2	11	Spectra
37	37.02	evm_27.model.AmTr_v1.0_scaffold00066.50	-	49.3	-59.6808	2	9	Spectra
38	38.01	evm_27.model.AmTr_v1.0_scaffold00092.81	-	24.5	-56.829	5	11	Spectra
39	39.01	evm_27.model.AmTr_v1.0_scaffold00002.333	-	13.4	-38.8191	7	9	Spectra
40	40.01	evm_27.model.AmTr_v1.0_scaffold00077.26	-	22.4	-47.6393	6	9	Spectra
41	41.01	evm_27.model.AmTr_v1.0_scaffold00177.24	-	24.7	-56.1321	4	9	Spectra
41	41.02	evm_27.model.AmTr_v1.0_scaffold00177.21	-	15.5	-22.3597	2	2	Spectra
42	42.01	evm_27.model.AmTr_v1.0_scaffold00039.123	-	18.6	-45.078	7	7	Spectra
43	43.01	evm_27.model.AmTr_v1.0_scaffold00002.226	-	16.1	-30.8866	7	7	Spectra
44	44.01	evm_27.model.AmTr_v1.0_scaffold00001.489	9*	11.3	-22.5605	5	8	Spectra
45	45.01	evm_27.model.AmTr_v1.0_scaffold00171.28	-	26.8	-36.8223	6	7	Spectra
46	46.01	evm_27.model.AmTr_v1.0_scaffold00060.114	-	35.5	-30.125		11	Spectra
46	46.02	evm_27.model.AmTr_v1.0_scaffold00060.113	-	35.9	-33.4718		11	Spectra
47	47.01	evm_27.model.AmTr_v1.0_scaffold00078.198	-	94.4	-67.4016	1	12	Spectra
48	48.01	evm_27.model.AmTr_v1.0_scaffold00024.161	-	15.3	-41.1355	6	7	Spectra
49	49.01	evm_27.model.AmTr_v1.0_scaffold00007.124	-	10.2	-43.9566	5	7	Spectra
50	50.01	evm_27.model.AmTr_v1.0_scaffold00038.20	-	29.7	-61.2018	1	11	Spectra
51	51.01	evm_27.model.AmTr_v1.0_scaffold00037.106	-	37.2	-44.3533	1	11	Spectra
52	52.01	evm_27.model.AmTr_v1.0_scaffold00012.164	-	27.3	-71.3636	2	10	Spectra
53	53.01	evm_27.model.AmTr_v1.0_scaffold00017.181	-	38	-39.4958		10	Spectra
53	53.02	evm_27.model.AmTr_v1.0_scaffold00017.182	-	38.3	-24.4747		5	Spectra
54	54.01	evm_27.model.AmTr_v1.0_scaffold00056.169	-	15.4	-19.3431	4	7	Spectra
55	55.01	evm_27.model.AmTr_v1.0_scaffold00105.4	-	44.7	-39.1713		11	Spectra
56	56.01	evm_27.model.AmTr_v1.0_scaffold00016.68	-	114.9	-48.9968		11	Spectra
57	57.01	evm_27.model.AmTr_v1.0_scaffold00069.193	-	47.1	-70.4788		11	Spectra
58	58.01	evm_27.model.AmTr_v1.0_scaffold00086.64	-	101	-63.3815	1	10	Spectra
59	59.01	evm_27.model.AmTr_v1.0_scaffold00111.63	-	63	-52.0195		11	Spectra
60	60.01	evm_27.model.AmTr_v1.0_scaffold00003.462	-	24.5	-29.3543	4	7	Spectra
61	61.01	evm_27.model.AmTr_v1.0_scaffold00002.54	-	74.2	-40.3582	3	8	Spectra
62	62.01	evm_27.model.AmTr_v1.0_scaffold00069.206	-	43.3	-41.8221	3	8	Spectra
63	63.01	evm_27.model.AmTr_v1.0_scaffold00019.58	-	86	-57.3779		11	Spectra
64	64.01	evm_27.model.AmTr_v1.0_scaffold00146.16	-	17.2	-32.7914	2	9	Spectra
65	65.01	evm_27.model.AmTr_v1.0_scaffold00068.122	-	18.6	-30.9142	3	7	Spectra
66	66.01	evm_27.model.AmTr_v1.0_scaffold00101.77	-	23.2	-51.522	4	6	Spectra
67	67.01	evm_27.model.AmTr_v1.0_scaffold00032.93	-	93.9	-77.6335		10	Spectra
68	68.01	evm_27.model.AmTr_v1.0_scaffold00045.28	-	30.1	-27.3868		9	Spectra
69	69.01	evm_27.model.AmTr_v1.0_scaffold00186.14	-	57.4	-30.9225		9	Spectra
70	70.01	evm_27.model.AmTr_v1.0_scaffold00036.91	-	46.7	-47.4505		9	Spectra
71	71.01	evm_27.model.AmTr_v1.0_scaffold00019.442	-	49.1	-24.1902	1	8	Spectra
72	72.01	evm_27.model.AmTr_v1.0_scaffold00086.72	-	48.9	-37.8879		9	Spectra
73	73.01	evm_27.model.AmTr_v1.0_scaffold00016.215	-	39	-47.6195		9	Spectra
74	74.01	evm_27.model.AmTr_v1.0_scaffold00038.237	-	32.6	-56.5512	3	6	Spectra
75	75.01	evm_27.model.AmTr_v1.0_scaffold00029.86	-	43.7	-57.9398		9	Spectra
76	76.01	evm_27.model.AmTr_v1.0_scaffold00008.121	-	87.4	-44.9341		9	Spectra
77	77.01	evm_27.model.AmTr_v1.0_scaffold00021.234	-	52.4	-66.435		9	Spectra
78	78.01	evm_27.model.AmTr_v1.0_scaffold00017.35	-	17.7	-20.2983	4	4	Spectra
79	79.01	evm_27.model.AmTr_v1.0_scaffold00095.85	-	27.1	-34.4423	2	6	Spectra
80	80.01	evm_27.model.AmTr_v1.0_scaffold00099.13	-	24.8	-32.9693	1	7	Spectra
81	81.01	evm_27.model.AmTr_v1.0_scaffold00030.127	-	15.7	-16.6753	4	2	Spectra
81	81.02	evm_27.model.AmTr_v1.0_scaffold00030.135	-	15.9	-17.0923	2	2	Spectra
82	82.01	evm_27.model.AmTr_v1.0_scaffold00013.277	-	53	-44.4791		8	Spectra
83	83.01	evm_27.model.AmTr_v1.0_scaffold00135.20	-	68.4	-40.674		8	Spectra
84	84.01	evm_27.model.AmTr_v1.0_scaffold00055.145	-	54.6	-26.6757		8	Spectra
85	85.01	evm_27.model.AmTr_v1.0_scaffold00049.68	-	59.8	-41.1825		8	Spectra
86	86.01	evm_27.model.AmTr_v1.0_scaffold00090.12	-	21.9	-18.1867	2	5	Spectra
86	86.02	evm_27.model.AmTr_v1.0_scaffold00068.75	-	21.8	-19.1589	1	5	Spectra
87	87.01	evm_27.model.AmTr_v1.0_scaffold00069.6	-	82.5	-40.9976	1	7	Spectra
88	88.01	evm_27.model.AmTr_v1.0_scaffold00001.143	-	107	-32.8929		8	Spectra
89	89.01	evm_27.model.AmTr_v1.0_scaffold00007.280	-	18.4	-33.5215	2	6	Spectra
90	90.01	evm_27.model.AmTr_v1.0_scaffold00007.7	-	28.1	-34.9261	1	7	Spectra
91	91.01	evm_27.model.AmTr_v1.0_scaffold00109.91	-	9.5	-21.605	4	4	Spectra
92	92.01	evm_27.model.AmTr_v1.0_scaffold00146.15	-	16.8	-37.1198	2	6	Spectra
93	93.01	evm_27.model.AmTr_v1.0_scaffold00078.175	-	17.5	-25.9727	5	3	Spectra
94	94.01	evm_27.model.AmTr_v1.0_scaffold00002.178	-	47.1	-33.3027		7	Spectra
95	95.01	evm_27.model.AmTr_v1.0_scaffold00086.63	-	29.7	-15.4282	2	5	Spectra
96	96.01	evm_27.model.AmTr_v1.0_scaffold00004.191	-	16.4	-14.6198	3	4	Spectra
97	97.01	evm_27.model.AmTr_v1.0_scaffold00149.8	-	57.2	-20.8126		7	Spectra
98	98.01	evm_27.model.AmTr_v1.0_scaffold00045.318	-	17.4	-21.2111	3	4	Spectra
99	99.01	evm_27.model.AmTr_v1.0_scaffold00041.50	-	34	-17.2223		5	Spectra
99	99.02	evm_27.model.AmTr_v1.0_scaffold00010.322	-	32.8	-14.8421		5	Spectra
100	100.01	evm_27.model.AmTr_v1.0_scaffold00032.7	-	16.5	-17.5481	5	2	Spectra
101	101.01	evm_27.model.AmTr_v1.0_scaffold00069.175	-	84.1	-36.2448		7	Spectra
102	102.01	evm_27.model.AmTr_v1.0_scaffold00078.56	-	29.8	-35.0013	1	6	Spectra
103	103.01	evm_27.model.AmTr_v1.0_scaffold00147.47	-	27.4	-29.9015		7	Spectra
104	104.01	evm_27.model.AmTr_v1.0_scaffold00078.71	-	29.3	-58.6977		7	Spectra
105	105.01	evm_27.model.AmTr_v1.0_scaffold00071.92	-	75.1	-34.1437	1	6	Spectra
106	106.01	evm_27.model.AmTr_v1.0_scaffold00010.258	4*	16.5	-13.7744	2	5	Spectra
107	107.01	evm_27.model.AmTr_v1.0_scaffold00032.35	-	49.8	-25.3709		6	Spectra
107	107.02	evm_27.model.AmTr_v1.0_scaffold00009.283	2*	50	-22.9607		6	Spectra
108	108.01	evm_27.model.AmTr_v1.0_scaffold00039.146	-	14.4	-21.8724	2	4	Spectra
109	109.01	evm_27.model.AmTr_v1.0_scaffold00002.388	-	33.9	-18.0173	1	5	Spectra
110	110.01	evm_27.model.AmTr_v1.0_scaffold00061.105	-	14.7	-20.0051	3	3	Spectra
111	111.01	evm_27.model.AmTr_v1.0_scaffold00001.161	-	42.4	-19.7817	1	5	Spectra
112	112.01	evm_27.model.AmTr_v1.0_scaffold00025.253	-	24.7	-19.1634	2	4	Spectra
113	113.01	evm_27.model.AmTr_v1.0_scaffold00041.114	-	93.6	-19.162		6	Spectra
114	114.01	evm_27.model.AmTr_v1.0_scaffold00009.276	-	18.6	-22.4053	3	3	Spectra
115	115.01	evm_27.model.AmTr_v1.0_scaffold00071.220	2*	24.4	-10.744	2	3	Spectra
115	115.02	evm_27.model.AmTr_v1.0_scaffold00021.150	4*	24.2	-13.0254	1	3	Spectra
116	116.01	evm_27.model.AmTr_v1.0_scaffold00077.155	-	25.1	-21.5274	2	4	Spectra
117	117.01	evm_27.model.AmTr_v1.0_scaffold00011.153	-	65	-21.0117		6	Spectra
118	118.01	evm_27.model.AmTr_v1.0_scaffold00009.135	-	25.1	-25.9412		6	Spectra
119	119.01	evm_27.model.AmTr_v1.0_scaffold00129.58	-	25.9	-22.0319	1	5	Spectra
120	120.01	evm_27.model.AmTr_v1.0_scaffold00040.285	-	57.3	-18.8538		6	Spectra
121	121.01	evm_27.model.AmTr_v1.0_scaffold00177.23	-	8.1	-14.0915	2	4	Spectra
122	122.01	evm_27.model.AmTr_v1.0_scaffold00103.115	-	15	-31.8792		6	Spectra
123	123.01	evm_27.model.AmTr_v1.0_scaffold00065.146	-	54.2	-23.8492		6	Spectra
124	124.01	evm_27.model.AmTr_v1.0_scaffold00078.194	-	42.3	-28.0708		6	Spectra
125	125.01	evm_27.model.AmTr_v1.0_scaffold00049.61	-	26.2	-22.6356	2	4	Spectra
126	126.01	evm_27.model.AmTr_v1.0_scaffold00105.23	-	17.7	-14.4678	2	3	Spectra
126	126.02	evm_27.model.AmTr_v1.0_scaffold00148.11	-	17.7	-13.856	1	3	Spectra
127	127.01	evm_27.model.AmTr_v1.0_scaffold00182.29	-	54.3	-25.791		6	Spectra
128	128.01	evm_27.model.AmTr_v1.0_scaffold00078.25	-	92	-31.0575		6	Spectra
129	129.01	evm_27.model.AmTr_v1.0_scaffold00061.115	-	23.1	-23.6673	2	4	Spectra
130	130.01	evm_27.model.AmTr_v1.0_scaffold00334.4	-	52.7	-17.6632	4	2	Spectra
131	131.01	evm_27.model.AmTr_v1.0_scaffold00016.285	-	67.1	-26.4433		6	Spectra
132	132.01	evm_27.model.AmTr_v1.0_scaffold00049.280	-	41.7	-38.9711	1	5	Spectra
133	133.01	evm_27.model.AmTr_v1.0_scaffold00106.48	-	55	-30.4304	3	3	Spectra
134	134.01	evm_27.model.AmTr_v1.0_scaffold00004.22	-	24.2	-28.4304		5	Spectra
135	135.01	evm_27.model.AmTr_v1.0_scaffold00136.8	-	51.8	-25.2583		5	Spectra
136	136.01	evm_27.model.AmTr_v1.0_scaffold00002.660	-	22.8	-16.9567	1	4	Spectra
137	137.01	evm_27.model.AmTr_v1.0_scaffold00010.173	-	14.7	-9.66587	3	1	Spectra
137	137.02	evm_27.model.AmTr_v1.0_scaffold00168.6	-	18.9	-10.7537	2	2	Spectra
138	138.01	evm_27.model.AmTr_v1.0_scaffold00022.391	-	38.4	-35.9605		5	Spectra
139	139.01	evm_27.model.AmTr_v1.0_scaffold01428.1	-	12.3	-28.5089		5	Spectra
140	140.01	evm_27.model.AmTr_v1.0_scaffold00002.635	-	30.3	-16.1085	1	4	Spectra
141	141.01	evm_27.model.AmTr_v1.0_scaffold00004.122	-	68.3	-15.5162		4	Spectra
141	141.02	evm_27.model.AmTr_v1.0_scaffold00004.120	-	65.8	-14.2976		2	Spectra
142	142.01	evm_27.model.AmTr_v1.0_scaffold00016.370	-	23.5	-21.5284		5	Spectra
143	143.01	evm_27.model.AmTr_v1.0_scaffold00012.253	-	44.4	-19.6888		5	Spectra
144	144.01	evm_27.model.AmTr_v1.0_scaffold00021.28	-	110	-12.8723	2	3	Spectra
145	145.01	evm_27.model.AmTr_v1.0_scaffold00061.212	-	28.5	-22.1028		5	Spectra
146	146.01	evm_27.model.AmTr_v1.0_scaffold00056.106	-	32.3	-39.9102		5	Spectra
147	147.01	evm_27.model.AmTr_v1.0_scaffold00071.147	-	46.7	-19.8178		5	Spectra
148	148.01	evm_27.model.AmTr_v1.0_scaffold00037.7	-	35.5	-26.1146		5	Spectra
149	149.01	evm_27.model.AmTr_v1.0_scaffold00105.26	-	34.7	-33.9679		5	Spectra
150	150.01	evm_27.model.AmTr_v1.0_scaffold00025.25	-	21.6	-15.3936	1	4	Spectra
151	151.01	evm_27.model.AmTr_v1.0_scaffold00003.24	-	21.8	-26.2529	1	4	Spectra
152	152.01	evm_27.model.AmTr_v1.0_scaffold00013.35	-	13.8	-21.092	2	3	Spectra
153	153.01	evm_27.model.AmTr_v1.0_scaffold00021.40	-	54.8	-23.072		5	Spectra
154	154.01	evm_27.model.AmTr_v1.0_scaffold00111.28	-	40.1	-26.2448		5	Spectra
155	155.01	evm_27.model.AmTr_v1.0_scaffold00095.27	-	57.9	-14.551		4	Spectra
155	155.02	evm_27.model.AmTr_v1.0_scaffold00005.226	3*	55.1	-11.4528		2	Spectra
156	156.01	evm_27.model.AmTr_v1.0_scaffold00057.272	-	15.5	-6.41409	2	2	Spectra
156	156.02	evm_27.model.AmTr_v1.0_scaffold00055.171	3*	13.8	-12.2111	1	2	Spectra
157	157.01	evm_27.model.AmTr_v1.0_scaffold00046.31	-	16.8	-20.8991	2	3	Spectra
158	158.01	evm_27.model.AmTr_v1.0_scaffold00041.31	-	30.2	-16.7413		5	Spectra
159	159.01	evm_27.model.AmTr_v1.0_scaffold00147.17	-	58.3	-28.7334		5	Spectra
160	160.01	evm_27.model.AmTr_v1.0_scaffold00068.45	-	49.5	-17.2601		5	Spectra
161	161.01	evm_27.model.AmTr_v1.0_scaffold00037.158	-	30	-16.1536		4	Spectra
162	162.01	evm_27.model.AmTr_v1.0_scaffold00011.190	-	13.7	-12.83	2	2	Spectra
163	163.01	evm_27.model.AmTr_v1.0_scaffold00055.72	-	24.5	-11.5719		3	Spectra
163	163.02	evm_27.model.AmTr_v1.0_scaffold00109.18	-	24.6	-17.6162		2	Spectra
164	164.01	evm_27.model.AmTr_v1.0_scaffold00024.52	-	13.4	-10.797	2	2	Spectra
165	165.01	evm_27.model.AmTr_v1.0_scaffold00029.215	-	41.7	-23.0131		4	Spectra
166	166.01	evm_27.model.AmTr_v1.0_scaffold00024.195	-	33.7	-26.6164		4	Spectra
167	167.01	evm_27.model.AmTr_v1.0_scaffold00154.7	-	30.2	-17.2076	3	1	Spectra
168	168.01	evm_27.model.AmTr_v1.0_scaffold00009.290	-	51	-14.3224		4	Spectra
169	169.01	evm_27.model.AmTr_v1.0_scaffold00022.94	-	47.3	-8.54745		2	Spectra
169	169.02	evm_27.model.AmTr_v1.0_scaffold00083.23	-	44.4	-6.49689		2	Spectra
169	169.03	evm_27.model.AmTr_v1.0_scaffold00007.405	2*	44.7	-10.342		2	Spectra
170	170.01	evm_27.model.AmTr_v1.0_scaffold00045.22	-	27.6	-11.3609	2	2	Spectra
171	171.01	evm_27.model.AmTr_v1.0_scaffold00018.62	-	21.4	-8.73613	2	2	Spectra
172	172.01	evm_27.model.AmTr_v1.0_scaffold00004.211	-	52.9	-12.5292		4	Spectra
173	173.01	evm_27.model.AmTr_v1.0_scaffold00016.40	-	47.3	-20.9198		4	Spectra
174	174.01	evm_27.model.AmTr_v1.0_scaffold00033.265	-	17.3	-14.71	1	3	Spectra
175	175.01	evm_27.model.AmTr_v1.0_scaffold00025.15	-	22.3	-26.5189		4	Spectra
176	176.01	evm_27.model.AmTr_v1.0_scaffold00109.53	-	49	-17.1196		4	Spectra
177	177.01	evm_27.model.AmTr_v1.0_scaffold00022.263	-	25.9	-17.7375		4	Spectra
178	178.01	evm_27.model.AmTr_v1.0_scaffold00029.307	-	27.4	-7.22185		3	Spectra
178	178.02	evm_27.model.AmTr_v1.0_scaffold00038.76	-	24.5	-4.38934		2	Spectra
179	179.01	evm_27.model.AmTr_v1.0_scaffold00085.6	-	66.3	-18.9103		4	Spectra
180	180.01	evm_27.model.AmTr_v1.0_scaffold00186.16	-	53.6	-15.9475		4	Spectra
181	181.01	evm_27.model.AmTr_v1.0_scaffold00045.119	-	55.2	-12.922		4	Spectra
182	182.01	evm_27.model.AmTr_v1.0_scaffold00046.170	-	71.9	-18.1302		4	Spectra
183	183.01	evm_27.model.AmTr_v1.0_scaffold00025.307	-	53.4	-17.0966		4	Spectra
184	184.01	evm_27.model.AmTr_v1.0_scaffold00049.275	-	52.1	-23.509	1	3	Spectra
185	185.01	evm_27.model.AmTr_v1.0_scaffold00039.161	-	48	-17.7424		4	Spectra
186	186.01	evm_27.model.AmTr_v1.0_scaffold00024.104	-	56.2	-10.3219		4	Spectra
187	187.01	evm_27.model.AmTr_v1.0_scaffold00025.115	-	62.2	-25.4947		4	Spectra
188	188.01	evm_27.model.AmTr_v1.0_scaffold00055.168	-	24.9	-19.4521		4	Spectra
189	189.01	evm_27.model.AmTr_v1.0_scaffold00004.99	-	84.5	-20.8662		4	Spectra
190	190.01	evm_27.model.AmTr_v1.0_scaffold00056.87	-	71.9	-23.9561		4	Spectra
191	191.01	evm_27.model.AmTr_v1.0_scaffold00041.182	-	26.8	-23.2912		4	Spectra
192	192.01	evm_27.model.AmTr_v1.0_scaffold00057.265	-	19.4	-13.4508		4	Spectra
193	193.01	evm_27.model.AmTr_v1.0_scaffold00171.30	-	55.1	-8.26865		4	Spectra
194	194.01	evm_27.model.AmTr_v1.0_scaffold00003.194	-	16.2	-5.05849	3	1	Spectra
195	195.01	evm_27.model.AmTr_v1.0_scaffold00002.224	-	30.3	-30.8607	1	3	Spectra
196	196.01	evm_27.model.AmTr_v1.0_scaffold00022.57	-	17.2	-12.797	1	2	Spectra
197	197.01	evm_27.model.AmTr_v1.0_scaffold00111.94	-	14	-9.73049		3	Spectra
198	198.01	evm_27.model.AmTr_v1.0_scaffold00002.479	-	50.9	-13.9043		3	Spectra
199	199.01	evm_27.model.AmTr_v1.0_scaffold00109.126	-	38.7	-13.3737		3	Spectra
200	200.01	evm_27.model.AmTr_v1.0_scaffold00017.238	-	12	-7.90379	2	1	Spectra
201	201.01	evm_27.model.AmTr_v1.0_scaffold00010.513	-	58.5	-19.1361		3	Spectra
202	202.01	evm_27.model.AmTr_v1.0_scaffold00183.4	-	42.4	-5.52288		3	Spectra
203	203.01	evm_27.model.AmTr_v1.0_scaffold00029.51	-	17.7	-5.47631		3	Spectra
204	204.01	evm_27.model.AmTr_v1.0_scaffold00011.65	-	12	-6.1549	1	2	Spectra
205	205.01	evm_27.model.AmTr_v1.0_scaffold00029.120	-	23.8	-7.48825		2	Spectra
205	205.02	evm_27.model.AmTr_v1.0_scaffold00022.339	-	23.8	-3.82915		2	Spectra
206	206.01	evm_27.model.AmTr_v1.0_scaffold00077.25	-	14.1	-7.51145	1	2	Spectra
207	207.01	evm_27.model.AmTr_v1.0_scaffold00051.91	-	59.1	-17.5397	1	2	Spectra
208	208.01	evm_27.model.AmTr_v1.0_scaffold00088.126	-	29.4	-15.2774		3	Spectra
209	209.01	evm_27.model.AmTr_v1.0_scaffold00044.225	-	9.9	-11.3031	3		Spectra
210	210.01	evm_27.model.AmTr_v1.0_scaffold00003.138	-	29.3	-19.0829		3	Spectra
211	211.01	evm_27.model.AmTr_v1.0_scaffold00062.151	-	55	-20.4815		3	Spectra
212	212.01	evm_27.model.AmTr_v1.0_scaffold00060.125	-	56.1	-20.3		3	Spectra
213	213.01	evm_27.model.AmTr_v1.0_scaffold00012.142	-	51.6	-14.1392		3	Spectra
214	214.01	evm_27.model.AmTr_v1.0_scaffold00001.74	-	60.8	-12.9702		3	Spectra
215	215.01	evm_27.model.AmTr_v1.0_scaffold00004.65	-	58.6	-16.3063		3	Spectra
216	216.01	evm_27.model.AmTr_v1.0_scaffold00025.163	-	103.9	-8.06574	3		Spectra
217	217.01	evm_27.model.AmTr_v1.0_scaffold00109.27	-	23	-6.80688	1	2	Spectra
218	218.01	evm_27.model.AmTr_v1.0_scaffold00119.23	-	37.8	-8.13426		3	Spectra
219	219.01	evm_27.model.AmTr_v1.0_scaffold00066.77	-	49.8	-18.2464		3	Spectra
220	220.01	evm_27.model.AmTr_v1.0_scaffold00013.6	-	19.6	-7.8689		3	Spectra
221	221.01	evm_27.model.AmTr_v1.0_scaffold00021.59	-	42.6	-13.0678		3	Spectra
222	222.01	evm_27.model.AmTr_v1.0_scaffold00067.229	-	13.4	-11.5229	1	2	Spectra
223	223.01	evm_27.model.AmTr_v1.0_scaffold00053.174	-	16.5	-6.18842	1	2	Spectra
224	224.01	evm_27.model.AmTr_v1.0_scaffold00007.160	-	34	-20.509		3	Spectra
225	225.01	evm_27.model.AmTr_v1.0_scaffold00038.239	2*	32.4	-13.2786		3	Spectra
226	226.01	evm_27.model.AmTr_v1.0_scaffold00024.78	-	37.9	-9.60067		3	Spectra
227	227.01	evm_27.model.AmTr_v1.0_scaffold00014.114	2*	53.9	-11.7722		3	Spectra
228	228.01	evm_27.model.AmTr_v1.0_scaffold00061.203	-	53.8	-15.6382		3	Spectra
229	229.01	evm_27.model.AmTr_v1.0_scaffold00047.174	2*	29	-10.8128		3	Spectra
230	230.01	evm_27.model.AmTr_v1.0_scaffold00019.45	-	12.9	-18.7882	3		Spectra
231	231.01	evm_27.model.AmTr_v1.0_scaffold00015.118	-	13.3	-9.82915	1	2	Spectra
232	232.01	evm_27.model.AmTr_v1.0_scaffold00029.50	-	8.2	-10.3755	1	2	Spectra
233	233.01	evm_27.model.AmTr_v1.0_scaffold00010.152	-	19.8	-7.41027	1	2	Spectra
234	234.01	evm_27.model.AmTr_v1.0_scaffold00060.112	-	44.3	-14.0239		3	Spectra
235	235.01	evm_27.model.AmTr_v1.0_scaffold00019.226	-	53	-11.8004		3	Spectra
236	236.01	evm_27.model.AmTr_v1.0_scaffold00078.23	-	15.5	-20.8514		3	Spectra
237	237.01	evm_27.model.AmTr_v1.0_scaffold00077.152	-	28.8	-15.6041		3	Spectra
238	238.01	evm_27.model.AmTr_v1.0_scaffold00022.271	-	36.2	-17.6891		3	Spectra
239	239.01	evm_27.model.AmTr_v1.0_scaffold00165.2	-	49	-13.438		3	Spectra
240	240.01	evm_27.model.AmTr_v1.0_scaffold00057.44	-	39.8	-19.3179		3	Spectra
241	241.01	evm_27.model.AmTr_v1.0_scaffold00045.280	2*	15.8	-7.61979	2	1	Spectra
242	242.01	evm_27.model.AmTr_v1.0_scaffold00079.74	-	30.6	-18.1096		3	Spectra
243	243.01	evm_27.model.AmTr_v1.0_scaffold00175.27	-	49.5	-16.7169		3	Spectra
244	244.01	evm_27.model.AmTr_v1.0_scaffold00078.98	-	55.1	-15.0801		3	Spectra
245	245.01	evm_27.model.AmTr_v1.0_scaffold00058.164	-	41.5	-17.6541		3	Spectra
246	246.01	evm_27.model.AmTr_v1.0_scaffold00036.165	-	48.2	-12.7131		3	Spectra
247	247.01	evm_27.model.AmTr_v1.0_scaffold00168.12	-	24	-6.16494		2	Spectra
247	247.02	evm_27.model.AmTr_v1.0_scaffold00111.127	-	22.2	-5.08831		2	Spectra
248	248.01	evm_27.model.AmTr_v1.0_scaffold00067.74	-	15.4	-10.7218	1	2	Spectra
249	249.01	evm_27.model.AmTr_v1.0_scaffold00102.33	-	22.4	-19.0132	1	2	Spectra
250	250.01	evm_27.model.AmTr_v1.0_scaffold00072.7	-	26.3	-10.8153		3	Spectra
251	251.01	evm_27.model.AmTr_v1.0_scaffold00032.42	-	10.3	-9.19942	2	1	Spectra
252	252.01	evm_27.model.AmTr_v1.0_scaffold00166.14	-	29	-15.8034		3	Spectra
253	253.01	evm_27.model.AmTr_v1.0_scaffold00012.318	-	28.9	-16.529		3	Spectra
254	254.01	evm_27.model.AmTr_v1.0_scaffold00010.354	-	40.6	-19.2072		3	Spectra
255	255.01	evm_27.model.AmTr_v1.0_scaffold00041.107	-	27.7	-13.6753		3	Spectra
256	256.01	evm_27.model.AmTr_v1.0_scaffold00066.160	-	35.6	-15.9907		3	Spectra
257	257.01	evm_27.model.AmTr_v1.0_scaffold00131.85	-	68.4	-15.8665		3	Spectra
258	258.01	evm_27.model.AmTr_v1.0_scaffold00029.412	-	18.9	-8.84164	1	2	Spectra
259	259.01	evm_27.model.AmTr_v1.0_scaffold00071.126	-	30	-9.02919		2	Spectra
260	260.01	evm_27.model.AmTr_v1.0_scaffold00025.210	-	49.7	-4.96457		2	Spectra
261	261.01	evm_27.model.AmTr_v1.0_scaffold00110.99	-	29.5	-3.25964	1	1	Spectra
262	262.01	evm_27.model.AmTr_v1.0_scaffold00041.81	-	27	-3.76904		2	Spectra
263	263.01	evm_27.model.AmTr_v1.0_scaffold00001.295	-	23.3	-12.7655		2	Spectra
264	264.01	evm_27.model.AmTr_v1.0_scaffold00078.141	-	50.4	-7.89449		2	Spectra
265	265.01	evm_27.model.AmTr_v1.0_scaffold00106.91	-	65	-8.05552		2	Spectra
266	266.01	evm_27.model.AmTr_v1.0_scaffold00149.82	-	48.4	-7.39469		2	Spectra
267	267.01	evm_27.model.AmTr_v1.0_scaffold00024.39	-	61.2	-6.54061		2	Spectra
268	268.01	evm_27.model.AmTr_v1.0_scaffold00017.184	-	35.1	-8.30998		2	Spectra
269	269.01	evm_27.model.AmTr_v1.0_scaffold00129.20	-	61.2	-5.96658		2	Spectra
270	270.01	evm_27.model.AmTr_v1.0_scaffold00072.59	2*	89.9	-6.22621		2	Spectra
271	271.01	evm_27.model.AmTr_v1.0_scaffold00021.43	-	45.5	-7.27984		2	Spectra
272	272.01	evm_27.model.AmTr_v1.0_scaffold00058.163	-	15.3	-3.48945		2	Spectra
273	273.01	evm_27.model.AmTr_v1.0_scaffold00017.60	-	42.4	-10.2518	2		Spectra
274	274.01	evm_27.model.AmTr_v1.0_scaffold00007.383	-	26.4	-8.23958		2	Spectra
275	275.01	evm_27.model.AmTr_v1.0_scaffold00124.20	-	26.4	-5.91222		2	Spectra
276	276.01	evm_27.model.AmTr_v1.0_scaffold00037.22	-	24	-7.37417		2	Spectra
277	277.01	evm_27.model.AmTr_v1.0_scaffold00004.189	-	39	-11.1805		2	Spectra
278	278.01	evm_27.model.AmTr_v1.0_scaffold00101.25	-	10.2	-8.28735	2		Spectra
279	279.01	evm_27.model.AmTr_v1.0_scaffold00010.431	2*	27.5	-10.145	1	1	Spectra
280	280.01	evm_27.model.AmTr_v1.0_scaffold00003.234	-	54.1	-8.4689		2	Spectra
281	281.01	evm_27.model.AmTr_v1.0_scaffold00131.56	2*	47.5	-10.7747		2	Spectra
282	282.01	evm_27.model.AmTr_v1.0_scaffold00016.279	-	60.4	-10.082		2	Spectra
283	283.01	evm_27.model.AmTr_v1.0_scaffold00078.96	-	61.3	-9.05061		2	Spectra
284	284.01	evm_27.model.AmTr_v1.0_scaffold00049.162	-	67.8	-6.79588		2	Spectra
285	285.01	evm_27.model.AmTr_v1.0_scaffold00007.403	-	45.4	-7.93256		2	Spectra
286	286.01	evm_27.model.AmTr_v1.0_scaffold00058.166	-	60.1	-9.9987		2	Spectra
287	287.01	evm_27.model.AmTr_v1.0_scaffold00029.368	-	34.3	-10.7231		2	Spectra
288	288.01	evm_27.model.AmTr_v1.0_scaffold00024.127	-	39.1	-10.8831		2	Spectra
289	289.01	evm_27.model.AmTr_v1.0_scaffold00025.284	-	63	-9.07263		2	Spectra
290	290.01	evm_27.model.AmTr_v1.0_scaffold00046.160	-	79.2	-10.6289		2	Spectra
291	291.01	evm_27.model.AmTr_v1.0_scaffold00049.50	-	51.4	-7.5177		2	Spectra
292	292.01	evm_27.model.AmTr_v1.0_scaffold00001.193	-	17.6	-7.4437		2	Spectra
293	293.01	evm_27.model.AmTr_v1.0_scaffold00067.98	-	40.6	-5.84527		2	Spectra
294	294.01	evm_27.model.AmTr_v1.0_scaffold00057.266	-	73.3	-6.21113	1	1	Spectra
295	295.01	evm_27.model.AmTr_v1.0_scaffold00006.252	-	32	-12.0035		2	Spectra
296	296.01	evm_27.model.AmTr_v1.0_scaffold00002.71	2*	27.5	-4.70598		2	Spectra
297	297.01	evm_27.model.AmTr_v1.0_scaffold00004.37	-	34.8	-11.6308		2	Spectra
298	298.01	evm_27.model.AmTr_v1.0_scaffold00017.196	-	28.4	-6.75449		2	Spectra
299	299.01	evm_27.model.AmTr_v1.0_scaffold00036.131	-	23	-8.1827		2	Spectra
300	300.01	evm_27.model.AmTr_v1.0_scaffold00002.262	2*	50.3	-9.66254		2	Spectra
301	301.01	evm_27.model.AmTr_v1.0_scaffold00058.206	-	20.3	-4.65053		2	Spectra
302	302.01	evm_27.model.AmTr_v1.0_scaffold00169.8	-	42.7	-5.47366		2	Spectra
303	303.01	evm_27.model.AmTr_v1.0_scaffold00066.21	-	67.9	-7.17718		2	Spectra
304	304.01	evm_27.model.AmTr_v1.0_scaffold00069.49	-	42.4	-4.04096		2	Spectra
305	305.01	evm_27.model.AmTr_v1.0_scaffold00017.290	-	22.1	-8.79183		2	Spectra
306	306.01	evm_27.model.AmTr_v1.0_scaffold00048.205	-	33.6	-6.00524		2	Spectra
307	307.01	evm_27.model.AmTr_v1.0_scaffold00171.47	2*	87.1	-11.7399		2	Spectra
308	308.01	evm_27.model.AmTr_v1.0_scaffold00141.27	-	39.5	-6.24109		2	Spectra
309	309.01	evm_27.model.AmTr_v1.0_scaffold00067.197	-	47.2	-14.7399		2	Spectra
310	310.01	evm_27.model.AmTr_v1.0_scaffold00051.59	-	65.2	-6.08619		2	Spectra
311	311.01	evm_27.model.AmTr_v1.0_scaffold00007.130	-	35.3	-9.74473		2	Spectra
312	312.01	evm_27.model.AmTr_v1.0_scaffold00049.86	-	64.8	-7.54061		2	Spectra
313	313.01	evm_27.model.AmTr_v1.0_scaffold00028.24	-	48.5	-14.7873		2	Spectra
314	314.01	evm_27.model.AmTr_v1.0_scaffold00057.216	-	90.4	-10.9393		2	Spectra
315	315.01	evm_27.model.AmTr_v1.0_scaffold00021.53	-	47.1	-15.4685		2	Spectra
316	316.01	evm_27.model.AmTr_v1.0_scaffold00004.93	-	59.1	-6.36151		2	Spectra
317	317.01	evm_27.model.AmTr_v1.0_scaffold00024.311	-	30.7	-12.5941		2	Spectra
318	318.01	evm_27.model.AmTr_v1.0_scaffold00007.267	2*	35.3	-14.5058		2	Spectra
319	319.01	evm_27.model.AmTr_v1.0_scaffold00061.134	-	51.4	-5.51713		2	Spectra
320	320.01	evm_27.model.AmTr_v1.0_scaffold00009.315	-	29	-3.21113		2	Spectra
321	321.01	evm_27.model.AmTr_v1.0_scaffold00022.392	-	27.7	-6.06854		2	Spectra
322	322.01	evm_27.model.AmTr_v1.0_scaffold00015.42	2*	48.4	-5.05306		2	Spectra
323	323.01	evm_27.model.AmTr_v1.0_scaffold00010.64	-	25.3	-15.659		2	Spectra
324	324.01	evm_27.model.AmTr_v1.0_scaffold00053.25	-	28.8	-4.42251		2	Spectra
325	325.01	evm_27.model.AmTr_v1.0_scaffold00092.142	-	40.6	-14.5844		2	Spectra
326	326.01	evm_27.model.AmTr_v1.0_scaffold00024.211	2*	26	-17.997		2	Spectra
327	327.01	evm_27.model.AmTr_v1.0_scaffold00029.346	-	34.7	-12.7447		2	Spectra
328	328.01	evm_27.model.AmTr_v1.0_scaffold00053.146	-	15.8	-12.3822		2	Spectra
329	329.01	evm_27.model.AmTr_v1.0_scaffold00013.279	-	51.6	-8.73993		2	Spectra
330	330.01	evm_27.model.AmTr_v1.0_scaffold00016.341	-	9.1	-10.4729	2		Spectra
331	331.01	evm_27.model.AmTr_v1.0_scaffold00062.71	-	27	-11.7231		2	Spectra
332	332.01	evm_27.model.AmTr_v1.0_scaffold00067.182	-	21.1	-4.31122		2	Spectra
333	333.01	evm_27.model.AmTr_v1.0_scaffold00066.80	-	36.2	-10.2991		2	Spectra
334	334.01	evm_27.model.AmTr_v1.0_scaffold00013.147	4*	20.6	-7.63246		2	Spectra
335	335.01	evm_27.model.AmTr_v1.0_scaffold00131.19	-	53.4	-13.9674		2	Spectra
336	336.01	evm_27.model.AmTr_v1.0_scaffold00016.286	-	28.8	-8.93181		2	Spectra
337	337.01	evm_27.model.AmTr_v1.0_scaffold00045.319	-	19	-12.2728	1	1	Spectra
338	338.01	evm_27.model.AmTr_v1.0_scaffold00006.127	-	41.2	-18.8983		2	Spectra
339	339.01	evm_27.model.AmTr_v1.0_scaffold00047.149	-	40.9	-6.5379		2	Spectra
340	340.01	evm_27.model.AmTr_v1.0_scaffold00013.251	-	15	-16.3072	2		Spectra
341	341.01	evm_27.model.AmTr_v1.0_scaffold00110.65	-	35	-4.91009		2	Spectra
342	342.01	evm_27.model.AmTr_v1.0_scaffold00024.306	-	54.8	-13.8539		2	Spectra
343	343.01	evm_27.model.AmTr_v1.0_scaffold00045.239	-	78.1	-7.07988		2	Spectra
344	344.01	evm_27.model.AmTr_v1.0_scaffold00109.90	-	15.7	-3.13371	1	1	Spectra
345	345.01	evm_27.model.AmTr_v1.0_scaffold00099.157	-	26.7	-11.2464		2	Spectra
346	346.01	evm_27.model.AmTr_v1.0_scaffold00057.246	-	55.1	-10.8564		2	Spectra
347	347.01	evm_27.model.AmTr_v1.0_scaffold00168.19	-	115.7	-5.13787		2	Spectra
348	348.01	evm_27.model.AmTr_v1.0_scaffold00009.109	-	18.6	-5.36452		2	Spectra
349	349.01	evm_27.model.AmTr_v1.0_scaffold00016.318	-	12.6	-6.38426	2		Spectra
350	350.01	evm_27.model.AmTr_v1.0_scaffold00163.22	-	66.4	-13.3281		2	Spectra
351	351.01	evm_27.model.AmTr_v1.0_scaffold00044.170	-	17.5	-13.1612		2	Spectra
1	1.01	evm_27.model.AmTr_v1.0_scaffold00002.657	-	59.8	-407.816	122	239	Specific
2	2.01	evm_27.model.AmTr_v1.0_scaffold00067.7	-	54.5	-301.417	51	94	Specific
2	2.02	evm_27.model.AmTr_v1.0_scaffold00067.11	-	49.1	-177.62	19	27	Specific
3	3.01	evm_27.model.AmTr_v1.0_scaffold00067.12	-	53	-271.885	44	83	Specific
4	4.01	evm_27.model.AmTr_v1.0_scaffold00045.37	-	24.2	-148.798	29	52	Specific
5	5.01	evm_27.model.AmTr_v1.0_scaffold00136.4	-	17.8	-119.281	20	45	Specific
6	6.01	evm_27.model.AmTr_v1.0_scaffold00165.36	-	18.1	-136.329	28	36	Specific
7	7.01	evm_27.model.AmTr_v1.0_scaffold00005.212	-	16.8	-49.0142	12	13	Specific
7	7.02	evm_27.model.AmTr_v1.0_scaffold00005.215	-	17.2	-44.6386	11	10	Specific
8	8.01	evm_27.model.AmTr_v1.0_scaffold00059.64	-	44.1	-112.356	8	42	Specific
9	9.01	evm_27.model.AmTr_v1.0_scaffold00162.9	-	28.9	-122.382	7	33	Specific
10	10.01	evm_27.model.AmTr_v1.0_scaffold00071.65	-	41.1	-110.65	6	23	Specific
10	10.02	evm_27.model.AmTr_v1.0_scaffold00071.64	-	41.1	-42.5501		2	Specific
11	11.01	evm_27.model.AmTr_v1.0_scaffold00080.82	-	50.4	-82.5947	14	23	Specific
12	12.01	evm_27.model.AmTr_v1.0_scaffold00014.132	-	15.5	-47.098	16	20	Specific
13	13.01	evm_27.model.AmTr_v1.0_scaffold00041.34	-	47.9	-148.766	3	28	Specific
14	14.01	evm_27.model.AmTr_v1.0_scaffold00016.315	-	33.4	-98.6041	9	20	Specific
15	15.01	evm_27.model.AmTr_v1.0_scaffold00040.204	-	38.2	-156.25	1	25	Specific
16	16.01	evm_27.model.AmTr_v1.0_scaffold00044.42	-	52.2	-123.175	2	24	Specific
17	17.01	evm_27.model.AmTr_v1.0_scaffold00065.204	-	54.8	-112.428	2	24	Specific
18	18.01	evm_27.model.AmTr_v1.0_scaffold00062.199	-	42.4	-116.74	3	23	Specific
19	19.01	evm_27.model.AmTr_v1.0_scaffold00001.7	-	56.7	-76.3606		14	Specific
19	19.02	evm_27.model.AmTr_v1.0_scaffold00001.8	-	56.8	-44.4053		7	Specific
20	20.01	evm_27.model.AmTr_v1.0_scaffold00177.22	-	11.8	-51.8764	4	20	Specific
21	21.01	evm_27.model.AmTr_v1.0_scaffold00012.94	-	26.5	-81.1521	7	16	Specific
22	22.01	evm_27.model.AmTr_v1.0_scaffold00001.87	-	81	-97.9677	3	19	Specific
23	23.01	evm_27.model.AmTr_v1.0_scaffold00140.41	-	10.3	-38.6634	12	9	Specific
24	24.01	evm_27.model.AmTr_v1.0_scaffold00023.236	-	27.8	-75.3562	2	19	Specific
25	25.01	evm_27.model.AmTr_v1.0_scaffold00003.261	-	61.2	-94.107	2	19	Specific
26	26.01	evm_27.model.AmTr_v1.0_scaffold00022.182	-	14.8	-80.4304	6	13	Specific
27	27.01	evm_27.model.AmTr_v1.0_scaffold00007.142	-	65.3	-75.7874	2	17	Specific
28	28.01	evm_27.model.AmTr_v1.0_scaffold00006.17	-	59.9	-85.8465	1	12	Specific
28	28.02	evm_27.model.AmTr_v1.0_scaffold00334.5	-	49.6	-27.4565	5		Specific
29	29.01	evm_27.model.AmTr_v1.0_scaffold00018.104	-	41.6	-77.5985	5	13	Specific
30	30.01	evm_27.model.AmTr_v1.0_scaffold00010.123	-	63.7	-81.3453		18	Specific
31	31.01	evm_27.model.AmTr_v1.0_scaffold00009.258	-	143.8	-78.9809	2	16	Specific
32	32.01	evm_27.model.AmTr_v1.0_scaffold00041.179	-	18.1	-47.9072	6	12	Specific
33	33.01	evm_27.model.AmTr_v1.0_scaffold00071.199	-	21.4	-47.0858	4	13	Specific
34	34.01	evm_27.model.AmTr_v1.0_scaffold00021.87	-	36.1	-83.3564	1	12	Specific
34	34.02	evm_27.model.AmTr_v1.0_scaffold00010.472	-	43.7	-12.3804		2	Specific
35	35.01	evm_27.model.AmTr_v1.0_scaffold00147.30	-	17.7	-39.1894	6	10	Specific
36	36.01	evm_27.model.AmTr_v1.0_scaffold00078.70	-	27.9	-26.5191	1	7	Specific
36	36.02	evm_27.model.AmTr_v1.0_scaffold00078.69	-	31.2	-26.2197	1	6	Specific
37	37.01	evm_27.model.AmTr_v1.0_scaffold00012.200	-	49.2	-60.8237		5	Specific
37	37.02	evm_27.model.AmTr_v1.0_scaffold00066.50	-	49.3	-59.6808		3	Specific
38	38.01	evm_27.model.AmTr_v1.0_scaffold00092.81	-	24.5	-56.829	5	11	Specific
39	39.01	evm_27.model.AmTr_v1.0_scaffold00002.333	-	13.4	-38.8191	7	9	Specific
40	40.01	evm_27.model.AmTr_v1.0_scaffold00077.26	-	22.4	-47.6393	6	9	Specific
41	41.01	evm_27.model.AmTr_v1.0_scaffold00177.24	-	24.7	-56.1321	2	9	Specific
41	41.02	evm_27.model.AmTr_v1.0_scaffold00177.21	-	15.5	-22.3597		2	Specific
42	42.01	evm_27.model.AmTr_v1.0_scaffold00039.123	-	18.6	-45.078	7	7	Specific
43	43.01	evm_27.model.AmTr_v1.0_scaffold00002.226	-	16.1	-30.8866	7	7	Specific
44	44.01	evm_27.model.AmTr_v1.0_scaffold00001.489	9*	11.3	-22.5605	5	8	Specific
45	45.01	evm_27.model.AmTr_v1.0_scaffold00171.28	-	26.8	-36.8223	6	7	Specific
46	46.01	evm_27.model.AmTr_v1.0_scaffold00060.114	-	35.5	-30.125		2	Specific
46	46.02	evm_27.model.AmTr_v1.0_scaffold00060.113	-	35.9	-33.4718		2	Specific
47	47.01	evm_27.model.AmTr_v1.0_scaffold00078.198	-	94.4	-67.4016	1	12	Specific
48	48.01	evm_27.model.AmTr_v1.0_scaffold00024.161	-	15.3	-41.1355	6	7	Specific
49	49.01	evm_27.model.AmTr_v1.0_scaffold00007.124	-	10.2	-43.9566	5	7	Specific
50	50.01	evm_27.model.AmTr_v1.0_scaffold00038.20	-	29.7	-61.2018	1	11	Specific
51	51.01	evm_27.model.AmTr_v1.0_scaffold00037.106	-	37.2	-44.3533	1	11	Specific
52	52.01	evm_27.model.AmTr_v1.0_scaffold00012.164	-	27.3	-71.3636	2	10	Specific
53	53.01	evm_27.model.AmTr_v1.0_scaffold00017.181	-	38	-39.4958		7	Specific
53	53.02	evm_27.model.AmTr_v1.0_scaffold00017.182	-	38.3	-24.4747		2	Specific
54	54.01	evm_27.model.AmTr_v1.0_scaffold00056.169	-	15.4	-19.3431	4	7	Specific
55	55.01	evm_27.model.AmTr_v1.0_scaffold00105.4	-	44.7	-39.1713		11	Specific
56	56.01	evm_27.model.AmTr_v1.0_scaffold00016.68	-	114.9	-48.9968		11	Specific
57	57.01	evm_27.model.AmTr_v1.0_scaffold00069.193	-	47.1	-70.4788		11	Specific
58	58.01	evm_27.model.AmTr_v1.0_scaffold00086.64	-	101	-63.3815	1	10	Specific
59	59.01	evm_27.model.AmTr_v1.0_scaffold00111.63	-	63	-52.0195		11	Specific
60	60.01	evm_27.model.AmTr_v1.0_scaffold00003.462	-	24.5	-29.3543	4	7	Specific
61	61.01	evm_27.model.AmTr_v1.0_scaffold00002.54	-	74.2	-40.3582	3	8	Specific
62	62.01	evm_27.model.AmTr_v1.0_scaffold00069.206	-	43.3	-41.8221	3	8	Specific
63	63.01	evm_27.model.AmTr_v1.0_scaffold00019.58	-	86	-57.3779		11	Specific
64	64.01	evm_27.model.AmTr_v1.0_scaffold00146.16	-	17.2	-32.7914	2	9	Specific
65	65.01	evm_27.model.AmTr_v1.0_scaffold00068.122	-	18.6	-30.9142	3	7	Specific
66	66.01	evm_27.model.AmTr_v1.0_scaffold00101.77	-	23.2	-51.522	4	6	Specific
67	67.01	evm_27.model.AmTr_v1.0_scaffold00032.93	-	93.9	-77.6335		10	Specific
68	68.01	evm_27.model.AmTr_v1.0_scaffold00045.28	-	30.1	-27.3868		9	Specific
69	69.01	evm_27.model.AmTr_v1.0_scaffold00186.14	-	57.4	-30.9225		9	Specific
70	70.01	evm_27.model.AmTr_v1.0_scaffold00036.91	-	46.7	-47.4505		9	Specific
71	71.01	evm_27.model.AmTr_v1.0_scaffold00019.442	-	49.1	-24.1902	1	8	Specific
72	72.01	evm_27.model.AmTr_v1.0_scaffold00086.72	-	48.9	-37.8879		9	Specific
73	73.01	evm_27.model.AmTr_v1.0_scaffold00016.215	-	39	-47.6195		9	Specific
74	74.01	evm_27.model.AmTr_v1.0_scaffold00038.237	-	32.6	-56.5512	3	6	Specific
75	75.01	evm_27.model.AmTr_v1.0_scaffold00029.86	-	43.7	-57.9398		9	Specific
76	76.01	evm_27.model.AmTr_v1.0_scaffold00008.121	-	87.4	-44.9341		9	Specific
77	77.01	evm_27.model.AmTr_v1.0_scaffold00021.234	-	52.4	-66.435		9	Specific
78	78.01	evm_27.model.AmTr_v1.0_scaffold00017.35	-	17.7	-20.2983	4	4	Specific
79	79.01	evm_27.model.AmTr_v1.0_scaffold00095.85	-	27.1	-34.4423	2	6	Specific
80	80.01	evm_27.model.AmTr_v1.0_scaffold00099.13	-	24.8	-32.9693	1	7	Specific
81	81.01	evm_27.model.AmTr_v1.0_scaffold00030.127	-	15.7	-16.6753	3	1	Specific
81	81.02	evm_27.model.AmTr_v1.0_scaffold00030.135	-	15.9	-17.0923	1	1	Specific
82	82.01	evm_27.model.AmTr_v1.0_scaffold00013.277	-	53	-44.4791		8	Specific
83	83.01	evm_27.model.AmTr_v1.0_scaffold00135.20	-	68.4	-40.674		8	Specific
84	84.01	evm_27.model.AmTr_v1.0_scaffold00055.145	-	54.6	-26.6757		8	Specific
85	85.01	evm_27.model.AmTr_v1.0_scaffold00049.68	-	59.8	-41.1825		8	Specific
86	86.01	evm_27.model.AmTr_v1.0_scaffold00090.12	-	21.9	-18.1867	1	1	Specific
86	86.02	evm_27.model.AmTr_v1.0_scaffold00068.75	-	21.8	-19.1589		1	Specific
87	87.01	evm_27.model.AmTr_v1.0_scaffold00069.6	-	82.5	-40.9976	1	7	Specific
88	88.01	evm_27.model.AmTr_v1.0_scaffold00001.143	-	107	-32.8929		8	Specific
89	89.01	evm_27.model.AmTr_v1.0_scaffold00007.280	-	18.4	-33.5215	2	6	Specific
90	90.01	evm_27.model.AmTr_v1.0_scaffold00007.7	-	28.1	-34.9261	1	7	Specific
91	91.01	evm_27.model.AmTr_v1.0_scaffold00109.91	-	9.5	-21.605	4	4	Specific
92	92.01	evm_27.model.AmTr_v1.0_scaffold00146.15	-	16.8	-37.1198	2	6	Specific
93	93.01	evm_27.model.AmTr_v1.0_scaffold00078.175	-	17.5	-25.9727	5	3	Specific
94	94.01	evm_27.model.AmTr_v1.0_scaffold00002.178	-	47.1	-33.3027		7	Specific
95	95.01	evm_27.model.AmTr_v1.0_scaffold00086.63	-	29.7	-15.4282	2	5	Specific
96	96.01	evm_27.model.AmTr_v1.0_scaffold00004.191	-	16.4	-14.6198	3	4	Specific
97	97.01	evm_27.model.AmTr_v1.0_scaffold00149.8	-	57.2	-20.8126		7	Specific
98	98.01	evm_27.model.AmTr_v1.0_scaffold00045.318	-	17.4	-21.2111	3	4	Specific
99	99.01	evm_27.model.AmTr_v1.0_scaffold00041.50	-	34	-17.2223		2	Specific
99	99.02	evm_27.model.AmTr_v1.0_scaffold00010.322	-	32.8	-14.8421		2	Specific
100	100.01	evm_27.model.AmTr_v1.0_scaffold00032.7	-	16.5	-17.5481	5	2	Specific
101	101.01	evm_27.model.AmTr_v1.0_scaffold00069.175	-	84.1	-36.2448		7	Specific
102	102.01	evm_27.model.AmTr_v1.0_scaffold00078.56	-	29.8	-35.0013	1	6	Specific
103	103.01	evm_27.model.AmTr_v1.0_scaffold00147.47	-	27.4	-29.9015		7	Specific
104	104.01	evm_27.model.AmTr_v1.0_scaffold00078.71	-	29.3	-58.6977		7	Specific
105	105.01	evm_27.model.AmTr_v1.0_scaffold00071.92	-	75.1	-34.1437	1	6	Specific
106	106.01	evm_27.model.AmTr_v1.0_scaffold00010.258	4*	16.5	-13.7744	2	5	Specific
107	107.01	evm_27.model.AmTr_v1.0_scaffold00032.35	-	49.8	-25.3709		1	Specific
107	107.02	evm_27.model.AmTr_v1.0_scaffold00009.283	2*	50	-22.9607		1	Specific
108	108.01	evm_27.model.AmTr_v1.0_scaffold00039.146	-	14.4	-21.8724	2	4	Specific
109	109.01	evm_27.model.AmTr_v1.0_scaffold00002.388	-	33.9	-18.0173	1	5	Specific
110	110.01	evm_27.model.AmTr_v1.0_scaffold00061.105	-	14.7	-20.0051	3	3	Specific
111	111.01	evm_27.model.AmTr_v1.0_scaffold00001.161	-	42.4	-19.7817	1	5	Specific
112	112.01	evm_27.model.AmTr_v1.0_scaffold00025.253	-	24.7	-19.1634	2	4	Specific
113	113.01	evm_27.model.AmTr_v1.0_scaffold00041.114	-	93.6	-19.162		6	Specific
114	114.01	evm_27.model.AmTr_v1.0_scaffold00009.276	-	18.6	-22.4053	3	3	Specific
115	115.01	evm_27.model.AmTr_v1.0_scaffold00071.220	2*	24.4	-10.744	1	1	Specific
115	115.02	evm_27.model.AmTr_v1.0_scaffold00021.150	4*	24.2	-13.0254		1	Specific
116	116.01	evm_27.model.AmTr_v1.0_scaffold00077.155	-	25.1	-21.5274	2	4	Specific
117	117.01	evm_27.model.AmTr_v1.0_scaffold00011.153	-	65	-21.0117		6	Specific
118	118.01	evm_27.model.AmTr_v1.0_scaffold00009.135	-	25.1	-25.9412		6	Specific
119	119.01	evm_27.model.AmTr_v1.0_scaffold00129.58	-	25.9	-22.0319	1	5	Specific
120	120.01	evm_27.model.AmTr_v1.0_scaffold00040.285	-	57.3	-18.8538		6	Specific
121	121.01	evm_27.model.AmTr_v1.0_scaffold00177.23	-	8.1	-14.0915	2	4	Specific
122	122.01	evm_27.model.AmTr_v1.0_scaffold00103.115	-	15	-31.8792		6	Specific
123	123.01	evm_27.model.AmTr_v1.0_scaffold00065.146	-	54.2	-23.8492		6	Specific
124	124.01	evm_27.model.AmTr_v1.0_scaffold00078.194	-	42.3	-28.0708		6	Specific
125	125.01	evm_27.model.AmTr_v1.0_scaffold00049.61	-	26.2	-22.6356	2	4	Specific
126	126.01	evm_27.model.AmTr_v1.0_scaffold00105.23	-	17.7	-14.4678	1	1	Specific
126	126.02	evm_27.model.AmTr_v1.0_scaffold00148.11	-	17.7	-13.856		1	Specific
127	127.01	evm_27.model.AmTr_v1.0_scaffold00182.29	-	54.3	-25.791		6	Specific
128	128.01	evm_27.model.AmTr_v1.0_scaffold00078.25	-	92	-31.0575		6	Specific
129	129.01	evm_27.model.AmTr_v1.0_scaffold00061.115	-	23.1	-23.6673	2	4	Specific
130	130.01	evm_27.model.AmTr_v1.0_scaffold00334.4	-	52.7	-17.6632	4	2	Specific
131	131.01	evm_27.model.AmTr_v1.0_scaffold00016.285	-	67.1	-26.4433		6	Specific
132	132.01	evm_27.model.AmTr_v1.0_scaffold00049.280	-	41.7	-38.9711	1	5	Specific
133	133.01	evm_27.model.AmTr_v1.0_scaffold00106.48	-	55	-30.4304	3	3	Specific
134	134.01	evm_27.model.AmTr_v1.0_scaffold00004.22	-	24.2	-28.4304		5	Specific
135	135.01	evm_27.model.AmTr_v1.0_scaffold00136.8	-	51.8	-25.2583		5	Specific
136	136.01	evm_27.model.AmTr_v1.0_scaffold00002.660	-	22.8	-16.9567	1	4	Specific
137	137.01	evm_27.model.AmTr_v1.0_scaffold00010.173	-	14.7	-9.66587	1		Specific
137	137.02	evm_27.model.AmTr_v1.0_scaffold00168.6	-	18.9	-10.7537		1	Specific
138	138.01	evm_27.model.AmTr_v1.0_scaffold00022.391	-	38.4	-35.9605		5	Specific
139	139.01	evm_27.model.AmTr_v1.0_scaffold01428.1	-	12.3	-28.5089		5	Specific
140	140.01	evm_27.model.AmTr_v1.0_scaffold00002.635	-	30.3	-16.1085	1	4	Specific
141	141.01	evm_27.model.AmTr_v1.0_scaffold00004.122	-	68.3	-15.5162		3	Specific
141	141.02	evm_27.model.AmTr_v1.0_scaffold00004.120	-	65.8	-14.2976		1	Specific
142	142.01	evm_27.model.AmTr_v1.0_scaffold00016.370	-	23.5	-21.5284		5	Specific
143	143.01	evm_27.model.AmTr_v1.0_scaffold00012.253	-	44.4	-19.6888		5	Specific
144	144.01	evm_27.model.AmTr_v1.0_scaffold00021.28	-	110	-12.8723	2	3	Specific
145	145.01	evm_27.model.AmTr_v1.0_scaffold00061.212	-	28.5	-22.1028		5	Specific
146	146.01	evm_27.model.AmTr_v1.0_scaffold00056.106	-	32.3	-39.9102		5	Specific
147	147.01	evm_27.model.AmTr_v1.0_scaffold00071.147	-	46.7	-19.8178		5	Specific
148	148.01	evm_27.model.AmTr_v1.0_scaffold00037.7	-	35.5	-26.1146		5	Specific
149	149.01	evm_27.model.AmTr_v1.0_scaffold00105.26	-	34.7	-33.9679		5	Specific
150	150.01	evm_27.model.AmTr_v1.0_scaffold00025.25	-	21.6	-15.3936	1	4	Specific
151	151.01	evm_27.model.AmTr_v1.0_scaffold00003.24	-	21.8	-26.2529	1	4	Specific
152	152.01	evm_27.model.AmTr_v1.0_scaffold00013.35	-	13.8	-21.092	2	3	Specific
153	153.01	evm_27.model.AmTr_v1.0_scaffold00021.40	-	54.8	-23.072		5	Specific
154	154.01	evm_27.model.AmTr_v1.0_scaffold00111.28	-	40.1	-26.2448		5	Specific
155	155.01	evm_27.model.AmTr_v1.0_scaffold00095.27	-	57.9	-14.551		3	Specific
155	155.02	evm_27.model.AmTr_v1.0_scaffold00005.226	3*	55.1	-11.4528		1	Specific
156	156.01	evm_27.model.AmTr_v1.0_scaffold00057.272	-	15.5	-6.41409	1	1	Specific
156	156.02	evm_27.model.AmTr_v1.0_scaffold00055.171	3*	13.8	-12.2111		1	Specific
157	157.01	evm_27.model.AmTr_v1.0_scaffold00046.31	-	16.8	-20.8991	2	3	Specific
158	158.01	evm_27.model.AmTr_v1.0_scaffold00041.31	-	30.2	-16.7413		5	Specific
159	159.01	evm_27.model.AmTr_v1.0_scaffold00147.17	-	58.3	-28.7334		5	Specific
160	160.01	evm_27.model.AmTr_v1.0_scaffold00068.45	-	49.5	-17.2601		5	Specific
161	161.01	evm_27.model.AmTr_v1.0_scaffold00037.158	-	30	-16.1536		4	Specific
162	162.01	evm_27.model.AmTr_v1.0_scaffold00011.190	-	13.7	-12.83	2	2	Specific
163	163.01	evm_27.model.AmTr_v1.0_scaffold00055.72	-	24.5	-11.5719		2	Specific
163	163.02	evm_27.model.AmTr_v1.0_scaffold00109.18	-	24.6	-17.6162		1	Specific
164	164.01	evm_27.model.AmTr_v1.0_scaffold00024.52	-	13.4	-10.797	2	2	Specific
165	165.01	evm_27.model.AmTr_v1.0_scaffold00029.215	-	41.7	-23.0131		4	Specific
166	166.01	evm_27.model.AmTr_v1.0_scaffold00024.195	-	33.7	-26.6164		4	Specific
167	167.01	evm_27.model.AmTr_v1.0_scaffold00154.7	-	30.2	-17.2076	3	1	Specific
168	168.01	evm_27.model.AmTr_v1.0_scaffold00009.290	-	51	-14.3224		4	Specific
169	169.01	evm_27.model.AmTr_v1.0_scaffold00022.94	-	47.3	-8.54745		1	Specific
169	169.02	evm_27.model.AmTr_v1.0_scaffold00083.23	-	44.4	-6.49689		1	Specific
169	169.03	evm_27.model.AmTr_v1.0_scaffold00007.405	2*	44.7	-10.342		1	Specific
170	170.01	evm_27.model.AmTr_v1.0_scaffold00045.22	-	27.6	-11.3609	2	2	Specific
171	171.01	evm_27.model.AmTr_v1.0_scaffold00018.62	-	21.4	-8.73613	2	2	Specific
172	172.01	evm_27.model.AmTr_v1.0_scaffold00004.211	-	52.9	-12.5292		4	Specific
173	173.01	evm_27.model.AmTr_v1.0_scaffold00016.40	-	47.3	-20.9198		4	Specific
174	174.01	evm_27.model.AmTr_v1.0_scaffold00033.265	-	17.3	-14.71	1	3	Specific
175	175.01	evm_27.model.AmTr_v1.0_scaffold00025.15	-	22.3	-26.5189		4	Specific
176	176.01	evm_27.model.AmTr_v1.0_scaffold00109.53	-	49	-17.1196		4	Specific
177	177.01	evm_27.model.AmTr_v1.0_scaffold00022.263	-	25.9	-17.7375		4	Specific
178	178.01	evm_27.model.AmTr_v1.0_scaffold00029.307	-	27.4	-7.22185		2	Specific
178	178.02	evm_27.model.AmTr_v1.0_scaffold00038.76	-	24.5	-4.38934		1	Specific
179	179.01	evm_27.model.AmTr_v1.0_scaffold00085.6	-	66.3	-18.9103		4	Specific
180	180.01	evm_27.model.AmTr_v1.0_scaffold00186.16	-	53.6	-15.9475		4	Specific
181	181.01	evm_27.model.AmTr_v1.0_scaffold00045.119	-	55.2	-12.922		4	Specific
182	182.01	evm_27.model.AmTr_v1.0_scaffold00046.170	-	71.9	-18.1302		4	Specific
183	183.01	evm_27.model.AmTr_v1.0_scaffold00025.307	-	53.4	-17.0966		4	Specific
184	184.01	evm_27.model.AmTr_v1.0_scaffold00049.275	-	52.1	-23.509	1	3	Specific
185	185.01	evm_27.model.AmTr_v1.0_scaffold00039.161	-	48	-17.7424		4	Specific
186	186.01	evm_27.model.AmTr_v1.0_scaffold00024.104	-	56.2	-10.3219		4	Specific
187	187.01	evm_27.model.AmTr_v1.0_scaffold00025.115	-	62.2	-25.4947		4	Specific
188	188.01	evm_27.model.AmTr_v1.0_scaffold00055.168	-	24.9	-19.4521		4	Specific
189	189.01	evm_27.model.AmTr_v1.0_scaffold00004.99	-	84.5	-20.8662		4	Specific
190	190.01	evm_27.model.AmTr_v1.0_scaffold00056.87	-	71.9	-23.9561		4	Specific
191	191.01	evm_27.model.AmTr_v1.0_scaffold00041.182	-	26.8	-23.2912		4	Specific
192	192.01	evm_27.model.AmTr_v1.0_scaffold00057.265	-	19.4	-13.4508		4	Specific
193	193.01	evm_27.model.AmTr_v1.0_scaffold00171.30	-	55.1	-8.26865		4	Specific
194	194.01	evm_27.model.AmTr_v1.0_scaffold00003.194	-	16.2	-5.05849	3	1	Specific
195	195.01	evm_27.model.AmTr_v1.0_scaffold00002.224	-	30.3	-30.8607	1	3	Specific
196	196.01	evm_27.model.AmTr_v1.0_scaffold00022.57	-	17.2	-12.797	1	2	Specific
197	197.01	evm_27.model.AmTr_v1.0_scaffold00111.94	-	14	-9.73049		3	Specific
198	198.01	evm_27.model.AmTr_v1.0_scaffold00002.479	-	50.9	-13.9043		3	Specific
199	199.01	evm_27.model.AmTr_v1.0_scaffold00109.126	-	38.7	-13.3737		3	Specific
200	200.01	evm_27.model.AmTr_v1.0_scaffold00017.238	-	12	-7.90379	2	1	Specific
201	201.01	evm_27.model.AmTr_v1.0_scaffold00010.513	-	58.5	-19.1361		3	Specific
202	202.01	evm_27.model.AmTr_v1.0_scaffold00183.4	-	42.4	-5.52288		3	Specific
203	203.01	evm_27.model.AmTr_v1.0_scaffold00029.51	-	17.7	-5.47631		3	Specific
204	204.01	evm_27.model.AmTr_v1.0_scaffold00011.65	-	12	-6.1549	1	2	Specific
205	205.01	evm_27.model.AmTr_v1.0_scaffold00029.120	-	23.8	-7.48825		1	Specific
205	205.02	evm_27.model.AmTr_v1.0_scaffold00022.339	-	23.8	-3.82915		1	Specific
206	206.01	evm_27.model.AmTr_v1.0_scaffold00077.25	-	14.1	-7.51145	1	2	Specific
207	207.01	evm_27.model.AmTr_v1.0_scaffold00051.91	-	59.1	-17.5397	1	2	Specific
208	208.01	evm_27.model.AmTr_v1.0_scaffold00088.126	-	29.4	-15.2774		3	Specific
209	209.01	evm_27.model.AmTr_v1.0_scaffold00044.225	-	9.9	-11.3031	3		Specific
210	210.01	evm_27.model.AmTr_v1.0_scaffold00003.138	-	29.3	-19.0829		3	Specific
211	211.01	evm_27.model.AmTr_v1.0_scaffold00062.151	-	55	-20.4815		3	Specific
212	212.01	evm_27.model.AmTr_v1.0_scaffold00060.125	-	56.1	-20.3		3	Specific
213	213.01	evm_27.model.AmTr_v1.0_scaffold00012.142	-	51.6	-14.1392		3	Specific
214	214.01	evm_27.model.AmTr_v1.0_scaffold00001.74	-	60.8	-12.9702		3	Specific
215	215.01	evm_27.model.AmTr_v1.0_scaffold00004.65	-	58.6	-16.3063		3	Specific
216	216.01	evm_27.model.AmTr_v1.0_scaffold00025.163	-	103.9	-8.06574	3		Specific
217	217.01	evm_27.model.AmTr_v1.0_scaffold00109.27	-	23	-6.80688	1	2	Specific
218	218.01	evm_27.model.AmTr_v1.0_scaffold00119.23	-	37.8	-8.13426		3	Specific
219	219.01	evm_27.model.AmTr_v1.0_scaffold00066.77	-	49.8	-18.2464		3	Specific
220	220.01	evm_27.model.AmTr_v1.0_scaffold00013.6	-	19.6	-7.8689		3	Specific
221	221.01	evm_27.model.AmTr_v1.0_scaffold00021.59	-	42.6	-13.0678		3	Specific
222	222.01	evm_27.model.AmTr_v1.0_scaffold00067.229	-	13.4	-11.5229	1	2	Specific
223	223.01	evm_27.model.AmTr_v1.0_scaffold00053.174	-	16.5	-6.18842	1	2	Specific
224	224.01	evm_27.model.AmTr_v1.0_scaffold00007.160	-	34	-20.509		3	Specific
225	225.01	evm_27.model.AmTr_v1.0_scaffold00038.239	2*	32.4	-13.2786		3	Specific
226	226.01	evm_27.model.AmTr_v1.0_scaffold00024.78	-	37.9	-9.60067		3	Specific
227	227.01	evm_27.model.AmTr_v1.0_scaffold00014.114	2*	53.9	-11.7722		3	Specific
228	228.01	evm_27.model.AmTr_v1.0_scaffold00061.203	-	53.8	-15.6382		3	Specific
229	229.01	evm_27.model.AmTr_v1.0_scaffold00047.174	2*	29	-10.8128		3	Specific
230	230.01	evm_27.model.AmTr_v1.0_scaffold00019.45	-	12.9	-18.7882	3		Specific
231	231.01	evm_27.model.AmTr_v1.0_scaffold00015.118	-	13.3	-9.82915	1	2	Specific
232	232.01	evm_27.model.AmTr_v1.0_scaffold00029.50	-	8.2	-10.3755	1	2	Specific
233	233.01	evm_27.model.AmTr_v1.0_scaffold00010.152	-	19.8	-7.41027	1	2	Specific
234	234.01	evm_27.model.AmTr_v1.0_scaffold00060.112	-	44.3	-14.0239		3	Specific
235	235.01	evm_27.model.AmTr_v1.0_scaffold00019.226	-	53	-11.8004		3	Specific
236	236.01	evm_27.model.AmTr_v1.0_scaffold00078.23	-	15.5	-20.8514		3	Specific
237	237.01	evm_27.model.AmTr_v1.0_scaffold00077.152	-	28.8	-15.6041		3	Specific
238	238.01	evm_27.model.AmTr_v1.0_scaffold00022.271	-	36.2	-17.6891		3	Specific
239	239.01	evm_27.model.AmTr_v1.0_scaffold00165.2	-	49	-13.438		3	Specific
240	240.01	evm_27.model.AmTr_v1.0_scaffold00057.44	-	39.8	-19.3179		3	Specific
241	241.01	evm_27.model.AmTr_v1.0_scaffold00045.280	2*	15.8	-7.61979	2	1	Specific
242	242.01	evm_27.model.AmTr_v1.0_scaffold00079.74	-	30.6	-18.1096		3	Specific
243	243.01	evm_27.model.AmTr_v1.0_scaffold00175.27	-	49.5	-16.7169		3	Specific
244	244.01	evm_27.model.AmTr_v1.0_scaffold00078.98	-	55.1	-15.0801		3	Specific
245	245.01	evm_27.model.AmTr_v1.0_scaffold00058.164	-	41.5	-17.6541		3	Specific
246	246.01	evm_27.model.AmTr_v1.0_scaffold00036.165	-	48.2	-12.7131		3	Specific
247	247.01	evm_27.model.AmTr_v1.0_scaffold00168.12	-	24	-6.16494		1	Specific
247	247.02	evm_27.model.AmTr_v1.0_scaffold00111.127	-	22.2	-5.08831		1	Specific
248	248.01	evm_27.model.AmTr_v1.0_scaffold00067.74	-	15.4	-10.7218	1	2	Specific
249	249.01	evm_27.model.AmTr_v1.0_scaffold00102.33	-	22.4	-19.0132	1	2	Specific
250	250.01	evm_27.model.AmTr_v1.0_scaffold00072.7	-	26.3	-10.8153		3	Specific
251	251.01	evm_27.model.AmTr_v1.0_scaffold00032.42	-	10.3	-9.19942	2	1	Specific
252	252.01	evm_27.model.AmTr_v1.0_scaffold00166.14	-	29	-15.8034		3	Specific
253	253.01	evm_27.model.AmTr_v1.0_scaffold00012.318	-	28.9	-16.529		3	Specific
254	254.01	evm_27.model.AmTr_v1.0_scaffold00010.354	-	40.6	-19.2072		3	Specific
255	255.01	evm_27.model.AmTr_v1.0_scaffold00041.107	-	27.7	-13.6753		3	Specific
256	256.01	evm_27.model.AmTr_v1.0_scaffold00066.160	-	35.6	-15.9907		3	Specific
257	257.01	evm_27.model.AmTr_v1.0_scaffold00131.85	-	68.4	-15.8665		3	Specific
258	258.01	evm_27.model.AmTr_v1.0_scaffold00029.412	-	18.9	-8.84164	1	2	Specific
259	259.01	evm_27.model.AmTr_v1.0_scaffold00071.126	-	30	-9.02919		2	Specific
260	260.01	evm_27.model.AmTr_v1.0_scaffold00025.210	-	49.7	-4.96457		2	Specific
261	261.01	evm_27.model.AmTr_v1.0_scaffold00110.99	-	29.5	-3.25964	1	1	Specific
262	262.01	evm_27.model.AmTr_v1.0_scaffold00041.81	-	27	-3.76904		2	Specific
263	263.01	evm_27.model.AmTr_v1.0_scaffold00001.295	-	23.3	-12.7655		2	Specific
264	264.01	evm_27.model.AmTr_v1.0_scaffold00078.141	-	50.4	-7.89449		2	Specific
265	265.01	evm_27.model.AmTr_v1.0_scaffold00106.91	-	65	-8.05552		2	Specific
266	266.01	evm_27.model.AmTr_v1.0_scaffold00149.82	-	48.4	-7.39469		2	Specific
267	267.01	evm_27.model.AmTr_v1.0_scaffold00024.39	-	61.2	-6.54061		2	Specific
268	268.01	evm_27.model.AmTr_v1.0_scaffold00017.184	-	35.1	-8.30998		2	Specific
269	269.01	evm_27.model.AmTr_v1.0_scaffold00129.20	-	61.2	-5.96658		2	Specific
270	270.01	evm_27.model.AmTr_v1.0_scaffold00072.59	2*	89.9	-6.22621		2	Specific
271	271.01	evm_27.model.AmTr_v1.0_scaffold00021.43	-	45.5	-7.27984		2	Specific
272	272.01	evm_27.model.AmTr_v1.0_scaffold00058.163	-	15.3	-3.48945		2	Specific
273	273.01	evm_27.model.AmTr_v1.0_scaffold00017.60	-	42.4	-10.2518	2		Specific
274	274.01	evm_27.model.AmTr_v1.0_scaffold00007.383	-	26.4	-8.23958		2	Specific
275	275.01	evm_27.model.AmTr_v1.0_scaffold00124.20	-	26.4	-5.91222		2	Specific
276	276.01	evm_27.model.AmTr_v1.0_scaffold00037.22	-	24	-7.37417		2	Specific
277	277.01	evm_27.model.AmTr_v1.0_scaffold00004.189	-	39	-11.1805		2	Specific
278	278.01	evm_27.model.AmTr_v1.0_scaffold00101.25	-	10.2	-8.28735	2		Specific
279	279.01	evm_27.model.AmTr_v1.0_scaffold00010.431	2*	27.5	-10.145	1	1	Specific
280	280.01	evm_27.model.AmTr_v1.0_scaffold00003.234	-	54.1	-8.4689		2	Specific
281	281.01	evm_27.model.AmTr_v1.0_scaffold00131.56	2*	47.5	-10.7747		2	Specific
282	282.01	evm_27.model.AmTr_v1.0_scaffold00016.279	-	60.4	-10.082		2	Specific
283	283.01	evm_27.model.AmTr_v1.0_scaffold00078.96	-	61.3	-9.05061		2	Specific
284	284.01	evm_27.model.AmTr_v1.0_scaffold00049.162	-	67.8	-6.79588		2	Specific
285	285.01	evm_27.model.AmTr_v1.0_scaffold00007.403	-	45.4	-7.93256		2	Specific
286	286.01	evm_27.model.AmTr_v1.0_scaffold00058.166	-	60.1	-9.9987		2	Specific
287	287.01	evm_27.model.AmTr_v1.0_scaffold00029.368	-	34.3	-10.7231		2	Specific
288	288.01	evm_27.model.AmTr_v1.0_scaffold00024.127	-	39.1	-10.8831		2	Specific
289	289.01	evm_27.model.AmTr_v1.0_scaffold00025.284	-	63	-9.07263		2	Specific
290	290.01	evm_27.model.AmTr_v1.0_scaffold00046.160	-	79.2	-10.6289		2	Specific
291	291.01	evm_27.model.AmTr_v1.0_scaffold00049.50	-	51.4	-7.5177		2	Specific
292	292.01	evm_27.model.AmTr_v1.0_scaffold00001.193	-	17.6	-7.4437		2	Specific
293	293.01	evm_27.model.AmTr_v1.0_scaffold00067.98	-	40.6	-5.84527		2	Specific
294	294.01	evm_27.model.AmTr_v1.0_scaffold00057.266	-	73.3	-6.21113	1	1	Specific
295	295.01	evm_27.model.AmTr_v1.0_scaffold00006.252	-	32	-12.0035		2	Specific
296	296.01	evm_27.model.AmTr_v1.0_scaffold00002.71	2*	27.5	-4.70598		2	Specific
297	297.01	evm_27.model.AmTr_v1.0_scaffold00004.37	-	34.8	-11.6308		2	Specific
298	298.01	evm_27.model.AmTr_v1.0_scaffold00017.196	-	28.4	-6.75449		2	Specific
299	299.01	evm_27.model.AmTr_v1.0_scaffold00036.131	-	23	-8.1827		2	Specific
300	300.01	evm_27.model.AmTr_v1.0_scaffold00002.262	2*	50.3	-9.66254		2	Specific
301	301.01	evm_27.model.AmTr_v1.0_scaffold00058.206	-	20.3	-4.65053		2	Specific
302	302.01	evm_27.model.AmTr_v1.0_scaffold00169.8	-	42.7	-5.47366		2	Specific
303	303.01	evm_27.model.AmTr_v1.0_scaffold00066.21	-	67.9	-7.17718		2	Specific
304	304.01	evm_27.model.AmTr_v1.0_scaffold00069.49	-	42.4	-4.04096		2	Specific
305	305.01	evm_27.model.AmTr_v1.0_scaffold00017.290	-	22.1	-8.79183		2	Specific
306	306.01	evm_27.model.AmTr_v1.0_scaffold00048.205	-	33.6	-6.00524		2	Specific
307	307.01	evm_27.model.AmTr_v1.0_scaffold00171.47	2*	87.1	-11.7399		2	Specific
308	308.01	evm_27.model.AmTr_v1.0_scaffold00141.27	-	39.5	-6.24109		2	Specific
309	309.01	evm_27.model.AmTr_v1.0_scaffold00067.197	-	47.2	-14.7399		2	Specific
310	310.01	evm_27.model.AmTr_v1.0_scaffold00051.59	-	65.2	-6.08619		2	Specific
311	311.01	evm_27.model.AmTr_v1.0_scaffold00007.130	-	35.3	-9.74473		2	Specific
312	312.01	evm_27.model.AmTr_v1.0_scaffold00049.86	-	64.8	-7.54061		2	Specific
313	313.01	evm_27.model.AmTr_v1.0_scaffold00028.24	-	48.5	-14.7873		2	Specific
314	314.01	evm_27.model.AmTr_v1.0_scaffold00057.216	-	90.4	-10.9393		2	Specific
315	315.01	evm_27.model.AmTr_v1.0_scaffold00021.53	-	47.1	-15.4685		2	Specific
316	316.01	evm_27.model.AmTr_v1.0_scaffold00004.93	-	59.1	-6.36151		2	Specific
317	317.01	evm_27.model.AmTr_v1.0_scaffold00024.311	-	30.7	-12.5941		2	Specific
318	318.01	evm_27.model.AmTr_v1.0_scaffold00007.267	2*	35.3	-14.5058		2	Specific
319	319.01	evm_27.model.AmTr_v1.0_scaffold00061.134	-	51.4	-5.51713		2	Specific
320	320.01	evm_27.model.AmTr_v1.0_scaffold00009.315	-	29	-3.21113		2	Specific
321	321.01	evm_27.model.AmTr_v1.0_scaffold00022.392	-	27.7	-6.06854		2	Specific
322	322.01	evm_27.model.AmTr_v1.0_scaffold00015.42	2*	48.4	-5.05306		2	Specific
323	323.01	evm_27.model.AmTr_v1.0_scaffold00010.64	-	25.3	-15.659		2	Specific
324	324.01	evm_27.model.AmTr_v1.0_scaffold00053.25	-	28.8	-4.42251		2	Specific
325	325.01	evm_27.model.AmTr_v1.0_scaffold00092.142	-	40.6	-14.5844		2	Specific
326	326.01	evm_27.model.AmTr_v1.0_scaffold00024.211	2*	26	-17.997		2	Specific
327	327.01	evm_27.model.AmTr_v1.0_scaffold00029.346	-	34.7	-12.7447		2	Specific
328	328.01	evm_27.model.AmTr_v1.0_scaffold00053.146	-	15.8	-12.3822		2	Specific
329	329.01	evm_27.model.AmTr_v1.0_scaffold00013.279	-	51.6	-8.73993		2	Specific
330	330.01	evm_27.model.AmTr_v1.0_scaffold00016.341	-	9.1	-10.4729	2		Specific
331	331.01	evm_27.model.AmTr_v1.0_scaffold00062.71	-	27	-11.7231		2	Specific
332	332.01	evm_27.model.AmTr_v1.0_scaffold00067.182	-	21.1	-4.31122		2	Specific
333	333.01	evm_27.model.AmTr_v1.0_scaffold00066.80	-	36.2	-10.2991		2	Specific
334	334.01	evm_27.model.AmTr_v1.0_scaffold00013.147	4*	20.6	-7.63246		2	Specific
335	335.01	evm_27.model.AmTr_v1.0_scaffold00131.19	-	53.4	-13.9674		2	Specific
336	336.01	evm_27.model.AmTr_v1.0_scaffold00016.286	-	28.8	-8.93181		2	Specific
337	337.01	evm_27.model.AmTr_v1.0_scaffold00045.319	-	19	-12.2728	1	1	Specific
338	338.01	evm_27.model.AmTr_v1.0_scaffold00006.127	-	41.2	-18.8983		2	Specific
339	339.01	evm_27.model.AmTr_v1.0_scaffold00047.149	-	40.9	-6.5379		2	Specific
340	340.01	evm_27.model.AmTr_v1.0_scaffold00013.251	-	15	-16.3072	2		Specific
341	341.01	evm_27.model.AmTr_v1.0_scaffold00110.65	-	35	-4.91009		2	Specific
342	342.01	evm_27.model.AmTr_v1.0_scaffold00024.306	-	54.8	-13.8539		2	Specific
343	343.01	evm_27.model.AmTr_v1.0_scaffold00045.239	-	78.1	-7.07988		2	Specific
344	344.01	evm_27.model.AmTr_v1.0_scaffold00109.90	-	15.7	-3.13371	1	1	Specific
345	345.01	evm_27.model.AmTr_v1.0_scaffold00099.157	-	26.7	-11.2464		2	Specific
346	346.01	evm_27.model.AmTr_v1.0_scaffold00057.246	-	55.1	-10.8564		2	Specific
347	347.01	evm_27.model.AmTr_v1.0_scaffold00168.19	-	115.7	-5.13787		2	Specific
348	348.01	evm_27.model.AmTr_v1.0_scaffold00009.109	-	18.6	-5.36452		2	Specific
349	349.01	evm_27.model.AmTr_v1.0_scaffold00016.318	-	12.6	-6.38426	2		Specific
350	350.01	evm_27.model.AmTr_v1.0_scaffold00163.22	-	66.4	-13.3281		2	Specific
351	351.01	evm_27.model.AmTr_v1.0_scaffold00044.170	-	17.5	-13.1612		2	Specific
1	1.01	evm_27.model.AmTr_v1.0_scaffold00002.657	-	59.8	-407.816	44	54	Unique
2	2.01	evm_27.model.AmTr_v1.0_scaffold00067.7	-	54.5	-301.417	33	42	Unique
2	2.02	evm_27.model.AmTr_v1.0_scaffold00067.11	-	49.1	-177.62	18	22	Unique
3	3.01	evm_27.model.AmTr_v1.0_scaffold00067.12	-	53	-271.885	22	35	Unique
4	4.01	evm_27.model.AmTr_v1.0_scaffold00045.37	-	24.2	-148.798	16	22	Unique
5	5.01	evm_27.model.AmTr_v1.0_scaffold00136.4	-	17.8	-119.281	10	18	Unique
6	6.01	evm_27.model.AmTr_v1.0_scaffold00165.36	-	18.1	-136.329	15	18	Unique
7	7.01	evm_27.model.AmTr_v1.0_scaffold00005.212	-	16.8	-49.0142	6	5	Unique
7	7.02	evm_27.model.AmTr_v1.0_scaffold00005.215	-	17.2	-44.6386	6	5	Unique
8	8.01	evm_27.model.AmTr_v1.0_scaffold00059.64	-	44.1	-112.356	8	23	Unique
9	9.01	evm_27.model.AmTr_v1.0_scaffold00162.9	-	28.9	-122.382	6	19	Unique
10	10.01	evm_27.model.AmTr_v1.0_scaffold00071.65	-	41.1	-110.65	4	20	Unique
10	10.02	evm_27.model.AmTr_v1.0_scaffold00071.64	-	41.1	-42.5501		8	Unique
11	11.01	evm_27.model.AmTr_v1.0_scaffold00080.82	-	50.4	-82.5947	10	13	Unique
12	12.01	evm_27.model.AmTr_v1.0_scaffold00014.132	-	15.5	-47.098	7	6	Unique
13	13.01	evm_27.model.AmTr_v1.0_scaffold00041.34	-	47.9	-148.766	2	19	Unique
14	14.01	evm_27.model.AmTr_v1.0_scaffold00016.315	-	33.4	-98.6041	9	13	Unique
15	15.01	evm_27.model.AmTr_v1.0_scaffold00040.204	-	38.2	-156.25	1	19	Unique
16	16.01	evm_27.model.AmTr_v1.0_scaffold00044.42	-	52.2	-123.175	2	20	Unique
17	17.01	evm_27.model.AmTr_v1.0_scaffold00065.204	-	54.8	-112.428	2	18	Unique
18	18.01	evm_27.model.AmTr_v1.0_scaffold00062.199	-	42.4	-116.74	3	18	Unique
19	19.01	evm_27.model.AmTr_v1.0_scaffold00001.7	-	56.7	-76.3606		15	Unique
19	19.02	evm_27.model.AmTr_v1.0_scaffold00001.8	-	56.8	-44.4053		9	Unique
20	20.01	evm_27.model.AmTr_v1.0_scaffold00177.22	-	11.8	-51.8764	4	7	Unique
21	21.01	evm_27.model.AmTr_v1.0_scaffold00012.94	-	26.5	-81.1521	7	10	Unique
22	22.01	evm_27.model.AmTr_v1.0_scaffold00001.87	-	81	-97.9677	3	15	Unique
23	23.01	evm_27.model.AmTr_v1.0_scaffold00140.41	-	10.3	-38.6634	7	4	Unique
24	24.01	evm_27.model.AmTr_v1.0_scaffold00023.236	-	27.8	-75.3562	2	11	Unique
25	25.01	evm_27.model.AmTr_v1.0_scaffold00003.261	-	61.2	-94.107	2	14	Unique
26	26.01	evm_27.model.AmTr_v1.0_scaffold00022.182	-	14.8	-80.4304	6	8	Unique
27	27.01	evm_27.model.AmTr_v1.0_scaffold00007.142	-	65.3	-75.7874	2	14	Unique
28	28.01	evm_27.model.AmTr_v1.0_scaffold00006.17	-	59.9	-85.8465	2	11	Unique
28	28.02	evm_27.model.AmTr_v1.0_scaffold00334.5	-	49.6	-27.4565	6		Unique
29	29.01	evm_27.model.AmTr_v1.0_scaffold00018.104	-	41.6	-77.5985	5	11	Unique
30	30.01	evm_27.model.AmTr_v1.0_scaffold00010.123	-	63.7	-81.3453		17	Unique
31	31.01	evm_27.model.AmTr_v1.0_scaffold00009.258	-	143.8	-78.9809	2	15	Unique
32	32.01	evm_27.model.AmTr_v1.0_scaffold00041.179	-	18.1	-47.9072	4	7	Unique
33	33.01	evm_27.model.AmTr_v1.0_scaffold00071.199	-	21.4	-47.0858	3	6	Unique
34	34.01	evm_27.model.AmTr_v1.0_scaffold00021.87	-	36.1	-83.3564	1	10	Unique
34	34.02	evm_27.model.AmTr_v1.0_scaffold00010.472	-	43.7	-12.3804		3	Unique
35	35.01	evm_27.model.AmTr_v1.0_scaffold00147.30	-	17.7	-39.1894	5	6	Unique
36	36.01	evm_27.model.AmTr_v1.0_scaffold00078.70	-	27.9	-26.5191	1	6	Unique
36	36.02	evm_27.model.AmTr_v1.0_scaffold00078.69	-	31.2	-26.2197	1	6	Unique
37	37.01	evm_27.model.AmTr_v1.0_scaffold00012.200	-	49.2	-60.8237	2	9	Unique
37	37.02	evm_27.model.AmTr_v1.0_scaffold00066.50	-	49.3	-59.6808	2	9	Unique
38	38.01	evm_27.model.AmTr_v1.0_scaffold00092.81	-	24.5	-56.829	5	9	Unique
39	39.01	evm_27.model.AmTr_v1.0_scaffold00002.333	-	13.4	-38.8191	5	6	Unique
40	40.01	evm_27.model.AmTr_v1.0_scaffold00077.26	-	22.4	-47.6393	5	6	Unique
41	41.01	evm_27.model.AmTr_v1.0_scaffold00177.24	-	24.7	-56.1321	4	5	Unique
41	41.02	evm_27.model.AmTr_v1.0_scaffold00177.21	-	15.5	-22.3597	2	2	Unique
42	42.01	evm_27.model.AmTr_v1.0_scaffold00039.123	-	18.6	-45.078	4	5	Unique
43	43.01	evm_27.model.AmTr_v1.0_scaffold00002.226	-	16.1	-30.8866	5	5	Unique
44	44.01	evm_27.model.AmTr_v1.0_scaffold00001.489	9*	11.3	-22.5605	5	5	Unique
45	45.01	evm_27.model.AmTr_v1.0_scaffold00171.28	-	26.8	-36.8223	5	5	Unique
46	46.01	evm_27.model.AmTr_v1.0_scaffold00060.114	-	35.5	-30.125		11	Unique
46	46.02	evm_27.model.AmTr_v1.0_scaffold00060.113	-	35.9	-33.4718		11	Unique
47	47.01	evm_27.model.AmTr_v1.0_scaffold00078.198	-	94.4	-67.4016	1	12	Unique
48	48.01	evm_27.model.AmTr_v1.0_scaffold00024.161	-	15.3	-41.1355	5	7	Unique
49	49.01	evm_27.model.AmTr_v1.0_scaffold00007.124	-	10.2	-43.9566	5	5	Unique
50	50.01	evm_27.model.AmTr_v1.0_scaffold00038.20	-	29.7	-61.2018	1	9	Unique
51	51.01	evm_27.model.AmTr_v1.0_scaffold00037.106	-	37.2	-44.3533	1	9	Unique
52	52.01	evm_27.model.AmTr_v1.0_scaffold00012.164	-	27.3	-71.3636	2	9	Unique
53	53.01	evm_27.model.AmTr_v1.0_scaffold00017.181	-	38	-39.4958		9	Unique
53	53.02	evm_27.model.AmTr_v1.0_scaffold00017.182	-	38.3	-24.4747		5	Unique
54	54.01	evm_27.model.AmTr_v1.0_scaffold00056.169	-	15.4	-19.3431	3	5	Unique
55	55.01	evm_27.model.AmTr_v1.0_scaffold00105.4	-	44.7	-39.1713		10	Unique
56	56.01	evm_27.model.AmTr_v1.0_scaffold00016.68	-	114.9	-48.9968		10	Unique
57	57.01	evm_27.model.AmTr_v1.0_scaffold00069.193	-	47.1	-70.4788		10	Unique
58	58.01	evm_27.model.AmTr_v1.0_scaffold00086.64	-	101	-63.3815	1	9	Unique
59	59.01	evm_27.model.AmTr_v1.0_scaffold00111.63	-	63	-52.0195		9	Unique
60	60.01	evm_27.model.AmTr_v1.0_scaffold00003.462	-	24.5	-29.3543	4	5	Unique
61	61.01	evm_27.model.AmTr_v1.0_scaffold00002.54	-	74.2	-40.3582	2	6	Unique
62	62.01	evm_27.model.AmTr_v1.0_scaffold00069.206	-	43.3	-41.8221	3	7	Unique
63	63.01	evm_27.model.AmTr_v1.0_scaffold00019.58	-	86	-57.3779		11	Unique
64	64.01	evm_27.model.AmTr_v1.0_scaffold00146.16	-	17.2	-32.7914	2	5	Unique
65	65.01	evm_27.model.AmTr_v1.0_scaffold00068.122	-	18.6	-30.9142	3	6	Unique
66	66.01	evm_27.model.AmTr_v1.0_scaffold00101.77	-	23.2	-51.522	4	6	Unique
67	67.01	evm_27.model.AmTr_v1.0_scaffold00032.93	-	93.9	-77.6335		10	Unique
68	68.01	evm_27.model.AmTr_v1.0_scaffold00045.28	-	30.1	-27.3868		7	Unique
69	69.01	evm_27.model.AmTr_v1.0_scaffold00186.14	-	57.4	-30.9225		9	Unique
70	70.01	evm_27.model.AmTr_v1.0_scaffold00036.91	-	46.7	-47.4505		9	Unique
71	71.01	evm_27.model.AmTr_v1.0_scaffold00019.442	-	49.1	-24.1902	1	7	Unique
72	72.01	evm_27.model.AmTr_v1.0_scaffold00086.72	-	48.9	-37.8879		7	Unique
73	73.01	evm_27.model.AmTr_v1.0_scaffold00016.215	-	39	-47.6195		9	Unique
74	74.01	evm_27.model.AmTr_v1.0_scaffold00038.237	-	32.6	-56.5512	3	5	Unique
75	75.01	evm_27.model.AmTr_v1.0_scaffold00029.86	-	43.7	-57.9398		7	Unique
76	76.01	evm_27.model.AmTr_v1.0_scaffold00008.121	-	87.4	-44.9341		9	Unique
77	77.01	evm_27.model.AmTr_v1.0_scaffold00021.234	-	52.4	-66.435		8	Unique
78	78.01	evm_27.model.AmTr_v1.0_scaffold00017.35	-	17.7	-20.2983	4	4	Unique
79	79.01	evm_27.model.AmTr_v1.0_scaffold00095.85	-	27.1	-34.4423	2	6	Unique
80	80.01	evm_27.model.AmTr_v1.0_scaffold00099.13	-	24.8	-32.9693	1	7	Unique
81	81.01	evm_27.model.AmTr_v1.0_scaffold00030.127	-	15.7	-16.6753	4	2	Unique
81	81.02	evm_27.model.AmTr_v1.0_scaffold00030.135	-	15.9	-17.0923	2	2	Unique
82	82.01	evm_27.model.AmTr_v1.0_scaffold00013.277	-	53	-44.4791		8	Unique
83	83.01	evm_27.model.AmTr_v1.0_scaffold00135.20	-	68.4	-40.674		8	Unique
84	84.01	evm_27.model.AmTr_v1.0_scaffold00055.145	-	54.6	-26.6757		7	Unique
85	85.01	evm_27.model.AmTr_v1.0_scaffold00049.68	-	59.8	-41.1825		8	Unique
86	86.01	evm_27.model.AmTr_v1.0_scaffold00090.12	-	21.9	-18.1867	2	3	Unique
86	86.02	evm_27.model.AmTr_v1.0_scaffold00068.75	-	21.8	-19.1589	1	3	Unique
87	87.01	evm_27.model.AmTr_v1.0_scaffold00069.6	-	82.5	-40.9976	1	7	Unique
88	88.01	evm_27.model.AmTr_v1.0_scaffold00001.143	-	107	-32.8929		7	Unique
89	89.01	evm_27.model.AmTr_v1.0_scaffold00007.280	-	18.4	-33.5215	2	5	Unique
90	90.01	evm_27.model.AmTr_v1.0_scaffold00007.7	-	28.1	-34.9261	1	6	Unique
91	91.01	evm_27.model.AmTr_v1.0_scaffold00109.91	-	9.5	-21.605	4	3	Unique
92	92.01	evm_27.model.AmTr_v1.0_scaffold00146.15	-	16.8	-37.1198	2	5	Unique
93	93.01	evm_27.model.AmTr_v1.0_scaffold00078.175	-	17.5	-25.9727	5	3	Unique
94	94.01	evm_27.model.AmTr_v1.0_scaffold00002.178	-	47.1	-33.3027		7	Unique
95	95.01	evm_27.model.AmTr_v1.0_scaffold00086.63	-	29.7	-15.4282	2	4	Unique
96	96.01	evm_27.model.AmTr_v1.0_scaffold00004.191	-	16.4	-14.6198	2	2	Unique
97	97.01	evm_27.model.AmTr_v1.0_scaffold00149.8	-	57.2	-20.8126		7	Unique
98	98.01	evm_27.model.AmTr_v1.0_scaffold00045.318	-	17.4	-21.2111	3	3	Unique
99	99.01	evm_27.model.AmTr_v1.0_scaffold00041.50	-	34	-17.2223		5	Unique
99	99.02	evm_27.model.AmTr_v1.0_scaffold00010.322	-	32.8	-14.8421		4	Unique
100	100.01	evm_27.model.AmTr_v1.0_scaffold00032.7	-	16.5	-17.5481	4	2	Unique
[truncated: 642 more rows]
